# Supplementary material for: Hydrogen-bonded co-crystal structure of benzoic acid and zwitterionic l-proline
Source: Acta Crystallogr E Crystallogr Commun. 2017 Feb 14;73(Pt 3):369–71. doi: 10.1107/S2056989017001785 (PMC5347056; doi:10.1107/S2056989017001785)
Supplement: Supplementary file 1 [file e-73-00369-sup1.cif]

##############################################################################
#                                                                            #
# This CIF contains the data in a paper accepted for publication in          #
# Acta Crystallographica Section E. It conforms to the requirements of       #
# Notes for Authors for Acta Crystallographica Section E, and has been       #
# peer reviewed under the auspices of the IUCr Commission on Journals.       #
#                                                                            #
# Full details of the Crystallographic Information File format               #
# are given in the paper "The Crystallographic Information File (CIF):       #
# a New Standard Archive File for Crystallography" by S. R. Hall, F. H.      #
# Allen and I. D. Brown [Acta Cryst. (1991), A47, 655-685].                  #
#                                                                            #
# The current version of the core CIF dictionary is obtainable from          #
# ftp://ftp.iucr.org/pub/cif_core.dic.                                       #
#                                                                            #
# Software is freely available for graphical display of the structure(s)     #
# in this CIF. For information consult the CIF software page                 #
# http://www.iucr.org/resources/cif/software.                                #
#                                                                            #
# This file may be used for bona fide research purposes within the           #
# scientific community so long as proper attribution is given to the journal # 
# article from which it was obtained.                                        #
#                                                                            #
##############################################################################
data_I
_database_code_depnum_ccdc_archive 'CCDC 1530619'
_audit_creation_method
;
Olex2 1.2
(compiled 2016.09.09 svn.r3337 for OlexSys, GUI svn.r5227)
;
_journal_date_recd_electronic     2016-11-03
_journal_date_accepted     2017-02-01
_journal_name_full     'Acta Crystallographica, Section E'
_journal_year     2017
_journal_volume     73
_journal_issue      3
_journal_page_first     369
_journal_page_last     371
_journal_paper_category     GO
_journal_paper_doi     10.1107/S2056989017001785
_journal_coeditor_code     LH5828
_publ_contact_author_name     'Benedict, Jason B.'
_publ_contact_author_address
;
771 Natural Sciences Complex
Buffalo
14260-3000
USA
;
_publ_contact_author_email     jbb6@buffalo.edu
_publ_contact_author_phone     716-645-4276
_publ_section_title
;
Hydrogen-bonded co-crystal structure of benzoic acid and zwitterionic
<i>L</i>-proline
;
_publ_section_title_footnote     .
loop_
    _publ_author_name
    _publ_author_footnote
    _publ_author_address
    'Chesna, Aaron M.'
;
Both authors contributed equally to this report.
;
;
764 Natural Sciences Complex
Buffalo
14260-3000
USA
;
    'Cox, Jordan M.'
;
Both authors contributed equally to this report.
;
;
730 Natural Sciences Complex
Buffalo
14260-3000
USA
;
    'Basso, Sanjukta'
;
;
;
764 Natural Sciences Complex
Buffalo
14260-3000
USA
;
    'Benedict, Jason B.'
;
;
;
771 Natural Sciences Complex
Buffalo
14260-3000
USA
;
_publ_section_synopsis
;
Benzoic acid--pyrrolidin-1-ium-2-carboxylate (1/1) is an example of the
application of non-centrosymmetric co-crystallization for the growth of a
crystal containing a typically centrosymmetric component in a chiral space
group. It co-crystallizes in the space group <i>P</i>2~1~2~1~2~1~ and contains
benzoic acid and <i>L</i>-proline in equal proportions. The crystal structure
exhibits chains of <i>L</i>-proline zwitterions capped by benzoic acid
molecules which form a <i>C</i>(5)[<i>R</i>~3~^3^(11)] hydrogen-bonded network
along [100].
;
_chemical_name_systematic
;
Benzoic acid--pyrrolidin-1-ium-2-carboxylate (1/1)
;
_chemical_name_common
;
Benzoic acid--<i>L</i>-proline (1/1)
;
_chemical_formula_moiety     'C5 H9 N O2, C7 H6 O2'
_chemical_formula_sum     'C12 H15 N O4'
_chemical_formula_iupac     'C5 H9 N O2, C7 H6 O2'
_chemical_formula_weight     237.25
_chemical_melting_point     ?
_shelx_space_group_comment
;
The symmetry employed for this shelxl refinement is uniquely defined
by the following loop, which should always be used as a source of
symmetry information in preference to the above space-group names.
They are only intended as comments.
;
_space_group_crystal_system     orthorhombic
_space_group_name_H-M_alt     'P 21 21 21'
_space_group_name_Hall     'P 2ac 2ab'
loop_
    _space_group_symop_operation_xyz
    'x, y, z'
    '-x+1/2, -y, z+1/2'
    'x+1/2, -y+1/2, -z'
    '-x, y+1/2, -z+1/2'
_cell_length_a     5.6993(7)
_cell_length_b     12.0762(13)
_cell_length_c     16.6839(19)
_cell_angle_alpha     90
_cell_angle_beta     90
_cell_angle_gamma     90
_cell_volume     1148.3(2)
_cell_formula_units_Z     4
_cell_measurement_reflns_used     2011
_cell_measurement_theta_min     3.374
_cell_measurement_theta_max     24.654
_cell_measurement_temperature     90
_exptl_crystal_description     needle
_exptl_crystal_colour     colourless
_exptl_crystal_size_max     0.1
_exptl_crystal_size_mid     0.01
_exptl_crystal_size_min     0.01
_exptl_crystal_density_diffrn     1.372
_exptl_crystal_density_meas     ?
_exptl_crystal_density_method     ?
_exptl_crystal_F_000     504
_exptl_absorpt_coefficient_mu     0.103
_exptl_absorpt_correction_type     multi-scan
_exptl_absorpt_process_details
;
(SADABS; Bruker, 2013)
;
_shelx_estimated_absorpt_T_min     ?
_shelx_estimated_absorpt_T_max     ?
_exptl_absorpt_correction_T_min     0.6194
_exptl_absorpt_correction_T_max     0.7457
_exptl_special_details     ?
_diffrn_ambient_temperature     90
_diffrn_radiation_type     MoK\a
_diffrn_radiation_wavelength     0.71073
_diffrn_radiation_monochromator     'mirror optics'
_diffrn_measurement_device_type     'Bruker SMART APEXII area detector'
_diffrn_measurement_device     'three-circle diffractometer'
_diffrn_measurement_method     '\w and \f scans'
_diffrn_detector_area_resol_mean     7.9
_diffrn_reflns_number     13711
_diffrn_reflns_av_R_equivalents     0.0690
_diffrn_reflns_theta_min     2.082
_diffrn_reflns_theta_max     28.425
_diffrn_reflns_theta_full     26.000
_diffrn_measured_fraction_theta_max     0.998
_diffrn_measured_fraction_theta_full     1.000
_diffrn_reflns_limit_h_min     -7
_diffrn_reflns_limit_h_max     7
_diffrn_reflns_limit_k_min     -15
_diffrn_reflns_limit_k_max     16
_diffrn_reflns_limit_l_min     -22
_diffrn_reflns_limit_l_max     22
_diffrn_standards_number     0
_refine_special_details
;
1. Fixed Uiso
 At 1.2 times of:
  All C(H) groups, All C(H,H) groups, All N(H,H) groups
 At 1.5 times of:
  All O(H) groups
2.a Ternary CH refined with riding coordinates:
 C4(H4)
2.b Secondary CH2 refined with riding coordinates:
 N1(H1A,H1B), C1(H1C,H1D), C2(H2A,H2B), C3(H3A,H3B)
2.c Aromatic/amide H refined with riding coordinates:
 C7(H7), C8(H8), C9(H9), C10(H10), C11(H11)
2.d Idealised tetrahedral OH refined as rotating group:
 O4(H4A)
;
_reflns_number_total     2880
_reflns_number_gt     2375
_reflns_threshold_expression     'I > 2\s(I)'
_refine_ls_structure_factor_coef     Fsqd
_refine_ls_matrix_type     full
_refine_ls_R_factor_all     0.0611
_refine_ls_R_factor_gt     0.0433
_refine_ls_wR_factor_gt     0.0806
_refine_ls_wR_factor_ref     0.0862
_refine_ls_goodness_of_fit_ref     1.055
_refine_ls_restrained_S_all     1.055
_refine_ls_number_reflns     2880
_refine_ls_number_parameters     155
_refine_ls_number_restraints     0
_refine_ls_hydrogen_treatment     constr
_refine_ls_weighting_scheme     calc
_refine_ls_weighting_details
              'w=1/[\s^2^(Fo^2^)+(0.0344P)^2^+0.0827P] where P=(Fo^2^+2Fc^2^)/3'
_atom_sites_solution_hydrogens     geom
_atom_sites_solution_primary     iterative
_atom_sites_solution_secondary     ?
_refine_ls_shift/su_max     0.000
_refine_ls_shift/su_mean     0.000
_refine_diff_density_max     0.201
_refine_diff_density_min     -0.178
_refine_ls_extinction_method     none
_refine_ls_extinction_coef     .
_refine_ls_abs_structure_details
;
Flack <i>x</i> determined using 824 quotients
[(<i>I</i>^+^)-(<i>I</i>^-^)]/[(<i>I</i>^+^)+(<i>I</i>^-^)]
(Parsons <i>et al.</i>,  2013)
;
_refine_ls_abs_structure_Flack     0.5(8)
loop_
    _atom_type_symbol
    _atom_type_description
    _atom_type_scat_dispersion_real
    _atom_type_scat_dispersion_imag
    _atom_type_scat_source
    'C' 'C' 0.0033 0.0016
                         'International Tables Vol C Tables 4.2.6.8 and 6.1.1.4'
    'H' 'H' 0.0000 0.0000
                         'International Tables Vol C Tables 4.2.6.8 and 6.1.1.4'
    'N' 'N' 0.0061 0.0033
                         'International Tables Vol C Tables 4.2.6.8 and 6.1.1.4'
    'O' 'O' 0.0106 0.0060
                         'International Tables Vol C Tables 4.2.6.8 and 6.1.1.4'
_computing_data_collection
;
APEX2 (Bruker, 2013)
;
_computing_cell_refinement
;
SAINT (Bruker, 2013)
;
_computing_data_reduction
;
SAINT (Bruker, 2013)
;
_computing_structure_solution
;
<i>olex2.solve</i> (Bourhis <i>et al.</i>,  2015)
;
_computing_structure_refinement
;
SHELXL2014 (Sheldrick, 2015)
;
_computing_molecular_graphics
;
<i>OLEX2</i> (Dolomanov <i>et al.</i>,  2009)
;
_computing_publication_material
;
<i>OLEX2</i> (Dolomanov <i>et al.</i>,  2009)
;
loop_
    _atom_site_type_symbol
    _atom_site_label
    _atom_site_fract_x
    _atom_site_fract_y
    _atom_site_fract_z
    _atom_site_U_iso_or_equiv
    _atom_site_adp_type
    _atom_site_calc_flag
    _atom_site_occupancy
    _atom_site_disorder_assembly
    _atom_site_disorder_group
    O O1 0.6846(3) 0.69609(14) 0.45367(10) 0.0186(4) Uani d 1 . .
    O O2 0.8438(3) 0.62955(13) 0.34146(9) 0.0131(4) Uani d 1 . .
    N N1 0.2560(3) 0.72586(15) 0.39137(11) 0.0118(4) Uani d 1 . .
    H H1A 0.1317 0.6787 0.3892 0.014 Uiso calc 1 . .
    H H1B 0.3091 0.7281 0.4428 0.014 Uiso calc 1 . .
    C C1 0.1825(5) 0.8393(2) 0.36504(13) 0.0161(5) Uani d 1 . .
    H H1C 0.2726 0.8972 0.3936 0.019 Uiso calc 1 . .
    H H1D 0.0129 0.8512 0.3745 0.019 Uiso calc 1 . .
    C C2 0.2381(4) 0.8397(2) 0.27615(13) 0.0161(5) Uani d 1 . .
    H H2A 0.2546 0.9162 0.2556 0.019 Uiso calc 1 . .
    H H2B 0.1152 0.8008 0.2451 0.019 Uiso calc 1 . .
    C C3 0.4714(4) 0.7775(2) 0.27268(14) 0.0149(5) Uani d 1 . .
    H H3A 0.6039 0.8275 0.2854 0.018 Uiso calc 1 . .
    H H3B 0.4968 0.7451 0.2189 0.018 Uiso calc 1 . .
    C C4 0.4481(4) 0.68629(19) 0.33630(13) 0.0110(5) Uani d 1 . .
    H H4 0.3995 0.6154 0.3101 0.013 Uiso calc 1 . .
    C C5 0.6756(4) 0.66858(18) 0.38222(14) 0.0119(5) Uani d 1 . .
    O O3 0.2945(3) 0.46855(14) 0.70526(9) 0.0174(4) Uani d 1 . .
    O O4 0.6289(3) 0.37449(14) 0.68623(9) 0.0173(4) Uani d 1 . .
    H H4A 0.6367 0.3789 0.7364 0.026 Uiso calc 1 . .
    C C6 0.3977(4) 0.41409(19) 0.57268(14) 0.0125(5) Uani d 1 . .
    C C7 0.1924(5) 0.4564(2) 0.54035(14) 0.0183(5) Uani d 1 . .
    H H7 0.0767 0.4870 0.5749 0.022 Uiso calc 1 . .
    C C8 0.1538(5) 0.4548(2) 0.45852(14) 0.0201(6) Uani d 1 . .
    H H8 0.0124 0.4839 0.4369 0.024 Uiso calc 1 . .
    C C9 0.3232(5) 0.41022(19) 0.40809(14) 0.0196(6) Uani d 1 . .
    H H9 0.2987 0.4095 0.3518 0.024 Uiso calc 1 . .
    C C10 0.5282(5) 0.3668(2) 0.44000(15) 0.0200(6) Uani d 1 . .
    H H10 0.6438 0.3363 0.4054 0.024 Uiso calc 1 . .
    C C11 0.5651(5) 0.3678(2) 0.52216(14) 0.0162(5) Uani d 1 . .
    H H11 0.7046 0.3369 0.5439 0.019 Uiso calc 1 . .
    C C12 0.4324(4) 0.42155(19) 0.66114(14) 0.0132(5) Uani d 1 . .
loop_
    _atom_site_aniso_label
    _atom_site_aniso_U_11
    _atom_site_aniso_U_22
    _atom_site_aniso_U_33
    _atom_site_aniso_U_12
    _atom_site_aniso_U_13
    _atom_site_aniso_U_23
    O1 0.0133(9) 0.0308(10) 0.0117(8) 0.0002(8) -0.0019(7) -0.0037(7)
    O2 0.0085(9) 0.0172(8) 0.0135(8) 0.0008(7) -0.0004(7) -0.0001(7)
    N1 0.0101(11) 0.0146(9) 0.0106(9) -0.0001(8) -0.0006(8) 0.0010(8)
    C1 0.0155(13) 0.0137(11) 0.0191(12) 0.0018(12) 0.0015(10) -0.0011(9)
    C2 0.0186(14) 0.0141(11) 0.0155(12) 0.0045(11) -0.0008(10) 0.0015(9)
    C3 0.0139(13) 0.0181(12) 0.0127(12) 0.0029(11) 0.0020(10) 0.0016(10)
    C4 0.0108(12) 0.0128(11) 0.0094(11) 0.0004(10) 0.0011(9) -0.0010(9)
    C5 0.0112(12) 0.0116(10) 0.0129(11) -0.0026(11) -0.0005(10) 0.0022(9)
    O3 0.0169(10) 0.0200(9) 0.0152(8) 0.0022(8) 0.0045(7) 0.0013(7)
    O4 0.0186(10) 0.0231(9) 0.0101(8) 0.0053(8) -0.0017(7) 0.0015(7)
    C6 0.0116(12) 0.0116(11) 0.0142(11) -0.0024(10) 0.0007(9) 0.0017(9)
    C7 0.0157(13) 0.0174(12) 0.0216(13) 0.0029(11) 0.0018(11) 0.0008(10)
    C8 0.0196(14) 0.0169(12) 0.0237(13) 0.0018(11) -0.0068(12) 0.0044(11)
    C9 0.0272(15) 0.0168(12) 0.0147(12) -0.0033(12) -0.0059(11) 0.0017(9)
    C10 0.0241(14) 0.0197(13) 0.0164(12) -0.0006(12) 0.0005(11) -0.0027(11)
    C11 0.0160(13) 0.0153(11) 0.0172(12) 0.0028(11) -0.0010(10) 0.0011(10)
    C12 0.0138(13) 0.0111(11) 0.0146(11) -0.0032(10) 0.0026(10) 0.0027(9)
_geom_special_details
;
 All esds (except the esd in the dihedral angle between two l.s. planes)
 are estimated using the full covariance matrix.  The cell esds are taken
 into account individually in the estimation of esds in distances, angles
 and torsion angles; correlations between esds in cell parameters are only
 used when they are defined by crystal symmetry.  An approximate (isotropic)
 treatment of cell esds is used for estimating esds involving l.s. planes.
;
loop_
    _geom_bond_atom_site_label_1
    _geom_bond_atom_site_label_2
    _geom_bond_site_symmetry_2
    _geom_bond_distance
    _geom_bond_publ_flag
    O1 C5 . 1.239(3) ?
    O2 C5 . 1.266(3) ?
    N1 H1A . 0.9100 ?
    N1 H1B . 0.9100 ?
    N1 C1 . 1.498(3) ?
    N1 C4 . 1.507(3) ?
    C1 H1C . 0.9900 ?
    C1 H1D . 0.9900 ?
    C1 C2 . 1.517(3) ?
    C2 H2A . 0.9900 ?
    C2 H2B . 0.9900 ?
    C2 C3 . 1.528(3) ?
    C3 H3A . 0.9900 ?
    C3 H3B . 0.9900 ?
    C3 C4 . 1.536(3) ?
    C4 H4 . 1.0000 ?
    C4 C5 . 1.521(3) ?
    O3 C12 . 1.217(3) ?
    O4 H4A . 0.8400 ?
    O4 C12 . 1.324(3) ?
    C6 C7 . 1.386(3) ?
    C6 C11 . 1.391(3) ?
    C6 C12 . 1.492(3) ?
    C7 H7 . 0.9500 ?
    C7 C8 . 1.383(3) ?
    C8 H8 . 0.9500 ?
    C8 C9 . 1.389(4) ?
    C9 H9 . 0.9500 ?
    C9 C10 . 1.386(4) ?
    C10 H10 . 0.9500 ?
    C10 C11 . 1.387(3) ?
    C11 H11 . 0.9500 ?
loop_
    _geom_angle_atom_site_label_1
    _geom_angle_atom_site_label_2
    _geom_angle_atom_site_label_3
    _geom_angle_site_symmetry_1
    _geom_angle_site_symmetry_3
    _geom_angle
    _geom_angle_publ_flag
    H1A N1 H1B . . 108.4 ?
    C1 N1 H1A . . 110.0 ?
    C1 N1 H1B . . 110.0 ?
    C1 N1 C4 . . 108.32(18) ?
    C4 N1 H1A . . 110.0 ?
    C4 N1 H1B . . 110.0 ?
    N1 C1 H1C . . 111.1 ?
    N1 C1 H1D . . 111.1 ?
    N1 C1 C2 . . 103.39(18) ?
    H1C C1 H1D . . 109.0 ?
    C2 C1 H1C . . 111.1 ?
    C2 C1 H1D . . 111.1 ?
    C1 C2 H2A . . 111.3 ?
    C1 C2 H2B . . 111.3 ?
    C1 C2 C3 . . 102.53(19) ?
    H2A C2 H2B . . 109.2 ?
    C3 C2 H2A . . 111.3 ?
    C3 C2 H2B . . 111.3 ?
    C2 C3 H3A . . 110.8 ?
    C2 C3 H3B . . 110.8 ?
    C2 C3 C4 . . 104.55(19) ?
    H3A C3 H3B . . 108.9 ?
    C4 C3 H3A . . 110.8 ?
    C4 C3 H3B . . 110.8 ?
    N1 C4 C3 . . 104.87(18) ?
    N1 C4 H4 . . 109.6 ?
    N1 C4 C5 . . 110.90(18) ?
    C3 C4 H4 . . 109.6 ?
    C5 C4 C3 . . 112.05(19) ?
    C5 C4 H4 . . 109.6 ?
    O1 C5 O2 . . 125.8(2) ?
    O1 C5 C4 . . 118.9(2) ?
    O2 C5 C4 . . 115.28(19) ?
    C12 O4 H4A . . 109.5 ?
    C7 C6 C11 . . 119.5(2) ?
    C7 C6 C12 . . 118.3(2) ?
    C11 C6 C12 . . 122.2(2) ?
    C6 C7 H7 . . 119.6 ?
    C8 C7 C6 . . 120.8(2) ?
    C8 C7 H7 . . 119.6 ?
    C7 C8 H8 . . 120.2 ?
    C7 C8 C9 . . 119.6(3) ?
    C9 C8 H8 . . 120.2 ?
    C8 C9 H9 . . 120.0 ?
    C10 C9 C8 . . 120.0(2) ?
    C10 C9 H9 . . 120.0 ?
    C9 C10 H10 . . 119.9 ?
    C9 C10 C11 . . 120.3(2) ?
    C11 C10 H10 . . 119.9 ?
    C6 C11 H11 . . 120.1 ?
    C10 C11 C6 . . 119.9(2) ?
    C10 C11 H11 . . 120.1 ?
    O3 C12 O4 . . 123.7(2) ?
    O3 C12 C6 . . 122.7(2) ?
    O4 C12 C6 . . 113.5(2) ?
loop_
    _geom_torsion_atom_site_label_1
    _geom_torsion_atom_site_label_2
    _geom_torsion_atom_site_label_3
    _geom_torsion_atom_site_label_4
    _geom_torsion_site_symmetry_1
    _geom_torsion_site_symmetry_2
    _geom_torsion_site_symmetry_3
    _geom_torsion_site_symmetry_4
    _geom_torsion
    _geom_torsion_publ_flag
    N1 C1 C2 C3 . . . . -39.6(2) ?
    N1 C4 C5 O1 . . . . -6.0(3) ?
    N1 C4 C5 O2 . . . . 176.36(18) ?
    C1 N1 C4 C3 . . . . -4.2(2) ?
    C1 N1 C4 C5 . . . . 117.0(2) ?
    C1 C2 C3 C4 . . . . 37.3(2) ?
    C2 C3 C4 N1 . . . . -20.6(2) ?
    C2 C3 C4 C5 . . . . -141.01(19) ?
    C3 C4 C5 O1 . . . . 110.8(2) ?
    C3 C4 C5 O2 . . . . -66.8(3) ?
    C4 N1 C1 C2 . . . . 27.4(2) ?
    C6 C7 C8 C9 . . . . -0.1(4) ?
    C7 C6 C11 C10 . . . . 1.6(4) ?
    C7 C6 C12 O3 . . . . -4.2(3) ?
    C7 C6 C12 O4 . . . . 177.2(2) ?
    C7 C8 C9 C10 . . . . 0.7(4) ?
    C8 C9 C10 C11 . . . . -0.1(4) ?
    C9 C10 C11 C6 . . . . -1.0(4) ?
    C11 C6 C7 C8 . . . . -1.0(4) ?
    C11 C6 C12 O3 . . . . 174.9(2) ?
    C11 C6 C12 O4 . . . . -3.7(3) ?
    C12 C6 C7 C8 . . . . 178.1(2) ?
    C12 C6 C11 C10 . . . . -177.5(2) ?
loop_
    _geom_hbond_atom_site_label_D
    _geom_hbond_atom_site_label_H
    _geom_hbond_atom_site_label_A
    _geom_hbond_site_symmetry_A
    _geom_hbond_distance_DH
    _geom_hbond_distance_HA
    _geom_hbond_distance_DA
    _geom_hbond_angle_DHA
    N1 H1A O2 1_455 0.91 1.92 2.751(3) 151.3
    N1 H1B O1 . 0.91 2.18 2.679(3) 113.5
    N1 H1B O1 3_466 0.91 2.08 2.782(2) 133.0
    C4 H4 O3 2_564 1.00 2.30 3.192(3) 147.3
    O4 H4A O2 2_665 0.84 1.76 2.595(2) 173.1
_shelx_hkl_file
;
   1   0   0   -0.35    0.29
  -1   0   0   -0.07    0.28
  -1   0   0   -0.46    0.48
   1   0   0   -0.46    0.43
   1   0   0   -0.46    0.25
  -1   0   0   -0.83    0.31
  -2   0   0  194.99    6.93
  -2   0   0  206.47    6.72
   2   0   0  210.06    6.79
   2   0   0  203.15    6.77
   2   0   0  212.19    6.91
  -2   0   0  203.29    6.66
  -3   0   0   -0.18    0.49
  -3   0   0    0.71    0.81
  -3   0   0    0.38    0.48
  -4   0   0    1.57    0.66
  -4   0   0    1.13    0.70
  -5   0   0    0.35    0.68
   6   0   0    8.61    1.54
   7   0   0   -0.23    0.98
   7   0   0    0.00    0.86
   7   0   0   -0.67    1.34
   0   1   0   -0.08    0.09
   0  -1   0   -0.10    0.19
   0   1   0    0.00    0.14
   0  -1   0   -0.07    0.09
   1   1   0   23.11    1.23
   1  -1   0   24.18    1.01
  -1   1   0   20.19    1.05
   1  -1   0   21.62    0.90
   1  -1   0   24.19    1.07
   1   1   0   23.27    1.00
   1   1   0   22.76    1.06
  -1   1   0   23.57    0.92
  -2   1   0    2.75    0.48
  -2   1   0    3.98    0.65
  -2  -1   0    4.08    1.02
  -2  -1   0    3.24    0.57
   2  -1   0    3.94    0.50
   2  -1   0    3.75    0.70
  -2   1   0    2.04    0.71
   2   1   0    3.39    0.57
  -3  -1   0   -0.20    0.83
  -3   1   0   -0.26    0.44
  -3   1   0   -0.05    0.53
  -3  -1   0    0.04    0.47
  -4   1   0   54.08    2.48
  -4  -1   0   59.10    2.61
   4   1   0   55.70    2.71
  -4   1   0   59.74    2.71
  -5   1   0    1.78    0.78
   5   1   0    2.16    1.08
  -5   1   0    0.53    0.82
  -6   1   0    0.85    0.80
   6   1   0    0.26    1.10
   6   1   0    1.19    0.85
   7  -1   0    0.96    1.36
   7   1   0    0.04    0.82
   7  -1   0   -0.60    0.86
   7   1   0   -0.26    1.34
   0  -2   0   41.92    1.58
   0   2   0   44.91    1.56
   0   2   0   43.06    1.57
   0  -2   0   43.80    1.48
   0   2   0   42.10    1.47
  -1  -2   0  271.81    8.49
  -1   2   0  271.02    8.59
   1   2   0  280.07    8.75
   1  -2   0  267.95    8.37
   1  -2   0  273.82    8.31
  -1  -2   0  270.33    8.77
  -1   2   0  271.28    8.42
   1   2   0  269.75    8.53
  -1  -2   0  259.96    8.51
   1  -2   0  260.44    8.39
   1   2   0  267.23    8.47
   1  -2   0  265.35    8.59
   2   2   0    3.14    0.56
   2  -2   0    2.90    0.57
  -2   2   0    1.92    0.61
   2   2   0    2.71    0.52
   2   2   0    2.29    0.66
   2  -2   0    3.34    0.45
  -2  -2   0    2.14    0.86
  -2   2   0    3.33    0.50
   3   2   0   -0.17    0.70
  -3   2   0    0.01    0.57
  -3  -2   0   -0.19    0.86
  -3   2   0    0.32    0.43
   3   2   0    0.40    0.54
   4   2   0   19.81    1.68
  -4  -2   0   13.23    1.82
  -4   2   0   20.36    1.70
   4   2   0   17.18    1.36
  -4   2   0   16.95    1.34
  -5   2   0   23.45    1.76
  -5   2   0   25.19    2.09
   5   2   0   23.24    2.04
   5   2   0   20.13    1.64
  -6   2   0    0.16    0.80
   6   2   0    0.06    1.11
  -6   2   0   -0.01    0.85
   6  -2   0   -0.57    0.76
   6   2   0   -0.10    0.77
   7   2   0    2.69    0.98
   7   2   0    0.29    1.47
  -7   2   0    2.68    1.13
   0  -3   0   -0.25    0.27
   0   3   0   -0.13    0.35
   0  -3   0    0.20    0.45
   0   3   0    0.06    0.28
   0   3   0   -0.65    0.37
  -1  -3   0  965.07   30.17
   1  -3   0  953.96   29.75
   1   3   0  984.72   30.14
   1   3   0  953.03   29.83
  -1  -3   0 1000.00   29.92
  -1   3   0  937.37   30.26
   1   3   0  979.10   29.88
  -1   3   0  947.46   29.98
   2   3   0   13.31    1.12
  -2   3   0    9.27    0.95
  -2  -3   0   14.35    1.00
  -2  -3   0   12.14    1.47
   2   3   0   13.74    0.95
  -2   3   0   12.24    0.80
   2  -3   0   10.45    0.65
   2  -3   0   11.53    0.79
  -3   3   0    2.35    0.56
   3  -3   0    2.21    0.57
   3   3   0    2.78    0.90
  -3  -3   0    1.68    1.01
   3   3   0    2.92    0.69
   3  -3   0    3.03    0.56
  -3   3   0    2.99    0.80
  -4   3   0   17.27    1.28
  -4  -3   0   16.47    2.05
  -4   3   0   18.63    1.75
   4   3   0   17.25    1.63
   4   3   0   18.22    1.38
   4  -3   0   16.67    1.26
  -5   3   0   17.53    1.79
   5   3   0   17.44    1.52
  -5   3   0   17.25    1.51
   5   3   0   19.62    1.92
   5  -3   0   18.37    1.46
   6  -3   0    5.92    1.10
   6   3   0    7.09    1.16
  -6   3   0    5.52    1.11
   6   3   0    6.97    1.58
  -6   3   0    5.50    1.33
  -7   3   0   17.07    2.16
   7   3   0   15.20    2.35
   7   3   0   17.93    1.83
  -7   3   0   18.69    1.91
   0  -4   0  285.85    9.46
   0   4   0  306.25    9.38
   0   4   0  285.68    9.41
   0  -4   0  302.07    9.47
   0   4   0  295.51    9.28
   1   4   0   67.49    2.56
   1  -4   0   68.69    2.23
  -1  -4   0   68.29    2.63
  -1  -4   0   71.20    2.92
   1   4   0   66.85    2.44
   1  -4   0   67.89    2.36
  -1   4   0   69.49    2.65
  -1   4   0   66.64    2.35
  -2  -4   0    9.52    1.39
   2   4   0   10.28    0.87
   2   4   0   12.80    1.15
   2  -4   0   10.72    0.57
  -2   4   0   10.45    0.77
  -2   4   0   10.26    1.06
   2  -4   0    9.80    0.45
  -3   4   0   42.18    1.91
   3  -4   0   44.05    1.78
   3   4   0   45.36    2.05
  -3  -4   0   41.35    2.79
   3  -4   0   45.28    1.70
  -3   4   0   44.03    2.24
   3   4   0   43.19    2.30
   4   4   0   41.44    2.48
  -4   4   0   41.57    2.39
  -4   4   0   42.01    1.99
  -4  -4   0   38.57    2.96
   4   4   0   41.66    2.09
   4  -4   0   39.65    1.82
  -5   4   0    6.46    1.29
   5   4   0    5.31    1.04
  -5   4   0    6.41    1.01
   5   4   0    4.66    1.35
   5  -4   0    4.29    0.85
   6   4   0    1.26    0.91
   6   4   0   -0.47    1.43
  -6   4   0    1.44    1.07
  -6   4   0    0.88    0.88
   7   4   0   12.75    1.60
  -7   4   0   12.93    1.67
  -7   4   0   13.06    1.98
   0   5   0   -0.19    0.41
   0   5   0    0.13    0.47
   0  -5   0   -0.03    0.56
   0   5   0   -0.01    0.36
  -1   5   0    0.18    0.16
   1  -5   0   -0.09    0.34
  -1  -5   0    0.34    0.81
   1   5   0    0.08    0.59
  -1   5   0   -0.03    0.48
   1   5   0    0.89    0.47
  -1   5   0   -0.53    0.28
  -2  -5   0   21.71    1.94
  -2   5   0   18.94    1.02
  -2   5   0   18.03    1.34
   2   5   0   17.94    1.39
   2   5   0   18.65    1.14
   3  -5   0   -0.09    0.30
   3  -5   0   -0.26    0.26
  -3   5   0   -0.14    0.44
   3   5   0   -0.49    0.95
   3   5   0   -0.70    0.54
  -3  -5   0    0.51    1.15
  -3   5   0   -0.09    0.66
   4   5   0   28.11    2.23
   4   5   0   32.63    1.84
  -4  -5   0   25.69    2.61
  -4   5   0   27.34    2.00
  -4   5   0   31.14    1.69
   4  -5   0   28.10    1.34
   5  -5   0    2.42    0.77
  -5   5   0    3.35    1.15
  -5   5   0    3.55    0.84
   5   5   0    2.89    1.40
   5   5   0    2.87    0.90
   6   5   0    2.18    1.63
  -6   5   0   -0.52    0.99
  -6   5   0    0.92    0.87
   6   5   0    1.16    0.92
   7   5   0    1.36    0.96
  -7   5   0    3.47    1.43
   0   6   0   17.37    1.01
   0  -6   0   18.04    1.30
   0   6   0   19.01    1.24
   1   6   0  138.73    4.72
  -1   6   0  135.93    4.49
  -1  -6   0  135.86    5.09
   1  -6   0  125.48    4.42
   1   6   0  134.19    4.56
  -1   6   0  130.66    4.80
  -1   6   0  138.30    4.25
  -2   6   0   10.88    1.13
  -2   6   0   12.11    0.87
   2   6   0   13.27    1.03
   2   6   0   12.35    1.18
  -2  -6   0   10.26    1.51
   3   6   0   54.71    2.33
  -3  -6   0   42.68    3.12
  -3   6   0   51.96    2.67
   3   6   0   52.23    2.58
  -3   6   0   54.36    2.24
  -4  -6   0    0.40    1.30
  -4   6   0    0.96    0.61
  -4   6   0    0.37    0.84
   4   6   0    1.30    0.76
   4   6   0    1.06    1.19
   4  -6   0    0.12    0.30
   5   6   0   -0.31    1.27
   5   6   0    0.31    0.77
  -5   6   0   -0.82    0.88
  -5   6   0   -0.19    0.65
  -6   6   0   11.98    1.92
  -6   6   0    8.15    1.31
   6   6   0    5.62    1.20
   6   6   0    6.88    2.15
   7   6   0    0.85    1.05
  -7   6   0    0.91    1.24
   0   7   0    0.07    0.44
   0  -7   0   -0.77    0.63
   0   7   0   -0.01    0.53
  -1   7   0  173.87    5.71
  -1  -7   0  168.72    6.35
  -1   7   0  179.17    5.45
  -1   7   0  168.72    6.06
   1  -7   0  165.87    5.68
   1   7   0  174.01    5.76
   1   7   0  170.17    5.91
   2   7   0   20.00    1.27
  -2  -7   0   19.54    2.09
  -2   7   0   19.65    1.52
   2   7   0   19.61    1.42
  -2   7   0   20.01    1.14
  -3   7   0    8.80    1.29
   3   7   0    9.27    1.01
  -3  -7   0    7.62    1.64
   3   7   0    8.18    1.27
  -3   7   0    8.86    0.94
   4   7   0   22.22    1.63
   4   7   0   19.48    1.83
  -4  -7   0   20.28    2.46
  -4   7   0   26.75    2.30
  -4   7   0   20.28    1.48
   5   7   0    1.03    1.29
  -5   7   0   -0.57    0.95
  -5   7   0    0.11    0.71
   5   7   0   -1.32    0.70
  -6   7   0    1.21    0.91
   6   7   0    1.00    1.01
  -6   7   0    1.91    1.27
   0   8   0   -0.05    0.60
   0   8   0    0.02    0.46
   0  -8   0   -0.78    0.70
  -1   8   0   24.97    1.30
  -1  -8   0   23.60    2.03
  -1   8   0   25.61    1.03
   1  -8   0   24.27    1.39
  -1   8   0   25.72    1.66
   1   8   0   25.57    1.56
   1   8   0   25.86    1.38
   2   8   0    9.23    1.13
   2   8   0   10.52    1.04
  -2   8   0    6.09    1.05
  -2   8   0    6.85    0.79
  -2  -8   0    9.64    1.67
   3   8   0    7.70    1.21
  -3   8   0    5.48    0.80
  -3  -8   0    4.42    1.52
  -3   8   0    6.94    1.24
   3   8   0    6.13    0.89
   4   8   0    0.73    1.05
   4   8   0    0.26    0.71
  -4  -8   0   -0.92    1.31
  -4   8   0   -1.06    0.52
  -4   8   0   -0.65    0.82
  -5   8   0    1.33    1.07
   5   8   0    0.89    0.89
  -5   8   0    0.64    0.76
   5   8   0    2.04    1.21
   6   8   0   -1.26    0.87
  -6   8   0    1.53    1.36
   0   9   0    0.43    0.66
   0  -9   0   -0.27    0.81
   0   9   0   -0.05    0.46
  -1   9   0   -0.02    0.65
   1   9   0    1.90    0.74
  -1   9   0    1.21    0.33
  -1   9   0    0.39    0.47
  -1  -9   0    0.29    1.07
   1   9   0    1.10    0.61
  -2  -9   0   76.02    4.11
   2   9   0   85.55    3.43
   2   9   0   82.51    3.25
  -2   9   0   80.31    3.65
  -2   9   0   82.51    3.14
   3   9   0   32.23    2.05
  -3   9   0   33.76    2.36
  -3   9   0   32.37    1.76
  -3  -9   0   31.98    3.13
   3   9   0   33.31    1.90
  -4  -9   0   -0.38    1.46
  -4   9   0   -0.10    0.94
  -4   9   0   -0.83    0.56
   4   9   0   -0.76    0.66
   4   9   0    1.33    1.01
   5   9   0    0.97    0.91
  -5   9   0    0.01    1.07
  -5   9   0    2.18    0.84
   6   9   0   -1.36    0.88
  -6   9   0   -0.16    1.22
   0 -10   0    8.28    1.34
   0  10   0    7.33    1.10
   0  10   0    9.12    0.92
  -1 -10   0   25.21    2.37
  -1  10   0   27.18    1.93
   1  10   0   27.65    1.82
   1  10   0   26.55    1.60
  -1  10   0   30.90    1.57
  -2 -10   0    6.36    1.67
  -2  10   0    7.49    0.89
  -2  10   0    7.24    1.24
   2  10   0    6.67    1.10
   2  10   0    8.37    1.00
   3  10   0    6.74    1.17
   3  10   0    3.21    0.87
  -3  10   0    5.40    1.32
  -3 -10   0    5.20    1.69
  -3  10   0    4.25    0.79
  -4  10   0    3.76    1.29
   4  10   0    0.15    0.76
   4  10   0    1.01    0.94
  -4  10   0    0.51    0.70
   5  10   0    8.12    1.30
  -5  10   0   10.15    1.36
  -5  10   0   10.62    1.98
   0  11   0    0.32    0.57
   0  11   0    0.11    0.70
  -1  11   0    0.01    0.75
  -1  11   0   -0.47    0.52
  -1 -11   0   -1.98    1.03
   1  11   0    0.67    0.78
   1  11   0    1.12    0.66
  -2 -11   0   14.59    2.09
   2  11   0   14.70    1.34
   2  11   0   19.21    1.62
  -2  11   0   18.43    1.31
  -2  11   0   16.26    1.81
  -3  11   0   59.00    2.76
  -3 -11   0   59.93    4.10
   3  11   0   67.82    3.05
   3  11   0   61.12    2.85
  -3  11   0   62.37    3.49
  -4  11   0    1.05    0.70
   4  11   0    0.56    0.76
  -4  11   0   -0.56    1.01
  -5  11   0    3.91    1.64
   5  11   0    3.72    1.16
   0  12   0    7.89    1.27
   0  12   0    6.07    0.92
   1  12   0    8.08    1.08
  -1  12   0    9.39    1.46
   1  12   0    9.19    1.35
  -1  12   0   10.99    1.13
   2  12   0    1.30    0.70
  -2  12   0    0.99    0.62
  -2  12   0    0.28    0.93
   2  12   0    1.54    0.83
  -3  12   0   10.01    1.17
   3  12   0    7.32    1.13
  -3  12   0   12.56    1.86
   3  12   0   10.98    1.40
   4  12   0    0.23    0.77
  -4  12   0    0.31    1.18
  -4  12   0    1.27    0.77
  -5  12   0   -0.51    1.26
   5  12   0    0.18    0.94
   0  13   0    1.15    0.71
   0  13   0    1.26    0.90
  -1  13   0    1.22    0.65
  -1  13   0   -0.12    0.84
   1  13   0   -0.30    0.75
   1  13   0    0.94    0.73
   2  13   0   39.38    2.30
  -2  13   0   44.38    2.24
  -2  13   0   41.08    2.90
   2  13   0   41.34    2.46
  -3  13   0    4.18    0.97
   3  13   0    3.21    1.00
  -3  13   0    3.56    1.39
  -4  13   0    3.66    1.56
   4  13   0    3.50    1.10
   0  14   0    0.06    0.92
   0  14   0    2.21    0.81
  -1  14   0    0.64    0.71
  -1  14   0    1.00    1.11
   1  14   0    0.69    0.90
   1  14   0    0.27    0.76
  -2  14   0    8.21    1.17
   2  14   0    6.73    1.20
  -2  14   0    8.22    1.65
   2  14   0    6.89    1.34
  -3  14   0    1.15    0.80
   3  14   0    1.75    0.93
  -3  14   0    0.37    1.14
   0  15   0    0.74    0.79
   0  15   0    1.07    1.00
  -1  15   0    5.84    1.54
  -1  15   0    5.80    1.09
   1  15   0    5.81    1.37
   1  15   0    7.65    1.23
   2  15   0   19.13    1.80
  -2  15   0   21.43    1.83
  -2  15   0   21.89    2.61
   0  16   0    2.73    1.31
   0  16   0    3.81    1.04
  -1  16   0   12.89    1.51
   1  16   0   12.97    1.54
   1   0   1   10.03    0.68
   1   0   1    8.10    0.60
  -1   0  -1    8.95    0.72
   1   0  -1    9.27    0.53
   1   0   1    9.76    0.67
  -1   0   1    8.71    0.55
  -1   0   1    9.17    0.59
   1   0  -1    9.26    0.58
  -1   0  -1    8.54    0.66
  -2   0   1   64.63    2.32
  -2   0   1   63.06    2.38
  -2   0  -1   62.96    2.44
  -2   0  -1   62.70    2.38
   2   0   1   66.72    2.52
   2   0  -1   66.00    2.39
  -2   0  -1   55.31    2.57
  -3   0  -1  117.34    4.12
  -3   0   1  115.02    4.11
  -3   0  -1  106.82    4.43
  -3   0  -1  116.00    4.18
  -3   0   1  112.61    4.03
  -4   0  -1   18.64    1.89
  -4   0   1   20.38    1.41
  -4   0  -1   22.31    1.47
  -4   0   1   20.33    1.49
  -4   0  -1   22.28    1.57
   5   0   1    3.98    1.20
  -5   0   1    2.76    0.90
  -5   0  -1    5.38    1.03
  -5   0   1    3.88    0.92
   6   0  -1    4.36    1.22
   6   0  -1    3.44    1.11
  -6   0  -1    3.60    1.07
   6   0  -1    4.39    0.99
   6   0   1    3.09    1.31
   7   0   1    1.75    1.46
   7   0  -1   -0.22    0.79
   7   0   1    0.92    0.85
   7   0  -1    0.34    1.00
   7   0  -1    1.10    1.31
   0   1  -1   39.96    1.36
   0   1  -1   40.80    1.35
   0  -1   1   40.98    1.33
   0  -1   1   41.22    1.35
   0  -1   1   41.29    1.36
   0   1   1   41.14    1.33
   0  -1  -1   41.63    1.36
   0   1   1   41.07    1.44
   0   1  -1   40.80    1.34
   0  -1  -1   40.19    1.32
   1  -1   1  132.28    4.12
  -1   1   1  124.71    4.22
  -1   1   1  128.36    4.09
  -1  -1  -1  126.83    4.34
  -1  -1  -1  121.58    4.34
  -1  -1  -1  129.03    4.22
   1  -1   1  133.38    4.17
   1   1  -1  128.46    4.46
   1   1  -1  136.72    4.11
   1   1  -1  121.48    4.13
   1  -1   1  131.78    4.26
   1  -1  -1  131.81    4.23
  -1   1  -1  129.69    4.16
   1   1   1  127.17    4.27
  -1   1  -1  132.03    4.27
  -1   1  -1  122.36    4.14
   1  -1  -1  132.75    4.08
   1   1   1  138.95    4.34
   1  -1  -1  121.45    4.13
  -2  -1  -1  137.79    4.62
   2   1  -1  140.79    4.53
  -2   1   1  130.17    4.47
  -2   1   1  135.43    4.62
  -2  -1  -1  139.58    4.91
   2  -1   1  145.95    4.62
   2   1  -1  130.38    4.50
  -2   1  -1  131.61    4.54
  -2   1  -1  138.12    4.70
  -2   1  -1  132.76    4.69
   2  -1  -1  131.16    4.75
  -2  -1   1  133.32    4.51
   2   1   1  136.71    4.66
   2  -1  -1  135.25    4.47
  -3   1   1    4.61    0.79
  -3   1   1    3.83    0.62
  -3  -1  -1    1.62    0.96
  -3  -1  -1    5.98    0.79
  -3   1  -1    3.59    0.66
  -3   1  -1    5.31    0.82
   3   1   1    4.24    0.92
  -3   1  -1    5.55    1.00
  -3  -1   1    5.36    0.76
  -4  -1  -1    5.33    1.33
  -4   1   1    7.15    0.89
  -4   1   1    5.41    0.94
  -4  -1  -1    3.87    0.83
   4   1   1    7.08    1.19
  -4   1  -1    4.36    0.88
  -4   1  -1    4.66    0.79
  -5  -1  -1   53.52    2.88
   5   1  -1   62.09    2.77
  -5   1   1   61.62    2.98
  -5   1   1   63.28    2.83
   5   1  -1   60.68    3.03
   5   1   1   64.19    3.16
  -5   1  -1   62.12    3.04
   5  -1  -1   59.73    2.83
  -5   1  -1   61.43    2.87
   6   1  -1    6.87    1.39
   6   1  -1    6.17    1.09
  -6   1   1    6.28    1.29
  -6   1   1    8.85    1.34
   6   1   1    5.84    1.50
   6  -1  -1    7.36    1.28
  -6   1  -1    9.45    1.35
   7  -1   1    4.95    1.23
   7   1  -1    2.81    1.55
   7  -1   1    2.37    1.51
   7   1  -1    2.18    1.26
   7   1  -1    5.39    1.14
   7  -1  -1    4.95    1.43
   7   1   1    4.50    1.71
   7  -1  -1    3.38    1.16
   7  -1  -1    5.66    1.14
  -7   1  -1    5.53    1.37
   7   1   1    4.09    1.13
   0  -2   1  182.45    5.88
   0   2  -1  186.49    6.00
   0   2  -1  183.00    5.91
   0   2   1  180.23    6.00
   0  -2   1  184.71    5.92
   0  -2  -1  188.48    5.87
   0   2   1  201.82    5.92
   0   2   1  191.68    5.87
   0  -2  -1  186.60    5.92
   0  -2  -1  189.95    6.02
   1   2  -1  349.95   11.21
   1  -2   1  367.39   11.06
  -1   2   1  314.01   11.13
  -1   2   1  374.10   11.15
   1  -2   1  363.26   11.21
   1   2  -1  360.62   11.22
   1   2  -1  363.57   11.56
  -1   2   1  363.75   11.36
   1  -2   1  370.10   11.37
  -1  -2   1  358.25   11.24
  -1   2  -1  377.50   11.24
   1   2   1  349.62   11.26
  -1   2  -1  338.55   11.36
   1   2   1  354.71   11.33
  -1   2  -1  356.79   11.10
  -1  -2   1  361.67   11.19
   1  -2  -1  353.99   11.34
   1   2   1  384.02   11.47
   1   2   1  358.51   11.38
   1  -2  -1  379.80   11.13
   1  -2  -1  357.74   11.12
  -1  -2   1  348.00   11.58
   2  -2   1   12.19    0.79
  -2   2   1   10.24    0.74
   2   2  -1   11.45    0.77
   2   2  -1   11.18    0.89
  -2  -2  -1   12.62    1.33
   2   2  -1   10.50    0.78
  -2   2   1    9.29    0.88
  -2  -2  -1    9.72    0.87
   2  -2  -1   10.74    0.68
  -2  -2   1   10.67    1.31
  -2   2  -1   11.89    0.95
  -2   2  -1   10.19    0.79
   2  -2  -1    9.95    0.77
  -2   2  -1   11.32    0.97
   2   2   1   11.89    1.09
   2  -2  -1   13.52    1.05
  -3   2   1   15.09    1.00
  -3  -2  -1   11.83    1.13
   3   2  -1   15.01    1.22
  -3   2   1   16.29    1.32
  -3  -2  -1   15.53    1.68
   3   2  -1   15.14    1.10
  -3   2  -1   14.85    1.05
  -3   2  -1   13.03    1.23
  -3   2  -1   15.06    1.29
  -3  -2   1   11.04    1.49
   3  -2  -1   16.73    1.10
   3   2   1   16.25    1.39
   4   2  -1   44.17    2.04
  -4  -2  -1   42.07    2.80
  -4  -2  -1   37.60    2.14
  -4   2   1   39.18    2.22
   4   2  -1   42.30    2.22
  -4   2   1   40.40    1.96
   4   2   1   42.30    2.39
  -4   2  -1   37.95    2.00
  -4   2  -1   41.25    2.23
   4  -2  -1   42.74    2.02
   5   2  -1   28.92    2.15
  -5   2   1   31.90    2.12
   5   2  -1   36.18    1.94
  -5   2   1   29.77    1.87
  -5  -2  -1   31.87    2.95
   5  -2  -1   33.47    1.94
   5   2   1   29.33    2.32
  -5   2  -1   32.63    1.98
   5   2   1   34.12    1.99
  -5   2  -1   30.55    2.11
  -6   2   1   -0.23    0.78
  -6   2   1   -0.98    0.78
   6   2  -1    0.70    0.78
   6   2  -1    0.40    1.15
  -6   2  -1    1.23    0.96
   6   2   1    0.84    0.90
   6   2   1    0.41    1.21
  -6   2  -1    1.81    0.89
   6  -2  -1    0.03    0.80
   7   2  -1    5.54    1.65
   7   2  -1    4.85    1.45
   7  -2   1    7.97    1.69
   7   2  -1    4.34    1.11
   7   2   1    6.59    1.28
  -7   2  -1    7.34    1.42
   7   2   1    6.15    1.75
   0  -3  -1  892.14   27.10
   0  -3   1  806.97   27.24
   0   3   1  905.91   27.40
   0  -3   1  879.45   27.12
   0   3  -1  910.50   27.24
   0  -3  -1  865.05   27.26
   0   3  -1  863.39   27.17
   0  -3   1  921.14   27.29
   0  -3  -1  870.37   27.19
   0   3   1  852.00   27.25
   0   3   1  903.97   27.62
  -1  -3  -1  229.89    7.88
   1  -3   1  229.29    7.54
   1   3  -1  236.48    7.59
   1   3  -1  239.10    7.59
   1   3  -1  249.07    8.27
  -1   3   1  242.44    7.76
  -1   3   1  243.54    7.49
  -1   3   1  251.54    7.44
  -1  -3   1  242.09    7.61
   1  -3  -1  241.62    7.47
   1  -3  -1  238.79    7.41
  -1   3  -1  234.89    7.76
  -1  -3   1  230.16    8.00
  -1   3  -1  238.01    7.57
   1   3   1  231.75    7.61
   1   3   1  243.60    7.76
  -2  -3  -1  104.18    4.16
  -2   3   1  107.41    3.57
   2   3  -1  104.45    3.66
   2   3  -1  103.82    3.72
   2  -3   1  111.29    3.46
  -2   3   1  107.50    3.89
   2   3   1  105.90    3.72
   2   3   1  107.95    3.94
  -2  -3   1  101.34    4.28
  -2   3  -1  109.11    3.68
   2  -3  -1  109.03    3.49
  -2   3  -1  101.16    3.87
   2  -3  -1  102.13    3.67
   2  -3  -1  106.56    3.52
   3   3  -1   22.08    1.36
  -3   3   1   24.34    1.25
   3   3  -1   23.61    1.55
   3  -3   1   24.03    1.22
  -3   3   1   24.93    1.58
  -3  -3  -1   24.87    2.14
   3   3   1   21.05    1.71
  -3   3  -1   22.12    1.56
   3   3   1   23.28    1.45
   3  -3  -1   24.46    1.25
  -3   3  -1   22.76    1.33
  -4   3   1    4.96    0.99
  -4   3   1    4.03    0.72
   4   3  -1    2.98    1.01
   4   3  -1    5.56    0.86
  -4  -3  -1    3.94    1.41
  -4   3  -1    5.50    0.85
   4   3   1    6.78    1.25
  -4   3  -1    3.80    0.94
   4  -3  -1    5.62    0.84
   4   3   1    5.37    0.93
   5   3  -1   15.53    1.72
   5   3  -1   16.66    1.41
  -5  -3  -1   12.74    2.15
  -5   3   1   12.60    1.60
  -5   3   1   14.88    1.36
   5  -3  -1   14.98    1.37
  -5   3  -1   14.96    1.67
   5   3   1   13.34    1.40
   5   3   1   12.95    1.73
  -5   3  -1   15.93    1.50
   6   3  -1    1.27    0.85
  -6   3   1    0.15    0.75
  -6   3   1    0.46    0.97
   6  -3   1   -0.41    0.73
   6   3  -1   -0.45    1.19
   6   3   1    0.28    0.79
   6   3   1    3.03    1.36
  -6   3  -1   -0.24    0.94
   6  -3  -1    1.42    0.85
  -6   3  -1    1.30    0.88
  -7   3   1    1.61    1.15
  -7   3   1    2.14    1.08
   7   3  -1    1.66    0.93
   7   3   1    1.22    1.01
   7   3   1   -2.12    1.60
  -7   3  -1    1.89    1.13
   0   4  -1   22.14    1.06
   0   4   1   22.65    1.25
   0   4  -1   24.29    1.17
   0  -4  -1   23.58    1.22
   0   4   1   24.92    1.11
   0   4   1   23.63    1.00
   0  -4   1   23.67    1.33
   0   4  -1   22.83    1.22
   0  -4  -1   23.52    1.04
   1   4  -1  106.91    3.59
  -1   4   1  108.42    3.46
   1   4  -1  104.47    3.58
  -1   4   1  100.17    3.75
  -1  -4  -1  102.87    3.96
  -1   4   1  100.19    3.35
  -1   4  -1  108.81    3.53
   1   4   1  108.03    3.58
   1   4   1  109.49    3.81
  -1  -4   1  107.50    4.09
  -1  -4   1  104.15    3.64
   1  -4  -1  108.06    3.46
  -1   4  -1  104.43    3.75
   1  -4  -1  105.07    3.39
   2   4  -1    0.55    0.67
  -2   4   1    1.24    0.38
  -2  -4  -1    0.64    0.90
  -2   4   1    0.52    0.55
   2   4  -1    0.51    0.47
   2   4   1    1.26    0.54
  -2   4  -1    0.62    0.56
  -2  -4   1    0.56    0.98
  -2   4  -1    0.72    0.39
   2  -4  -1    1.23    0.26
  -2  -4   1    1.40    0.63
   2   4   1    3.62    0.95
  -3   4   1   13.92    1.01
  -3   4   1   13.65    1.40
  -3  -4  -1   15.92    1.83
   3   4  -1   13.75    1.34
   3   4  -1   14.88    1.14
   3  -4   1   15.68    0.85
   3  -4   1   15.72    0.87
   3   4   1   16.53    1.26
  -3   4  -1   15.96    1.16
   3  -4  -1   15.28    0.90
  -3  -4   1   12.71    1.65
   3   4   1   16.51    1.55
  -3   4  -1   19.39    1.61
   3  -4  -1   17.99    1.14
   4  -4   1    9.56    0.88
   4   4  -1    8.97    1.35
  -4  -4  -1   10.21    1.84
  -4   4   1    9.67    1.00
   4   4  -1    7.91    0.99
  -4   4   1    9.76    1.30
   4  -4  -1   10.06    0.93
   4   4   1   10.94    1.53
   4   4   1    9.02    1.09
  -4   4  -1   10.74    1.43
  -4   4  -1    9.83    1.05
  -5   4   1    6.08    1.01
  -5   4   1    5.78    1.29
   5   4  -1    7.41    1.10
   5   4  -1    4.12    1.35
  -5  -4  -1    6.52    1.80
   5  -4   1    6.52    0.92
   5   4   1    9.45    1.65
   5  -4  -1    7.17    1.00
  -5   4  -1    9.66    1.46
   5   4   1    8.75    1.20
  -5   4  -1    6.26    1.02
   6   4  -1    3.23    1.50
   6   4  -1    2.90    0.95
  -6   4   1    6.53    1.13
  -6   4   1    3.93    1.27
   6   4   1    4.42    1.12
   6   4   1    3.13    1.63
  -6   4  -1    2.78    1.01
  -6   4  -1    4.00    1.28
  -7   4   1    5.23    1.49
   7   4  -1    4.83    1.13
  -7   4  -1    3.83    1.23
   7   4   1    2.44    1.04
   7   4   1    0.74    1.84
  -7   4  -1    3.92    1.39
   0   5   1   89.33    2.91
   0   5  -1   82.37    3.06
   0   5   1   87.16    2.98
   0   5  -1   82.02    2.93
   0  -5  -1   81.54    3.11
   0  -5   1   79.08    3.17
   0   5   1   85.33    3.16
   0   5  -1   88.26    3.07
  -1  -5  -1   74.40    3.13
  -1   5   1   76.23    2.92
  -1   5   1   75.35    2.41
  -1   5   1   72.43    2.57
   1   5  -1   76.41    2.69
   1   5  -1   73.41    2.73
  -1   5  -1   75.64    2.91
  -1   5  -1   71.83    2.62
  -1   5  -1   74.48    2.39
   1  -5  -1   73.82    2.53
  -1  -5   1   72.15    3.22
   1   5   1   74.83    2.68
  -1   5  -1   76.05    2.37
   1   5   1   71.41    2.88
  -1  -5   1   75.36    2.84
   2   5  -1   54.07    2.36
  -2   5   1   57.91    2.54
  -2   5   1   58.70    2.15
  -2  -5  -1   51.30    2.87
   2   5  -1   58.58    2.27
  -2  -5   1   56.18    3.03
   2   5   1   56.87    2.33
   2   5   1   57.96    2.59
   2  -5  -1   58.72    1.87
  -2   5  -1   57.82    2.56
  -2   5  -1   58.80    2.23
  -3  -5  -1   17.69    2.08
  -3   5   1   17.39    1.07
  -3   5   1   20.44    1.71
   3   5  -1   16.15    1.19
   3  -5   1   13.98    0.64
   3   5  -1   17.17    1.44
  -3   5  -1   12.83    1.32
  -3   5  -1   15.64    1.18
   3  -5  -1   14.54    0.74
   3   5   1   16.93    1.26
  -3  -5   1   15.40    1.95
   3  -5  -1   15.55    0.96
   3   5   1   16.53    1.62
   4   5  -1   37.44    2.30
   4   5  -1   38.38    2.00
  -4   5   1   36.91    2.28
   4  -5   1   38.22    1.58
  -4   5   1   38.19    1.88
  -4  -5  -1   38.65    3.05
   4  -5  -1   35.14    1.60
  -4   5  -1   38.67    2.39
   4   5   1   37.36    2.50
  -4   5  -1   36.56    1.96
   4   5   1   37.38    2.09
   5   5  -1   12.00    1.72
  -5   5   1   10.59    1.62
  -5   5   1   13.74    1.31
   5   5  -1   12.14    1.34
  -5  -5  -1   12.08    2.24
   5  -5  -1   13.83    1.11
  -5   5  -1   11.75    1.30
   5   5   1   10.49    1.33
   5   5   1   11.65    1.86
  -5   5  -1   14.79    1.89
   6   5  -1   13.63    1.52
  -6   5   1   14.86    1.56
  -6   5   1   13.66    1.93
   6   5  -1   11.02    1.88
  -6   5  -1   16.27    1.69
   6   5   1   13.92    1.57
   6   5   1   11.89    2.09
  -6   5  -1   11.68    1.79
  -7   5   1   -0.69    1.07
   7   5  -1    0.73    0.94
   7   5   1    0.10    0.93
  -7   5  -1    1.51    1.09
  -7   5  -1    0.34    1.22
   0   6   1    0.30    0.39
   0   6  -1    0.53    0.40
   0  -6   1   -1.04    0.62
   0   6  -1    0.31    0.52
   0   6  -1    0.74    0.51
   0  -6  -1    0.76    0.61
   0   6   1    0.36    0.55
  -1   6   1   29.87    1.07
  -1   6   1   28.67    1.26
  -1   6   1   28.22    1.59
  -1  -6  -1   32.31    1.92
   1   6  -1   28.80    1.36
   1   6  -1   28.58    1.45
  -1   6  -1   28.40    1.60
   1  -6  -1   26.84    1.27
  -1   6  -1   29.08    1.32
   1   6   1   31.03    1.63
  -1   6  -1   28.54    1.05
   1   6   1   29.73    1.41
  -1  -6   1   25.56    1.91
  -2  -6  -1   75.84    3.66
  -2   6   1   83.52    3.30
   2   6  -1   76.69    2.95
  -2   6   1   69.70    2.79
   2   6  -1   82.68    3.04
   2   6   1   83.94    3.01
   2   6   1   80.40    3.26
  -2   6  -1   78.33    2.90
  -2   6  -1   75.35    3.26
  -2  -6   1   76.50    3.75
  -3  -6  -1    9.32    1.61
  -3   6   1    9.25    0.88
  -3   6   1   11.51    1.34
   3   6  -1   10.36    1.01
   3   6  -1   11.81    1.20
  -3   6  -1    9.64    1.24
  -3   6  -1   10.28    0.99
   3   6   1   10.41    1.40
   3   6   1    9.88    1.03
  -3  -6   1    4.54    1.35
   4   6  -1   31.48    1.84
  -4   6   1   32.90    2.20
   4   6  -1   28.31    2.09
  -4  -6  -1   31.22    3.07
  -4   6   1   32.09    1.71
   4   6   1   31.69    2.39
  -4   6  -1   27.92    2.15
   4  -6  -1   28.22    1.20
   4   6   1   29.42    1.86
  -4   6  -1   31.22    1.79
   5   6  -1    9.00    1.63
   5   6  -1    9.32    1.22
  -5   6   1    7.67    1.42
  -5   6   1   10.77    1.21
  -5  -6  -1    7.27    1.85
   5   6   1   10.45    1.78
  -5   6  -1   11.39    1.29
  -5   6  -1   11.07    1.70
   5   6   1   10.81    1.33
   6   6  -1    5.85    1.21
  -6   6   1    6.83    1.17
  -6   6   1    5.60    1.60
   6   6   1    7.43    1.82
   6   6   1    5.85    1.22
  -6   6  -1    7.40    1.25
  -6   6  -1    7.95    1.76
   7   6  -1    4.11    1.22
  -7   6   1    3.49    1.54
   7   6   1    6.09    1.31
  -7   6  -1    6.96    1.75
   0  -7  -1   17.78    1.36
   0   7  -1   16.34    1.02
   0   7   1   17.92    1.03
   0   7  -1   14.64    1.15
   0  -7   1   16.38    1.40
   0   7   1   15.43    1.24
   1   7  -1   37.64    1.81
  -1  -7  -1   41.25    2.35
  -1   7   1   39.77    1.42
  -1   7   1   39.81    2.02
  -1   7   1   41.28    1.65
   1   7  -1   37.73    1.74
  -1   7  -1   37.75    1.97
  -1  -7   1   36.10    2.31
  -1   7  -1   38.38    1.69
   1   7   1   40.01    2.01
  -1   7  -1   40.15    1.42
   1  -7  -1   39.22    1.71
   1   7   1   41.44    1.78
  -2  -7  -1   44.90    2.72
   2   7  -1   42.62    1.98
  -2   7   1   42.30    1.77
   2   7  -1   43.23    1.95
  -2  -7   1   39.19    2.74
   2   7   1   39.97    2.19
   2   7   1   42.80    1.98
  -2   7  -1   41.50    1.86
  -2   7  -1   42.08    2.26
  -3   7   1    7.04    0.79
  -3  -7  -1    3.88    1.45
  -3   7   1    7.08    1.16
   3   7  -1    8.06    1.13
   3   7  -1    5.29    0.86
   3   7   1    6.70    0.92
  -3  -7   1    4.62    1.44
   3   7   1    6.28    1.25
  -3   7  -1    8.36    0.92
  -3   7  -1    5.97    1.17
  -4   7   1    1.90    1.00
  -4   7   1    2.70    0.74
  -4  -7  -1    0.53    1.23
   4   7  -1    1.45    0.73
   4   7  -1    2.14    1.02
   4   7   1    1.23    0.78
   4   7   1    2.07    1.22
  -4   7  -1    1.79    0.70
  -4   7  -1   -0.19    0.81
  -5  -7  -1    1.20    1.49
   5   7  -1    1.45    0.84
  -5   7   1    0.03    0.67
   5   7  -1    1.57    1.23
  -5   7   1    1.55    1.06
  -5   7  -1    0.46    1.01
  -5   7  -1    0.60    0.76
   5   7   1    1.57    0.91
   5   7   1    1.17    1.37
  -6   7   1   -1.65    1.05
   6   7  -1    0.40    0.87
  -6   7  -1    0.59    1.20
   6   7   1    0.33    0.93
  -6   7  -1   -0.20    0.81
   0  -8  -1   -0.44    0.69
   0   8   1   -0.02    0.60
   0   8   1    0.19    0.47
   0   8  -1    0.19    0.44
   0   8  -1   -0.90    0.52
   1   8  -1   17.47    1.20
  -1   8   1   17.49    0.82
   1   8  -1   18.95    1.26
  -1   8   1   20.01    1.49
  -1  -8  -1   23.32    1.94
  -1   8   1   17.67    1.07
  -1   8  -1   17.19    1.10
  -1  -8   1   18.01    1.89
  -1   8  -1   17.93    0.82
  -1   8  -1   18.50    1.41
   1  -8  -1   15.84    1.19
   1   8   1   18.13    1.16
   1   8   1   17.93    1.42
  -2   8   1    1.98    0.50
   2   8  -1    1.32    0.73
   2   8  -1    1.33    0.60
  -2   8   1    0.27    0.70
  -2  -8  -1    1.08    1.15
  -2   8  -1    1.19    0.50
  -2  -8   1    3.01    1.24
  -2   8  -1    1.06    0.73
   2   8   1    0.99    0.82
   2   8   1    2.46    0.66
  -3   8   1   34.45    1.74
   3   8  -1   36.65    1.99
  -3  -8  -1   32.56    2.97
  -3   8   1   36.43    2.33
   3   8  -1   35.20    1.88
  -3   8  -1   33.85    2.28
   3   8   1   34.73    1.90
  -3  -8   1   30.90    2.94
  -3   8  -1   33.74    1.81
   3   8   1   33.87    2.20
   4   8  -1   44.57    2.52
   4   8  -1   40.85    2.28
  -4  -8  -1   44.66    3.82
  -4   8   1   46.04    2.21
  -4   8   1   46.40    2.88
  -4   8  -1   46.98    2.32
   4   8   1   43.46    2.65
   4   8   1   47.27    2.40
  -4   8  -1   45.60    2.81
  -5   8   1    1.41    0.78
  -5  -8  -1    2.31    1.62
  -5   8   1   -0.51    0.95
   5   8  -1    0.07    0.81
  -5   8  -1    1.15    0.81
   5   8   1    2.29    1.37
  -5   8  -1    0.78    1.07
   5   8   1   -0.37    0.80
  -6   8   1    4.90    1.65
   6   8  -1    8.80    1.42
  -6   8  -1   13.13    2.15
   6   8   1    6.67    1.28
  -6   8  -1    9.66    1.42
   0   9   1   13.84    1.09
   0   9  -1   14.73    1.11
   0   9  -1   15.11    1.38
   0   9   1   13.23    1.36
   0  -9  -1   13.61    1.43
   1   9  -1    1.84    0.62
   1   9  -1    1.93    0.71
  -1   9   1    0.77    0.46
  -1  -9  -1    0.81    1.00
  -1   9   1    0.98    0.72
   1   9   1    1.52    0.59
  -1   9  -1    1.20    0.31
   1   9   1    1.03    0.74
  -1   9  -1    0.68    0.50
  -1   9  -1    0.31    0.67
   1  -9  -1    1.17    0.63
  -1  -9   1    1.02    1.07
  -2   9   1    4.78    0.71
   2   9  -1    4.61    0.93
   2   9  -1    3.61    0.78
  -2   9   1    4.06    0.97
  -2  -9  -1    6.13    1.53
   2   9   1    6.28    1.11
  -2  -9   1    5.27    1.47
  -2   9  -1    6.43    0.79
  -2   9  -1    4.18    1.02
   2   9   1    5.64    0.90
  -3   9   1   31.65    2.25
  -3   9   1   32.20    1.69
   3   9  -1   32.84    1.85
  -3  -9  -1   29.55    2.91
   3   9  -1   32.92    1.92
  -3   9  -1   31.37    1.76
  -3   9  -1   30.72    2.31
   3   9   1   29.21    2.10
   3   9   1   29.30    1.82
  -3  -9   1   30.62    2.99
  -4  -9  -1    0.38    1.43
   4   9  -1    5.28    1.04
  -4   9   1    6.61    0.96
   4   9  -1    6.80    1.13
  -4   9   1    4.18    1.27
  -4   9  -1    5.73    0.98
   4   9   1    6.37    1.38
   4   9   1    4.99    1.04
  -4   9  -1    6.05    1.38
  -5   9   1    0.75    0.74
   5   9  -1    0.35    0.76
  -5  -9  -1    2.88    1.73
  -5   9   1    0.52    1.14
   5   9   1    0.72    0.86
   5   9   1    3.23    1.64
  -5   9  -1    1.44    0.84
  -5   9  -1    0.46    1.16
  -6   9   1    7.95    1.97
   6   9  -1    7.54    1.33
  -6   9  -1    4.44    1.63
   6   9   1    4.49    1.24
   0  10   1   12.11    1.39
   0  10  -1   15.34    1.50
   0  10   1   11.43    1.01
   0  10  -1   14.29    1.14
   0 -10  -1   12.74    1.48
  -1  10   1   14.28    1.13
  -1  10   1   16.49    1.65
  -1 -10  -1   11.31    1.71
   1  10  -1   15.86    1.44
   1  10  -1   16.07    1.28
  -1  10  -1   14.11    0.91
  -1  10  -1   15.98    1.24
   1  10   1   14.89    1.47
   1  10   1   14.92    1.21
  -1  10  -1   16.06    1.60
   1 -10  -1   16.31    1.37
   2  10  -1   61.13    2.71
  -2 -10  -1   57.46    3.55
  -2  10   1   64.02    2.54
  -2  10   1   56.46    3.08
   2  10  -1   59.69    2.64
   2  10   1   60.31    2.89
   2  10   1   63.34    2.69
  -2  10  -1   59.65    2.59
  -2  10  -1   59.01    3.07
  -3 -10  -1    4.21    1.75
   3  10  -1    4.93    0.91
  -3  10   1    5.20    0.84
   3  10  -1    7.13    1.08
  -3  10   1    2.10    1.07
   3  10   1    4.86    0.98
   3  10   1    6.75    1.20
  -3  10  -1    5.72    1.31
  -3  10  -1    3.81    0.82
  -4  10   1    0.66    0.68
   4  10  -1    1.08    0.80
  -4 -10  -1    2.56    1.78
  -4  10   1   -1.00    0.97
   4  10   1    0.46    0.76
  -4  10  -1    0.24    0.71
   4  10   1    0.74    0.96
  -4  10  -1    1.02    1.12
  -5  10   1    1.57    1.29
   5  10  -1    3.59    1.05
  -5  10  -1    4.15    1.04
   5  10   1    3.37    1.00
  -5  10  -1    3.16    1.40
   0  11  -1    1.06    0.75
   0  11   1    0.33    0.77
   0 -11  -1    0.59    1.01
   0  11  -1   -0.92    0.49
   0  11   1    0.71    0.56
   1  11  -1    7.10    0.96
  -1  11   1    7.96    0.93
  -1  11   1    8.58    1.31
  -1 -11  -1    9.57    1.71
   1  11  -1    9.33    1.21
  -1  11  -1    6.86    0.91
   1  11   1    9.64    1.05
   1  11   1    9.32    1.29
  -1  11  -1    7.20    1.24
  -2  11   1    1.65    0.97
  -2 -11  -1    2.71    1.49
   2  11  -1    4.04    0.92
   2  11  -1    2.66    0.80
  -2  11   1    3.30    0.71
   2  11   1    2.39    0.78
   2  11   1    3.46    1.00
  -2  11  -1    3.69    1.10
  -2  11  -1    4.20    0.81
   3  11  -1   21.69    1.73
   3  11  -1   24.47    1.75
  -3  11   1   29.21    2.63
  -3 -11  -1   21.00    2.71
  -3  11   1   21.28    1.51
  -3  11  -1   18.90    1.57
   3  11   1   20.02    1.67
   3  11   1   25.40    2.04
  -3  11  -1   22.06    2.25
  -4  11   1    1.69    1.19
  -4 -11  -1    1.30    1.72
  -4  11   1    0.80    0.70
   4  11  -1    1.63    0.83
   4  11   1    2.74    1.03
  -4  11  -1    0.46    1.10
  -4  11  -1    1.11    0.79
   4  11   1    0.94    0.86
   5  11  -1    0.97    0.89
  -5  11   1    1.04    1.39
  -5  11  -1    1.09    0.92
  -5  11  -1   -0.42    1.15
   5  11   1    2.30    0.97
   0  12  -1    9.22    1.33
   0  12   1    7.00    1.24
   0  12  -1    7.23    0.99
   0  12   1    7.49    0.94
   0 -12  -1    8.40    1.49
   1  12  -1    2.43    0.76
  -1 -12  -1    1.42    1.31
   1  12  -1    4.66    1.02
  -1  12   1    4.24    0.79
  -1  12   1    4.28    1.16
   1  12   1    3.51    1.03
  -1  12  -1    4.33    0.81
  -1  12  -1    2.63    1.03
   1  12   1    2.80    0.82
  -2  12   1   10.00    1.09
   2  12  -1   12.79    1.33
  -2 -12  -1   12.00    2.14
   2  12  -1   12.43    1.42
  -2  12   1   12.41    1.76
   2  12   1   12.22    1.30
  -2  12  -1   12.28    1.24
   2  12   1   11.83    1.46
  -2  12  -1   17.81    2.03
  -3  12   1   11.47    1.24
  -3  12   1   13.47    1.98
   3  12  -1    8.53    1.19
  -3 -12  -1   10.36    2.18
   3  12   1   11.92    1.50
   3  12   1    9.20    1.27
  -3  12  -1   10.24    1.24
  -3  12  -1   11.33    1.87
  -4  12   1    4.45    1.50
   4  12  -1    4.29    1.07
  -4  12  -1    3.68    1.45
   4  12   1    3.37    1.05
  -4  12  -1    5.50    1.06
  -5  12   1    0.16    1.32
   5  12  -1   -0.28    0.86
  -5  12  -1    1.44    1.40
   5  12   1    1.71    1.02
   0  13   1    1.24    0.72
   0  13  -1    0.16    0.88
   0  13   1    1.23    0.94
   0  13  -1    2.44    0.80
  -1  13   1    6.58    1.35
   1  13  -1    6.70    1.21
  -1 -13  -1    5.53    1.63
   1  13  -1    6.29    1.00
  -1  13   1    6.46    0.97
   1  13   1    5.21    0.98
  -1  13  -1    5.83    1.32
   1  13   1    6.51    1.29
  -1  13  -1    8.58    1.12
  -2 -13  -1    3.18    1.66
  -2  13   1    5.46    1.42
  -2  13   1    6.44    0.96
   2  13  -1    5.03    1.11
   2  13  -1    4.29    0.96
  -2  13  -1    5.10    1.43
   2  13   1    5.80    1.22
  -2  13  -1    3.53    0.88
   2  13   1    5.15    1.00
  -3  13   1    5.76    1.00
   3  13  -1    4.90    1.05
  -3  13   1    4.91    1.47
  -3 -13  -1    6.88    2.11
  -3  13  -1    6.05    1.08
   3  13   1    6.96    1.28
   3  13   1    5.52    1.11
  -3  13  -1    8.34    1.70
   4  13  -1   11.12    1.43
  -4  13   1   11.78    2.09
  -4  13  -1    9.70    1.37
   4  13   1    8.40    1.40
  -4  13  -1    8.43    1.92
   0  14  -1   10.00    1.58
   0  14   1    8.29    1.12
   0  14  -1   10.33    1.25
   0  14   1    9.46    1.56
   1  14  -1    2.43    1.02
   1  14  -1    1.10    0.80
  -1  14   1    3.49    1.29
  -1  14   1    1.35    0.72
   1  14   1    0.46    0.96
  -1  14  -1    0.54    0.73
  -1  14  -1   -0.42    0.98
   1  14   1    0.58    0.78
   2  14  -1    2.32    0.87
  -2  14   1    1.48    1.20
  -2  14   1    3.26    0.84
  -2  14  -1    1.94    1.27
  -2  14  -1    1.46    0.79
   2  14   1    2.05    0.89
   2  14   1    2.47    1.04
   3  14  -1    6.26    1.19
  -3  14   1   10.53    1.94
  -3  14   1    9.24    1.31
  -3  14  -1    5.44    1.63
   3  14   1    6.34    1.18
  -3  14  -1    8.47    1.28
   0  15  -1    0.22    1.02
   0  15   1    1.26    0.76
   0  15   1   -0.74    0.95
   0  15  -1    0.74    0.83
  -1  15   1    5.80    1.59
   1  15  -1    6.29    1.12
  -1  15   1    7.58    1.13
   1  15  -1    8.75    1.52
  -1  15  -1    8.17    1.65
   1  15   1    5.66    1.10
   1  15   1    7.30    1.44
  -1  15  -1    5.58    1.12
  -2  15   1    7.18    1.14
  -2  15   1    5.95    1.66
   2  15  -1    5.39    1.07
  -2  15  -1    3.40    1.38
   2  15   1    4.05    1.06
  -2  15  -1    5.35    1.10
   0  16  -1    0.06    1.08
   0  16  -1    1.27    0.92
   0  16   1    1.79    0.89
   0  16   1    4.44    1.37
  -1  16   1    0.64    0.84
  -1  16  -1    1.05    0.88
   0   0   2    0.00    0.12
   0   0  -2   -0.02    0.28
   0   0   2   -0.28    0.18
   0   0  -2   -0.09    0.17
   0   0  -2   -0.01    0.13
   0   0   2   -0.07    0.30
   1   0  -2    3.09    0.29
   1   0  -2    3.45    0.51
   1   0   2    2.22    0.41
   1   0  -2    3.18    0.33
  -1   0   2    2.98    0.45
   1   0   2    2.63    0.40
   1   0  -2    3.61    0.38
  -1   0  -2    4.07    0.48
   1   0   2    2.26    0.60
  -1   0   2    3.88    0.40
  -1   0  -2    2.70    0.46
   1   0   2    2.82    0.48
   2   0  -2   -0.27    0.39
   2   0  -2    0.16    0.35
  -2   0  -2    0.21    0.43
  -2   0  -2   -0.11    0.45
  -2   0   2    0.28    0.40
   2   0  -2   -0.45    0.55
  -2   0  -2    0.08    0.62
  -2   0   2    0.09    0.38
  -3   0  -2   13.11    1.42
  -3   0   2   10.03    0.90
  -3   0   2   12.64    1.07
  -3   0  -2   13.04    1.11
  -3   0  -2   11.40    1.10
  -4   0  -2    2.85    0.77
  -4   0  -2    0.71    0.98
  -4   0   2    2.03    0.72
   5   0  -2    7.42    1.20
  -5   0  -2    6.35    1.07
  -5   0   2    6.63    1.08
   5   0  -2    9.16    1.05
  -5   0  -2    6.97    1.52
   5   0   2   10.20    1.55
  -6   0  -2    0.73    0.89
   6   0  -2    2.66    0.83
   6   0   2    1.93    1.29
   6   0  -2    2.72    1.08
   7   0  -2    3.18    0.95
   7   0  -2    3.08    1.17
   7   0   2    2.36    1.61
   7   0  -2    5.12    1.53
   0  -1  -2    4.87    0.35
   0  -1   2    4.57    0.30
   0   1   2    4.38    0.53
   0  -1  -2    4.79    0.34
   0   1  -2    4.29    0.31
   0   1  -2    4.48    0.37
   0   1   2    3.40    0.29
   0  -1   2    4.30    0.33
   0   1  -2    4.47    0.36
   0   1   2    4.31    0.30
   0  -1  -2    4.17    0.49
   0  -1   2    4.48    0.36
  -1  -1  -2   89.65    3.06
   1  -1   2   85.10    2.81
   1   1  -2   85.02    2.82
   1   1  -2   87.90    2.77
  -1   1   2   84.02    2.94
   1  -1   2   87.69    2.92
  -1  -1  -2   87.42    3.07
  -1   1   2   79.29    2.99
   1   1  -2   89.16    3.00
  -1   1   2   81.99    2.75
   1  -1   2   88.00    3.03
   1   1   2   91.16    3.14
  -1   1  -2   86.62    3.01
   1   1   2   87.52    2.96
  -1   1  -2   87.27    2.86
  -1   1  -2   82.93    2.92
   1  -1  -2   88.07    2.75
   1  -1  -2   89.72    2.91
   1  -1  -2   86.43    2.94
   1   1   2   92.90    3.03
  -1  -1   2   85.45    2.77
   2   1  -2   20.93    1.22
  -2   1   2   23.48    1.05
   2   1  -2   22.42    1.08
  -2   1   2   22.68    1.22
  -2  -1  -2   22.71    1.26
   2   1  -2   23.31    1.09
  -2  -1  -2   23.00    1.52
   2  -1   2   25.13    1.18
  -2  -1   2   21.68    1.08
   2   1   2   23.77    1.46
   2  -1  -2   23.33    1.03
  -2   1  -2   23.79    1.31
   2  -1  -2   22.75    1.20
  -2   1  -2   21.37    1.29
  -2   1  -2   23.93    1.22
  -3  -1  -2   -0.14    0.51
  -3   1   2   -0.46    0.47
  -3  -1  -2   -0.45    0.74
   3   1  -2    0.31    0.47
  -3   1   2   -0.25    0.40
   3  -1  -2   -0.83    0.53
  -3   1  -2   -0.73    0.46
  -3   1  -2    0.10    0.67
  -3  -1   2   -0.37    0.41
  -3   1  -2   -0.25    0.46
   3   1   2    0.41    0.73
   4   1  -2    1.58    0.63
  -4   1   2    1.68    0.75
  -4   1   2    2.34    0.65
  -4  -1  -2    1.58    0.71
  -4  -1  -2    3.54    1.19
  -4   1  -2    1.89    0.97
  -4   1  -2    1.80    0.70
   4  -1  -2    1.72    0.76
  -4   1  -2    2.82    0.85
  -4  -1   2    2.20    0.73
   4   1   2    3.37    1.08
  -5   1   2   18.81    1.54
  -5   1   2   19.68    1.73
  -5  -1  -2   14.15    2.05
   5   1  -2   20.67    1.77
  -5  -1  -2   18.04    1.66
   5   1  -2   17.92    1.43
  -5   1  -2   22.04    1.95
  -5   1  -2   19.03    1.64
   5  -1  -2   16.93    1.59
   5   1   2   15.50    1.85
   6   1  -2   13.46    1.68
   6   1  -2   11.81    1.30
  -6   1   2   14.28    1.67
   6  -1   2   11.79    1.79
  -6  -1  -2   15.48    1.77
   6   1  -2   12.70    1.66
   6   1   2   10.88    1.79
   6  -1  -2   10.41    1.43
   6  -1  -2   12.79    1.30
  -6   1  -2   13.05    1.60
   7   1  -2    2.59    1.49
   7   1  -2    3.45    1.01
   7   1  -2    2.99    1.23
   7  -1   2    2.23    1.51
   7  -1  -2    8.18    1.54
   7  -1  -2    4.19    1.19
  -7   1  -2    4.75    1.29
   7   1   2    3.40    1.63
   7   1   2    5.62    1.22
   7  -1  -2    4.62    1.07
   0  -2  -2   26.64    1.09
   0   2   2   26.68    1.00
   0  -2   2   27.49    1.04
   0  -2   2   28.73    1.11
   0  -2  -2   28.75    1.02
   0   2  -2   25.47    1.08
   0   2  -2   26.80    1.03
   0  -2   2   27.87    1.06
   0   2   2   26.05    1.31
   0   2  -2   26.93    1.06
  -1   2   2   47.06    1.74
   1  -2   2   51.12    1.61
   1   2  -2   48.00    2.22
  -1   2   2   50.78    1.63
  -1  -2  -2   52.21    2.07
  -1  -2  -2   48.21    1.91
   1   2  -2   47.09    1.67
   1  -2   2   48.76    1.78
   1   2  -2   48.45    1.76
  -1   2   2   50.32    1.93
   1  -2   2   49.70    1.96
   1  -2  -2   50.26    1.71
   1   2   2   53.45    1.98
  -1   2  -2   48.51    1.64
   1   2   2   50.41    1.89
   1  -2  -2   49.19    1.91
  -1  -2   2   49.11    1.78
   1   2   2   49.91    2.13
   1  -2  -2   49.66    1.61
  -1  -2   2   50.10    1.64
  -1   2  -2   47.63    1.92
  -1   2  -2   47.85    1.81
   2   2  -2   57.41    2.15
   2   2  -2   58.21    2.10
  -2   2   2   59.60    2.07
   2  -2   2   60.95    2.10
  -2  -2  -2   56.71    2.58
   2   2  -2   56.09    2.15
  -2   2   2   61.18    2.38
  -2  -2  -2   55.36    2.32
   2  -2  -2   60.07    2.04
   2   2   2   60.88    2.55
  -2   2  -2   57.61    2.24
  -2   2  -2   55.55    2.21
  -2   2  -2   57.46    2.43
   2  -2  -2   60.93    2.17
   3   2  -2   66.99    2.51
   3   2  -2   66.47    2.56
  -3  -2  -2   65.90    3.14
  -3  -2  -2   65.60    2.72
  -3   2   2   62.53    2.44
  -3   2   2   61.02    2.69
   3   2   2   64.73    2.90
  -3   2  -2   63.40    2.80
   3  -2  -2   68.71    2.57
  -3   2  -2   60.28    2.69
  -3   2  -2   64.54    2.60
   4   2  -2   14.05    1.32
   4   2  -2   12.30    1.08
  -4  -2  -2    9.40    1.58
  -4   2   2   10.43    1.25
  -4   2   2   12.46    1.06
  -4  -2  -2   15.08    1.45
  -4   2  -2   13.16    1.23
   4  -2  -2   11.38    1.15
  -4   2  -2   12.64    1.43
   4   2   2   12.71    1.55
  -4   2  -2   12.94    1.42
   5   2  -2   26.24    2.00
  -5  -2  -2   26.38    2.12
  -5   2   2   26.61    1.69
  -5  -2  -2   26.02    2.74
  -5   2   2   27.62    1.99
   5   2  -2   26.31    1.68
  -5   2  -2   26.68    1.84
   5  -2  -2   26.01    1.78
   5   2   2   28.95    2.36
  -5   2  -2   29.75    2.07
  -6   2   2    3.07    1.05
  -6   2   2    1.96    0.93
   6   2  -2    2.75    0.87
   6   2  -2   -0.04    1.16
   6   2   2    2.25    1.35
  -6   2  -2    1.11    0.89
   6  -2  -2    1.26    0.86
   6   2   2    0.38    0.88
  -7   2   2    4.26    1.36
   7  -2   2    3.88    1.59
   7   2  -2    6.68    1.16
   7   2  -2    5.73    1.50
  -7   2  -2    7.50    1.46
   7   2   2    6.22    1.28
   7   2   2    5.67    1.80
   7  -2  -2    5.50    1.12
   0   3  -2  158.02    5.15
   0  -3   2  158.81    5.15
   0   3   2  162.30    5.09
   0   3  -2  159.34    5.12
   0  -3  -2  162.29    5.11
   0  -3  -2  164.95    5.38
   0   3   2  159.49    5.33
   0   3  -2  163.07    5.17
   0  -3   2  156.00    5.12
   0  -3  -2  157.31    5.18
   1   3  -2    3.98    0.49
  -1  -3  -2    4.58    0.79
  -1   3   2    4.26    0.33
  -1  -3  -2    4.26    0.97
  -1   3   2    4.68    0.42
   1  -3   2    4.64    0.35
   1   3  -2    4.75    0.46
  -1   3   2    4.30    0.65
   1  -3  -2    4.69    0.36
   1   3   2    5.50    0.91
  -1  -3   2    5.58    0.56
   1  -3  -2    4.19    0.36
  -1   3  -2    3.45    0.43
   1   3   2    5.37    0.58
  -1   3  -2    4.71    0.66
  -1   3  -2    4.73    0.28
  -2   3   2   14.65    1.13
   2   3  -2   16.77    0.83
   2   3  -2   14.90    0.92
   2   3  -2   15.40    1.07
  -2  -3  -2   13.68    1.43
   2  -3   2   16.84    0.69
  -2   3   2   14.88    0.80
  -2   3  -2   15.02    1.00
   2   3   2   18.02    1.45
   2  -3  -2   17.25    0.74
  -2   3  -2   15.08    0.87
   2  -3  -2   14.54    0.84
  -2   3  -2   14.85    1.17
   2   3   2   15.87    1.12
   3   3  -2   19.42    1.15
  -3   3   2   17.13    1.02
   3   3  -2   17.87    1.28
  -3  -3  -2   15.22    1.63
  -3   3   2   16.47    1.34
   3  -3   2   17.85    0.99
   3  -3  -2   17.16    1.09
  -3   3  -2   17.85    1.45
  -3   3  -2   16.56    1.20
   3   3   2   18.17    1.60
  -3   3  -2   15.79    1.20
   4   3  -2    0.65    0.84
   4   3  -2    0.43    0.59
  -4   3   2    0.48    0.54
  -4  -3  -2    0.70    1.14
  -4   3   2    1.01    0.73
   4  -3  -2    0.76    0.60
  -4   3  -2    1.43    0.80
   4   3   2    0.01    0.67
   4   3   2    1.34    1.12
  -4   3  -2    0.10    0.55
  -5   3   2   27.22    2.23
   5   3  -2   24.25    1.95
   5   3  -2   20.55    1.55
  -5   3   2   23.52    1.55
  -5  -3  -2   22.99    2.65
   5   3   2   23.51    2.18
  -5   3  -2   23.71    2.13
  -5   3  -2   18.27    1.64
   5  -3  -2   19.38    1.53
   5   3   2   17.36    1.64
   6   3  -2   22.03    2.15
  -6   3   2   23.68    1.88
   6   3  -2   21.39    1.76
  -6   3   2   20.56    2.13
   6  -3  -2   22.93    1.84
  -6   3  -2   23.47    2.05
  -6   3  -2   20.26    2.15
   6   3   2   21.10    1.87
   6   3   2   18.42    2.25
  -7   3   2    7.06    1.59
   7   3  -2    6.04    1.56
   7   3  -2    9.63    1.37
  -7   3  -2    7.08    1.46
   7   3   2    6.27    1.31
   7   3   2    4.04    1.99
   0   4   2    0.24    0.37
   0   4   2   -0.37    0.58
   0   4  -2    0.31    0.32
   0  -4  -2    0.10    0.45
   0  -4  -2    1.02    0.37
   0   4  -2    0.48    0.39
   0   4  -2    0.43    0.54
   0   4   2    0.50    0.33
   0  -4   2    0.48    0.40
  -1  -4  -2    2.86    0.68
  -1   4   2    4.16    0.69
  -1   4   2    4.47    0.39
   1   4  -2    4.20    0.49
  -1   4   2    4.09    0.38
   1   4  -2    3.35    0.47
   1   4   2    3.83    0.57
  -1  -4   2    3.26    0.61
  -1   4  -2    4.47    0.49
  -1   4  -2    4.13    0.37
   1  -4  -2    4.54    0.40
  -1   4  -2    3.60    0.66
  -1   4  -2    3.25    0.24
   1  -4  -2    3.78    0.38
   1   4   2    2.96    0.81
  -2  -4  -2   65.02    2.99
  -2   4   2   65.52    2.28
   2   4  -2   64.20    2.43
  -2   4   2   66.29    2.31
   2   4  -2   63.54    2.42
   2   4   2   67.63    2.92
   2  -4  -2   64.81    2.20
   2  -4  -2   64.41    2.23
  -2   4  -2   58.51    2.44
   2   4   2   67.42    2.54
  -2   4  -2   65.20    2.72
  -2  -4   2   66.87    2.38
  -3   4   2    3.43    0.55
   3   4  -2    2.43    0.65
   3   4  -2    1.59    0.82
  -3   4   2    1.30    0.70
   3  -4   2    2.64    0.39
  -3  -4  -2    0.53    0.90
   3   4   2    1.63    1.08
  -3   4  -2    2.08    0.58
   3  -4  -2    1.96    0.50
   3   4   2    1.75    0.66
  -3   4  -2    1.93    0.71
  -4   4   2   13.57    1.46
  -4  -4  -2   10.35    1.72
  -4   4   2   10.35    0.98
   4   4  -2   12.39    1.39
   4   4  -2    9.44    1.05
   4   4   2    8.40    1.52
   4  -4  -2   11.24    0.98
  -4   4  -2   11.40    1.17
   4   4   2    9.50    1.15
  -4   4  -2    9.36    1.32
  -5  -4  -2    1.82    1.48
   5  -4   2    2.81    0.73
   5   4  -2    2.78    0.83
  -5   4   2    1.33    0.70
  -5   4   2    3.51    1.11
   5   4  -2    0.93    1.16
   5   4   2    1.34    1.32
   5   4   2    1.07    0.86
  -5   4  -2    1.02    0.96
   5  -4  -2    2.87    0.80
  -5   4  -2    1.18    0.73
  -6   4   2    0.73    0.82
   6   4  -2    2.44    0.92
   6   4  -2   -1.38    1.33
  -6   4   2    1.85    1.09
  -6  -4  -2    2.13    1.75
   6   4   2    0.14    1.45
  -6   4  -2    2.65    0.99
  -6   4  -2    1.58    1.09
   6   4   2    1.45    0.97
  -7   4   2    3.03    1.31
   7   4  -2    2.26    1.29
   7   4  -2    2.78    0.97
  -7   4  -2    2.50    1.30
   7   4   2   -0.14    1.80
  -7   4  -2    0.35    1.03
   7   4   2    1.70    1.04
   0  -5  -2   47.58    2.00
   0   5  -2   49.33    2.06
   0   5  -2   47.19    1.94
   0   5   2   48.03    1.79
   0   5  -2   48.94    1.83
   0   5   2   47.79    2.09
  -1   5   2   54.60    2.33
   1   5  -2   53.93    2.03
  -1   5   2   54.54    1.92
   1   5  -2   55.46    2.07
  -1  -5  -2   52.90    2.46
  -1   5   2   58.18    1.86
  -1   5  -2   51.03    1.78
   1   5   2   52.89    2.40
  -1   5  -2   56.22    1.84
  -1   5  -2   51.92    2.27
   1  -5  -2   52.15    1.94
   1   5   2   52.59    2.08
  -1   5  -2   54.41    2.04
  -1  -5   2   56.04    2.16
   2   5  -2   27.39    1.39
  -2   5   2   27.67    1.63
  -2   5   2   29.91    1.16
   2   5  -2   26.10    1.39
  -2  -5  -2   30.10    2.08
  -2   5   2   26.32    1.21
   2  -5  -2   29.63    1.06
  -2  -5   2   26.44    1.41
   2   5   2   27.70    1.88
  -2   5  -2   27.89    1.37
   2   5   2   29.29    1.48
  -3  -5  -2    2.06    1.09
  -3   5   2    2.20    0.52
   3   5  -2    1.53    0.85
  -3   5   2    2.45    0.77
   3   5  -2    1.66    0.60
   3   5   2    3.47    1.23
   3  -5  -2    3.20    0.43
   3  -5  -2    2.72    0.69
  -3   5  -2    2.00    0.60
  -3   5  -2    3.42    0.81
   3   5   2    1.98    0.70
  -4   5   2   29.98    2.10
   4  -5   2   30.46    1.35
   4   5  -2   28.61    2.00
  -4  -5  -2   27.76    2.78
  -4   5   2   29.59    1.58
   4   5  -2   30.13    1.75
  -4   5  -2   30.97    2.16
   4   5   2   31.32    1.87
   4   5   2   30.32    2.43
  -4   5  -2   29.16    1.78
   4  -5  -2   29.73    1.41
  -5  -5  -2   13.76    2.30
  -5   5   2   12.27    1.66
   5   5  -2   15.26    1.41
  -5   5   2   13.33    1.25
   5   5  -2   13.06    1.72
  -5   5  -2   16.10    1.51
   5   5   2   14.50    1.48
   5   5   2   15.01    1.98
  -5   5  -2   15.94    1.91
   5  -5  -2   12.42    1.11
  -6   5   2    8.16    1.64
  -6   5   2   10.02    1.30
  -6  -5  -2    8.35    2.13
   6   5  -2   11.72    1.38
  -6   5  -2    8.49    1.66
   6   5   2    9.24    1.39
  -6   5  -2   11.86    1.50
   6   5   2    7.71    1.94
   7   5  -2   -1.58    1.20
   7   5  -2    0.92    0.96
  -7   5   2   -1.13    1.08
   7   5   2   -0.30    2.74
   7   5   2   -0.03    0.97
  -7   5  -2    1.50    1.26
  -7   5  -2   -1.24    0.95
   0   6  -2    5.52    0.71
   0   6   2    6.51    0.92
   0   6  -2    5.94    0.60
   0   6   2    5.56    0.58
   0  -6  -2    5.47    0.79
  -1   6   2   51.86    1.93
   1   6  -2   54.76    2.09
   1   6  -2   51.23    2.05
  -1   6   2   53.62    2.38
  -1   6   2   53.93    1.82
  -1  -6  -2   48.62    2.50
  -1   6  -2   49.65    2.30
   1   6   2   51.95    2.38
   1   6   2   54.25    2.10
  -1   6  -2   52.86    2.05
  -1   6  -2   51.62    1.82
  -1   6  -2   53.27    1.79
   1  -6  -2   52.01    1.98
  -2   6   2   19.01    1.55
  -2   6   2   17.01    0.96
   2   6  -2   17.14    1.14
   2   6  -2   18.21    1.15
  -2   6   2   17.71    0.83
  -2  -6  -2   19.89    1.90
   2   6   2   15.41    1.49
   2  -6  -2   17.47    0.80
  -2   6  -2   16.79    1.09
   2   6   2   18.64    1.26
  -2   6  -2   18.39    1.43
  -3   6   2   25.93    1.80
  -3  -6  -2   21.07    2.15
  -3   6   2   25.88    1.34
   3   6  -2   24.39    1.48
   3   6  -2   27.44    1.61
   3   6   2   26.27    2.01
  -3   6  -2   28.03    1.86
  -3   6  -2   26.48    1.51
   3   6   2   24.34    1.57
   3  -6  -2   24.24    1.29
   3  -6  -2   25.49    1.00
  -4   6   2    2.70    1.01
   4   6  -2    4.16    1.12
  -4   6   2    2.49    0.67
   4   6  -2    2.50    0.79
  -4  -6  -2    1.55    1.29
  -4   6  -2    3.25    0.81
   4   6   2    6.03    1.49
   4  -6  -2    3.62    0.49
   4   6   2    4.05    0.90
  -4   6  -2    3.70    1.07
   5   6  -2   24.31    2.10
   5   6  -2   29.35    1.84
  -5   6   2   22.74    1.60
  -5   6   2   30.95    2.60
  -5  -6  -2   27.67    3.18
   5   6   2   22.96    2.33
  -5   6  -2   22.91    2.37
  -5   6  -2   22.94    1.86
   5   6   2   23.92    1.91
  -6  -6  -2    1.81    1.70
  -6   6   2    1.28    1.28
   6   6  -2    1.88    0.93
   6   6   2    3.71    1.71
  -6   6  -2    1.15    1.17
   6   6   2    1.95    0.98
  -6   6  -2    0.75    0.93
   7   6  -2    4.86    1.22
   7   6  -2    3.40    1.58
  -7   6   2    2.21    1.52
   7   6   2    6.28    1.36
  -7   6  -2    5.27    1.66
  -7   6  -2    5.26    1.45
   0   7   2    4.38    0.59
   0  -7  -2    5.41    0.87
   0   7  -2    5.40    0.63
   0   7  -2    4.75    0.75
   0   7   2    5.77    0.90
  -1   7   2    4.00    0.42
  -1   7   2    3.83    0.83
  -1   7   2    4.02    0.52
  -1  -7  -2    3.91    1.00
   1   7  -2    4.91    0.66
   1   7  -2    3.90    0.69
  -1   7  -2    4.31    0.61
  -1   7  -2    4.72    0.45
   1   7   2    3.49    0.88
  -1   7  -2    4.31    0.43
  -1   7  -2    3.77    0.77
   1  -7  -2    3.64    0.61
   1   7   2    4.20    0.67
  -2   7   2   55.67    2.70
   2   7  -2   58.33    2.36
   2   7  -2   55.59    2.32
  -2   7   2   58.14    1.99
  -2  -7  -2   56.20    3.10
  -2   7   2   58.44    2.20
   2  -7  -2   58.10    2.02
   2   7   2   57.33    2.39
  -2   7  -2   54.11    2.34
   2   7   2   57.90    2.79
  -2   7  -2   53.77    2.67
  -3  -7  -2    6.84    1.57
   3   7  -2    8.10    0.97
  -3   7   2    7.26    0.79
  -3   7   2    8.44    1.28
   3   7  -2    7.99    1.00
  -3   7  -2    8.44    1.30
   3   7   2    7.17    0.98
   3   7   2    4.92    1.20
  -3   7  -2    7.95    0.92
  -4  -7  -2   17.37    2.53
  -4   7   2   21.12    2.08
  -4   7   2   17.81    1.33
   4   7  -2   21.95    1.66
   4   7  -2   19.46    1.53
  -4   7  -2   17.97    1.88
  -4   7  -2   18.46    1.50
   4   7   2   16.00    1.52
   4   7   2   16.97    1.90
  -5  -7  -2   11.02    2.30
  -5   7   2   11.35    1.25
  -5   7   2    8.90    1.58
   5   7  -2    8.45    1.20
   5   7   2    9.39    1.32
   5   7   2    7.22    1.74
  -5   7  -2    9.27    1.28
  -5   7  -2   11.77    1.80
  -6   7   2    2.06    1.33
   6   7  -2    0.05    0.82
  -6  -7  -2    1.23    1.88
  -6   7  -2    0.38    0.90
  -6   7  -2   -0.14    1.12
   6   7   2   -3.55    1.55
   6   7   2   -0.31    0.84
   0   8  -2    8.22    0.97
   0  -8  -2   10.24    1.19
   0   8  -2    8.43    0.79
   0   8   2    9.01    0.82
   0   8   2   10.07    1.16
   1   8  -2    3.31    0.68
  -1   8   2    3.56    0.55
   1   8  -2    4.29    0.74
  -1  -8  -2    2.49    1.00
  -1   8   2    4.13    0.86
  -1   8  -2    3.29    0.59
   1   8   2    3.90    0.66
   1   8   2    3.58    0.94
  -1   8  -2    4.15    0.85
  -1   8  -2    4.88    0.46
  -1   8  -2    4.61    0.49
   1  -8  -2    3.67    0.71
   2   8  -2   21.62    1.37
  -2  -8  -2   17.09    1.95
  -2   8   2   19.33    1.15
  -2   8   2   23.65    1.70
   2   8  -2   21.75    1.34
  -2   8   2   21.50    0.92
  -2   8  -2   20.18    1.28
   2   8   2   22.86    1.79
  -2   8  -2   22.30    1.67
   2  -8  -2   21.43    1.03
   2   8   2   20.65    1.41
  -3   8   2   20.30    1.88
  -3   8   2   19.69    1.27
   3   8  -2   20.24    1.45
   3   8  -2   21.37    1.47
  -3  -8  -2   18.69    2.29
   3   8   2   21.55    1.52
  -3   8  -2   26.90    2.22
  -3   8  -2   20.04    1.42
   3   8   2   21.72    1.95
   4   8  -2   20.71    1.62
  -4   8   2   27.16    2.54
  -4  -8  -2   12.79    2.18
  -4   8   2   19.47    1.41
   4   8  -2   19.41    1.62
  -4   8  -2   18.54    1.97
   4   8   2   17.32    1.53
   4   8   2   21.92    1.99
  -4   8  -2   21.62    1.66
  -5  -8  -2   -0.37    1.47
  -5   8   2    0.41    1.01
   5   8  -2   -0.80    0.69
  -5   8   2    0.72    0.69
   5   8   2    1.47    1.37
   5   8   2   -0.08    0.78
  -5   8  -2   -0.05    0.71
  -5   8  -2    0.59    1.09
   6   8  -2    7.50    1.25
  -6   8   2    9.72    1.91
  -6   8  -2   11.15    1.60
  -6   8  -2   10.61    2.05
   6   8   2    7.77    1.41
   0   9  -2    5.75    0.94
   0   9  -2    7.40    0.85
   0  -9  -2    5.49    1.06
   0   9   2    8.07    0.85
   0   9   2    6.53    1.09
  -1   9   2   18.66    1.62
  -1   9   2   18.33    1.11
   1   9  -2   18.61    1.31
  -1  -9  -2   17.22    1.81
   1   9  -2   17.56    1.31
   1   9   2   18.32    1.21
   1  -9  -2   17.40    1.34
  -1   9  -2   19.41    1.53
  -1   9  -2   18.12    1.19
   1   9   2   18.74    1.64
  -1   9  -2   18.27    0.89
  -1   9  -2   17.40    0.95
   2   9  -2   28.45    1.55
   2   9  -2   26.41    1.58
  -2   9   2   25.81    1.38
  -2   9   2   25.29    1.90
  -2  -9  -2   27.73    2.53
   2   9   2   27.37    1.92
  -2   9  -2   25.64    1.51
   2  -9  -2   24.89    1.22
  -2   9  -2   25.94    1.94
   2   9   2   26.27    1.60
  -3   9   2    5.09    0.79
  -3  -9  -2    5.04    1.65
   3   9  -2    5.08    0.90
  -3   9   2    2.78    1.01
   3   9  -2    4.04    0.82
   3   9   2    3.42    1.16
  -3   9  -2    3.91    0.80
   3   9   2    3.32    0.85
  -3   9  -2    6.61    1.32
  -4   9   2    7.91    1.53
  -4   9   2    6.49    0.92
  -4  -9  -2    6.45    1.99
   4   9  -2    6.51    1.11
   4   9   2    7.17    1.14
   4   9   2    7.46    1.52
  -4   9  -2    6.93    1.09
  -4   9  -2    9.90    1.66
  -5   9   2   -0.74    1.02
  -5  -9  -2    0.85    1.67
   5   9  -2   -0.44    0.78
   5   9   2    0.27    0.87
   5   9   2    3.10    1.37
  -5   9  -2   -0.09    1.09
  -5   9  -2    1.13    0.86
   6   9  -2   10.09    1.44
  -6   9   2    9.52    2.01
  -6   9  -2    7.71    1.41
  -6   9  -2   10.99    2.06
   6   9   2    9.08    1.47
   0 -10  -2   -0.46    0.82
   0  10   2   -0.39    0.49
   0  10  -2   -0.01    0.52
   0  10  -2    0.18    0.65
   0  10   2    0.04    0.74
   1  10  -2    4.14    0.83
  -1  10   2    5.23    0.70
  -1  10   2    5.07    1.05
  -1 -10  -2    1.35    1.14
   1  10  -2    4.33    0.83
  -1  10  -2    2.31    0.91
   1 -10  -2    6.43    0.98
  -1  10  -2    5.71    0.63
   1  10   2    4.65    0.79
  -1  10  -2    4.81    0.77
   1  10   2    4.07    1.00
   2  10  -2    6.97    0.97
  -2  10   2    7.52    1.26
  -2 -10  -2    7.90    1.64
   2  10  -2    6.78    0.97
  -2  10   2    7.24    0.82
  -2  10  -2    7.59    0.94
   2  10   2    7.36    1.00
   2  10   2    7.25    1.25
  -2  10  -2    6.29    1.20
  -3  10   2   10.87    1.59
   3  10  -2   10.12    1.18
   3  10  -2   11.48    1.21
  -3  10   2   12.58    1.16
  -3 -10  -2    9.42    1.93
   3  10   2   11.75    1.51
   3  10   2   10.36    1.20
  -3  10  -2   14.02    1.33
  -3  10  -2   11.44    1.66
  -4  10   2   22.00    1.57
  -4 -10  -2   22.72    3.07
  -4  10   2   28.40    2.74
   4  10  -2   18.64    1.67
  -4  10  -2   22.72    2.35
   4  10   2   21.09    1.78
  -4  10  -2   22.44    1.83
   4  10   2   22.90    2.09
  -5  10   2    2.23    1.30
  -5 -10  -2    1.25    1.99
   5  10  -2    1.94    0.93
  -5  10  -2    1.59    1.34
  -5  10  -2    2.03    0.98
   5  10   2    2.46    1.06
   0 -11  -2    1.52    0.98
   0  11  -2    0.50    0.72
   0  11  -2   -0.48    0.55
   0  11   2   -0.16    0.77
   0  11   2   -0.59    0.50
   1  11  -2    5.26    0.98
   1  11  -2    4.07    0.82
  -1  11   2    6.15    1.20
  -1 -11  -2    5.16    1.37
  -1  11   2    5.08    0.76
   1  11   2    4.83    0.85
  -1  11  -2    4.66    1.09
   1  11   2    4.78    1.07
   1 -11  -2    3.91    0.94
  -1  11  -2    4.65    0.82
  -2  11   2    2.01    0.60
  -2  11   2    0.98    0.91
   2  11  -2    2.22    0.75
   2  11  -2    0.93    0.69
  -2 -11  -2   -0.11    1.20
  -2  11  -2    1.84    0.68
   2  11   2    1.78    0.74
  -2  11  -2    0.97    0.94
   2  11   2    2.71    1.00
  -3  11   2    1.95    1.15
   3  11  -2    0.61    0.74
  -3  11   2    1.80    0.65
  -3 -11  -2    1.37    1.52
   3  11   2    0.25    0.73
   3  11   2    3.64    1.13
  -3  11  -2    1.23    0.73
  -3  11  -2    3.44    1.20
  -4 -11  -2   -0.56    1.67
   4  11  -2    0.26    0.76
  -4  11   2    1.09    1.19
   4  11   2    0.57    1.02
  -4  11  -2   -0.95    0.90
   4  11   2    0.39    0.80
  -4  11  -2    0.86    0.73
  -5 -11  -2    3.49    2.13
  -5  11   2    5.16    1.70
   5  11  -2    1.75    1.02
  -5  11  -2    4.81    1.16
  -5  11  -2    2.49    1.43
   5  11   2    4.82    1.21
   0  12   2    3.35    1.08
   0 -12  -2    3.65    1.19
   0  12  -2    3.27    1.00
   0  12   2    1.79    0.67
   0  12  -2    2.87    0.80
   0  12  -2    2.54    0.75
  -1  12   2    2.05    0.66
  -1 -12  -2    0.39    1.20
   1  12  -2    0.63    0.65
   1  12  -2    2.58    0.88
  -1  12   2    0.26    0.83
   1  12   2    1.11    0.89
   1  12   2    2.57    0.77
  -1  12  -2    0.52    0.62
  -1  12  -2    0.63    0.88
  -2  12   2    2.74    0.68
   2  12  -2    2.15    0.85
  -2 -12  -2    1.42    1.49
  -2  12   2    1.74    1.10
   2  12  -2   -0.33    0.68
   2  12   2   -0.49    0.67
   2  12   2    1.87    0.98
  -2  12  -2    1.73    1.06
  -2  12  -2    0.84    0.66
  -3  12   2   10.42    1.11
  -3  12   2    8.28    1.65
   3  12  -2    8.15    1.20
  -3 -12  -2   12.89    2.43
  -3  12  -2    7.61    1.62
   3  12   2    8.44    1.17
   3  12   2    8.96    1.44
  -3  12  -2   12.33    1.36
   4  12  -2    4.97    1.08
  -4  12   2    5.88    1.65
  -4 -12  -2    2.48    1.98
  -4  12  -2    7.72    1.24
   4  12   2    5.51    1.16
  -4  12  -2    5.57    1.59
   5  12  -2    1.06    1.04
  -5  12   2    1.38    1.51
  -5  12  -2    2.87    1.20
   5  12   2    1.10    1.04
  -5  12  -2    3.25    1.62
   0  13  -2    5.12    1.20
   0  13   2    5.35    0.91
   0 -13  -2    5.02    1.37
   0  13   2    4.78    1.23
   0  13  -2    3.70    0.89
  -1  13   2    3.14    1.14
   1  13  -2    3.60    1.05
  -1  13   2    3.74    0.82
  -1 -13  -2    3.35    1.54
   1  13  -2    2.58    0.85
  -1  13  -2    4.21    0.91
  -1  13  -2    4.83    1.24
   1  13   2    1.73    1.03
   1  13   2    2.62    0.86
  -2 -13  -2    7.44    1.89
  -2  13   2    6.04    0.94
  -2  13   2    7.75    1.54
   2  13  -2    7.31    1.11
   2  13   2    7.22    1.32
  -2  13  -2    7.39    1.10
   2  13   2    7.88    1.16
  -2  13  -2    6.90    1.46
   3  13  -2   -0.40    0.76
  -3 -13  -2    3.26    1.74
  -3  13   2    1.77    0.75
  -3  13   2    1.19    1.18
  -3  13  -2    1.19    1.15
  -3  13  -2    1.37    0.82
   3  13   2    0.20    1.03
   3  13   2    1.39    0.84
   4  13  -2    4.53    1.14
  -4 -13  -2    3.23    1.97
  -4  13   2    2.72    1.44
  -4  13  -2    5.04    1.12
   4  13   2    1.51    0.93
  -4  13  -2    3.13    1.45
   0  14   2   -0.82    0.62
   0  14   2    0.50    0.99
   0  14  -2    1.15    0.78
   0  14  -2    0.91    0.95
  -1  14   2    0.92    0.64
  -1 -14  -2   -0.47    1.27
   1  14  -2    1.17    0.81
  -1  14   2    0.83    1.01
   1  14  -2    0.53    0.81
   1  14   2    1.08    0.80
  -1  14  -2    0.96    1.01
  -1  14  -2    0.91    0.80
   1  14   2    0.15    0.91
  -2  14   2    0.13    1.18
   2  14  -2    1.32    0.83
  -2  14   2    0.74    0.68
  -2 -14  -2   -2.96    1.30
   2  14   2    0.17    0.77
   2  14   2    0.39    0.94
  -2  14  -2    0.47    0.73
  -2  14  -2    0.42    1.07
   3  14  -2   21.22    1.89
  -3  14   2   23.25    2.73
  -3 -14  -2   17.83    2.85
  -3  14  -2   21.92    1.90
   3  14   2   16.43    1.68
  -3  14  -2   22.17    2.57
   0  15  -2    1.41    1.11
   0  15   2    1.04    0.79
   0  15  -2    1.16    0.82
   0  15   2    1.04    1.14
   1  15  -2    1.73    0.90
  -1  15   2    4.25    1.41
  -1  15   2    3.19    0.87
  -1  15  -2    2.10    0.91
  -1  15  -2    0.82    1.11
   1  15   2    2.15    1.14
   1  15   2    0.84    0.82
  -2  15   2    0.31    1.19
   2  15  -2   -0.03    0.81
  -2  15   2    1.76    0.78
  -2  15  -2    0.71    0.80
  -2  15  -2    3.30    1.37
   2  15   2    1.17    1.07
   2  15   2    0.28    0.88
   0  16  -2    1.14    0.87
   0  16  -2   -0.55    1.03
   0  16   2    0.88    1.18
   0  16   2    2.51    0.92
   0   0   3    0.24    0.26
   0   0  -3    0.04    0.19
   0   0   3   -0.22    0.19
   0   0  -3    0.34    0.43
   0   0  -3    0.03    0.21
   0   0   3   -0.28    0.44
   1   0   3    0.73    0.63
  -1   0   3   -0.33    0.44
   1   0  -3   -0.37    0.35
   1   0   3    0.03    0.32
  -1   0  -3    0.31    0.38
  -1   0   3    0.07    0.22
  -1   0  -3    0.33    0.41
   1   0  -3    0.67    0.44
   1   0  -3    0.33    0.21
   1   0   3   -0.16    0.32
  -1   0   3    0.65    0.33
  -2   0  -3  139.83    5.04
   2   0  -3  148.55    5.01
   2   0  -3  148.38    4.79
   2   0  -3  146.78    4.73
   2   0   3  149.58    5.15
   2   0  -3  155.48    4.86
  -2   0   3  142.42    4.86
  -2   0  -3  141.04    4.97
  -3   0  -3   89.14    3.39
   3   0  -3   89.63    3.41
  -3   0  -3   82.65    3.57
   3   0  -3   89.93    3.12
   3   0   3   89.73    3.60
  -3   0   3   86.27    3.28
  -4   0   3    0.31    0.61
   4   0  -3    0.89    0.52
   4   0  -3    0.62    0.78
  -4   0  -3    1.29    0.67
  -4   0  -3   -0.10    0.90
   4   0   3   -0.65    0.93
   5   0  -3   35.93    2.19
   5   0   3   37.01    2.61
  -5   0  -3   31.36    2.14
   5   0  -3   37.50    1.88
  -5   0  -3   32.24    2.66
  -5   0   3   35.07    2.08
   6   0   3   23.56    2.46
   6   0  -3   27.13    1.73
   6   0  -3   25.84    2.06
  -6   0  -3   24.08    2.17
   7   0  -3    2.70    1.39
   7   0  -3    4.07    1.20
  -7   0  -3    1.81    1.20
   7   0   3    1.01    1.56
   7   0  -3    3.10    0.95
   0   1   3  288.30    8.86
   0  -1   3  287.85    8.92
   0  -1  -3  280.08    8.90
   0   1  -3  295.76    8.92
   0   1   3  306.91    8.91
   0   1   3  278.73    9.03
   0  -1  -3  291.94    9.06
   0  -1   3  277.39    8.95
   0   1  -3  287.42    8.88
   0  -1   3  280.13    8.90
   0  -1   3  256.81    8.93
   0  -1  -3  288.66    8.87
   1  -1   3   57.33    2.11
   1   1  -3   59.03    1.92
   1  -1   3   60.41    1.99
   1  -1   3   57.97    2.23
   1   1  -3   59.27    1.98
  -1  -1  -3   60.91    2.17
   1   1  -3   55.21    2.22
  -1  -1  -3   57.80    2.32
  -1  -1  -3   61.65    2.23
  -1   1   3   55.85    2.13
  -1   1  -3   57.13    2.21
   1   1   3   60.06    2.15
   1   1   3   62.55    2.44
  -1  -1   3   60.56    2.24
  -1  -1   3   59.48    1.99
  -1   1  -3   59.81    2.04
  -1  -1   3   57.82    1.91
   1  -1  -3   60.84    2.16
   1   1   3   60.50    2.15
   1  -1  -3   56.24    2.10
   2  -1   3    6.71    0.65
  -2  -1  -3    5.48    0.82
   2   1  -3    6.92    0.58
   2   1  -3    5.56    0.53
  -2  -1  -3    5.17    0.68
  -2   1   3    6.02    0.68
   2   1  -3    7.05    0.87
  -2   1   3    7.50    0.56
   2   1  -3    6.46    0.64
  -2   1  -3    6.43    0.71
   2  -1  -3    6.13    0.49
  -2   1  -3    6.53    0.83
  -2  -1   3    6.90    0.61
   2   1   3    5.24    0.95
  -2   1  -3    6.30    0.75
   2  -1  -3    5.91    0.71
  -3  -1  -3   30.31    1.97
   3   1  -3   30.62    1.40
  -3   1   3   31.50    1.42
   3   1  -3   29.64    1.65
  -3   1   3   30.88    1.60
  -3  -1  -3   30.68    1.69
  -3   1  -3   29.00    1.72
   3  -1  -3   29.32    1.59
   3   1   3   31.73    1.93
  -3   1  -3   26.28    1.53
  -3   1  -3   29.67    1.71
  -3  -1   3   30.42    1.47
  -4  -1  -3   15.66    1.43
  -4   1   3   17.16    1.46
   4   1  -3   15.14    1.48
  -4  -1  -3   16.10    1.79
   4   1  -3   16.17    1.17
  -4   1   3   19.37    1.36
  -4   1  -3   18.51    1.73
  -4   1  -3   15.20    1.51
  -4  -1   3   15.20    1.27
  -4   1  -3   12.74    1.27
   4  -1  -3   13.83    1.33
   4   1   3   13.89    1.62
  -5  -1  -3    3.65    1.44
   5   1  -3    6.18    1.27
  -5  -1  -3    6.82    1.16
   5   1  -3    5.23    0.86
  -5   1   3    5.40    1.06
   5  -1  -3    4.67    1.02
  -5   1  -3    6.55    1.14
   5   1   3    4.50    1.38
  -5   1  -3    5.51    1.39
  -6   1   3    6.17    1.23
   6   1  -3    8.49    1.45
   6   1  -3    6.58    1.07
   6  -1   3    4.36    1.50
   6   1  -3    5.47    1.31
  -6  -1  -3    7.60    1.89
  -6  -1  -3    5.96    1.29
   6  -1  -3    5.19    0.94
  -6   1  -3    3.88    1.12
   6   1   3    4.68    1.55
   6  -1  -3    6.18    1.20
   7   1  -3   15.04    1.53
   7   1  -3   12.52    1.77
   7  -1   3   10.86    2.13
  -7   1  -3   10.48    1.67
   7  -1  -3   12.63    1.69
   7   1   3   11.45    2.12
   7  -1  -3   12.93    1.47
   0   2  -3   25.12    0.99
   0   2   3   24.07    0.98
   0   2   3   23.60    0.97
   0   2  -3   23.78    1.05
   0  -2   3   25.13    0.98
   0  -2   3   23.45    1.06
   0   2   3   24.58    0.95
   0  -2  -3   22.64    1.02
   0   2   3   22.89    1.34
   0   2  -3   24.53    1.00
   0  -2   3   23.99    1.01
  -1  -2  -3   36.62    1.93
  -1   2   3   33.15    1.53
   1   2  -3   33.91    1.54
   1  -2   3   34.55    1.56
   1  -2   3   38.49    1.25
  -1  -2  -3   33.13    1.59
  -1  -2  -3   34.18    1.48
   1   2  -3   35.33    1.33
  -1   2   3   34.40    1.40
  -1   2  -3   35.98    1.43
   1  -2  -3   34.57    1.34
   1  -2  -3   36.64    1.56
  -1   2  -3   33.31    1.55
   1   2   3   35.24    1.83
   1   2   3   34.60    1.49
  -1  -2   3   35.33    1.35
  -1   2  -3   34.72    1.25
   2  -2   3   27.38    1.11
   2   2  -3   26.59    1.19
  -2  -2  -3   26.49    1.65
   2   2  -3   26.77    1.14
  -2   2   3   26.18    1.37
  -2   2   3   26.43    1.08
   2   2  -3   28.07    1.10
  -2   2   3   26.51    1.38
  -2  -2  -3   27.31    1.42
   2  -2  -3   27.22    1.28
  -2   2  -3   27.81    1.28
   2  -2  -3   25.05    1.02
   2   2   3   28.08    1.76
  -2   2  -3   26.47    1.49
  -2   2  -3   24.11    1.30
  -3   2   3    7.79    0.71
  -3   2   3    8.71    1.01
   3   2  -3    9.90    0.90
  -3  -2  -3    7.76    1.28
  -3  -2  -3    4.51    0.78
   3   2  -3    7.72    0.76
  -3   2  -3    8.52    0.97
  -3   2  -3    5.33    0.87
   3   2   3   11.03    1.34
  -3   2  -3    6.96    0.93
   3  -2  -3    8.58    0.89
   4   2  -3   15.15    1.17
  -4   2   3   19.04    1.56
  -4  -2  -3   14.87    1.84
  -4  -2  -3   15.94    1.41
  -4   2   3   15.76    1.15
   4   2  -3   16.79    1.37
  -4   2  -3   12.22    1.36
   4  -2  -3   12.92    1.24
  -4   2  -3   15.00    1.58
   4   2   3   17.98    1.79
  -4   2  -3   16.43    1.38
  -5  -2  -3    4.42    1.55
   5   2  -3    5.53    1.17
  -5   2   3    5.77    1.12
   5   2  -3    5.56    0.91
   5   2  -3    4.08    1.12
  -5  -2  -3    5.89    1.11
  -5   2   3    6.13    0.93
   5  -2  -3    4.54    0.99
  -5   2  -3    4.07    1.22
  -5   2  -3    4.11    0.93
  -5   2  -3    5.35    1.18
   5   2   3    5.13    1.43
   6   2  -3    5.40    1.37
   6   2  -3    7.24    1.08
  -6   2   3    5.22    1.24
   6   2  -3    6.12    1.38
  -6  -2  -3    2.53    1.69
   6   2   3    6.29    1.67
   6  -2  -3    8.52    1.07
   6  -2  -3    6.83    1.18
  -6   2  -3    6.37    1.26
   7   2  -3    4.59    1.00
  -7   2   3    4.34    1.31
   7   2  -3    5.27    1.43
   7  -2   3    3.94    1.67
  -7   2  -3    3.93    1.29
   7   2   3    2.98    1.18
   7  -2  -3    3.54    1.33
   7   2   3    6.10    1.82
   0   3  -3    0.15    0.34
   0   3  -3   -0.28    0.29
   0   3   3    0.74    0.31
   0  -3   3    0.11    0.35
   0  -3  -3    0.11    0.32
   0   3  -3    0.24    0.38
   0   3   3   -0.22    0.62
   0  -3  -3   -0.44    0.36
  -1   3   3   21.07    0.93
   1   3  -3   20.67    0.76
   1   3  -3   20.78    0.98
  -1   3   3   20.24    0.76
   1  -3   3   19.64    0.85
  -1   3   3   18.57    1.24
  -1  -3  -3   20.97    1.24
   1   3  -3   20.85    1.23
  -1   3  -3   20.03    1.16
   1   3   3   18.98    1.52
  -1   3  -3   19.78    1.02
   1  -3  -3   21.03    0.87
   1   3   3   20.73    1.11
  -1  -3   3   20.18    0.86
  -1   3  -3   20.29    0.77
   1  -3  -3   21.32    0.77
   2   3  -3   36.07    1.48
  -2   3   3   33.76    1.74
   2   3  -3   36.74    1.35
  -2   3   3   36.00    1.52
   2   3  -3   37.28    1.52
  -2   3   3   34.89    1.36
   2  -3   3   36.58    1.28
  -2  -3  -3   34.80    1.77
   2  -3  -3   37.88    1.47
   2  -3  -3   36.15    1.28
  -2   3  -3   34.62    1.82
  -2   3  -3   37.86    1.46
  -2   3  -3   33.92    1.61
   2   3   3   39.13    2.22
  -3  -3  -3   46.24    2.70
   3  -3   3   49.58    1.86
  -3  -3  -3   47.88    2.30
   3   3  -3   50.32    2.05
   3   3  -3   47.86    1.91
  -3   3   3   50.18    1.92
  -3   3   3   46.96    2.27
   3   3  -3   49.79    2.03
  -3   3  -3   45.98    2.16
   3  -3  -3   46.83    2.00
  -3   3  -3   49.88    2.13
  -3   3  -3   49.39    2.41
   3   3   3   46.92    2.61
   4   3  -3   15.83    1.23
  -4   3   3   14.73    1.48
  -4   3   3   14.56    1.09
   4   3  -3   18.44    1.44
  -4  -3  -3   17.91    2.12
  -4  -3  -3   17.67    1.68
   4  -3  -3   16.09    1.28
  -4   3  -3   16.02    1.47
  -4   3  -3   15.82    1.35
  -4   3  -3   13.94    1.47
   4   3   3   12.03    1.70
  -5   3   3    4.49    1.12
  -5  -3  -3    5.70    1.75
   5   3  -3    4.46    1.15
   5   3  -3    3.76    0.80
  -5   3   3    3.80    0.82
   5  -3  -3    3.77    0.91
  -5   3  -3    5.72    1.27
  -5   3  -3    3.30    0.93
   5   3   3    4.73    1.46
   6   3  -3    8.73    1.54
   6   3  -3    8.26    1.54
  -6  -3  -3   10.81    2.31
  -6   3   3   10.02    1.56
   6   3  -3    9.32    1.23
  -6   3   3    8.11    1.22
   6   3   3    8.82    1.41
   6  -3  -3    6.43    1.17
  -6   3  -3    9.17    1.57
   6   3   3    5.94    1.75
  -6   3  -3    8.11    1.36
   7  -3   3    6.20    1.70
   7   3  -3    1.58    0.94
   7   3  -3    0.83    1.22
  -7   3   3    0.62    1.12
  -7   3  -3    1.29    1.12
   7   3   3    1.33    1.04
   7   3   3   -1.55    1.72
   0  -4   3  203.47    6.59
   0   4   3  205.67    6.50
   0   4  -3  203.48    6.56
   0  -4  -3  208.66    6.65
   0   4  -3  207.28    6.62
   0   4   3  207.78    6.83
   0   4  -3  195.05    6.59
   0  -4  -3  204.72    6.53
  -1   4   3    9.44    0.61
   1   4  -3    9.55    0.58
  -1  -4  -3    9.32    1.00
   1   4  -3   10.03    0.73
  -1   4   3   10.49    0.99
  -1   4   3    9.81    0.52
   1  -4   3    8.85    0.57
  -1  -4   3    9.24    0.67
   1   4   3    9.23    0.76
  -1   4  -3   10.47    0.75
   1  -4  -3    9.68    0.61
  -1   4  -3   11.03    0.94
  -1   4  -3    9.39    0.45
   1   4   3   10.44    1.12
   1  -4  -3    8.32    0.54
  -2   4   3   62.40    2.63
  -2   4   3   59.42    2.27
   2   4  -3   60.39    2.34
   2  -4   3   65.40    2.03
  -2  -4  -3   56.26    2.79
  -2   4   3   62.55    2.17
   2   4  -3   64.68    2.24
  -2   4  -3   61.64    2.42
  -2   4  -3   63.43    2.66
   2   4   3   59.06    2.85
   2  -4  -3   59.18    2.16
   2   4   3   66.83    2.50
  -2   4  -3   62.18    2.13
   2  -4  -3   62.94    2.09
   3   4  -3   10.26    0.79
  -3   4   3   10.87    0.82
   3  -4   3   11.82    0.63
   3   4  -3   11.76    1.07
  -3  -4  -3   10.94    1.61
  -3   4   3    9.03    1.09
   3   4  -3   12.53    0.98
   3   4   3    9.95    1.56
  -3   4  -3   12.14    0.97
   3  -4  -3   11.81    0.87
  -3   4  -3    9.54    1.19
  -3   4  -3    9.79    0.97
   3   4   3   10.92    1.09
  -4   4   3   21.44    1.78
  -4  -4  -3   15.68    2.01
  -4   4   3   19.57    1.21
   4   4  -3   18.90    1.35
   4   4  -3   20.12    1.59
   4  -4  -3   17.16    1.24
  -4   4  -3   18.25    1.72
  -4   4  -3   19.06    1.44
   4   4   3   20.29    1.57
   4   4   3   18.24    2.05
  -5  -4  -3   11.68    2.08
   5   4  -3   13.49    1.65
  -5   4   3   11.95    1.18
  -5   4   3   13.39    1.63
   5   4  -3   12.93    1.29
   5  -4  -3   13.73    1.26
   5   4   3   13.06    1.45
  -5   4  -3   12.20    1.40
  -5   4  -3   16.30    1.82
   5   4   3    9.83    1.83
  -6   4   3    3.99    1.28
   6   4  -3    3.65    1.01
  -6  -4  -3    2.68    1.87
   6   4  -3    3.87    1.32
  -6   4   3    1.68    0.83
  -6   4  -3    3.84    1.27
   6   4   3    3.20    1.09
  -6   4  -3    3.63    1.09
   6   4   3   -0.18    1.61
   7   4  -3    4.84    1.14
   7   4  -3    6.40    1.69
  -7   4   3    5.94    1.58
  -7   4  -3    3.77    1.30
   7   4   3    5.93    1.31
   7   4   3    1.54    1.94
   0   5  -3   89.27    3.50
   0  -5  -3   95.54    3.39
   0   5  -3   97.13    3.26
   0   5  -3   98.93    3.34
   0   5  -3   94.51    3.29
   0   5   3   93.18    3.57
   0   5   3   90.25    3.18
   1   5  -3    5.16    0.60
  -1  -5  -3    4.56    0.88
   1   5  -3    5.81    0.57
  -1   5   3    5.86    0.45
  -1   5   3    4.54    0.81
  -1   5   3    5.25    0.47
  -1  -5   3    5.67    0.71
   1  -5  -3    5.07    0.49
   1  -5  -3    5.64    0.56
   1   5   3    6.11    1.03
  -1   5  -3    5.16    0.55
   1   5   3    4.26    0.62
  -1   5  -3    5.14    0.39
  -1   5  -3    6.44    0.66
  -1   5  -3    4.33    0.73
  -2   5   3   -0.40    0.51
  -2  -5  -3    0.21    0.82
   2   5  -3    0.07    0.41
   2   5  -3   -0.26    0.41
  -2   5   3    0.17    0.29
  -2   5   3    0.09    0.36
  -2  -5   3    0.34    0.48
   2   5   3   -0.67    0.52
   2  -5  -3    0.24    0.26
  -2   5  -3   -0.09    0.55
  -2   5  -3    0.16    0.39
   2   5   3   -0.59    0.89
   2  -5  -3    0.00    0.27
   3   5  -3    9.88    0.98
  -3  -5  -3   11.35    1.70
   3   5  -3    9.79    0.93
  -3   5   3   11.05    1.26
  -3   5   3   10.67    0.82
   3  -5   3    8.61    0.46
   3   5  -3   10.36    0.81
   3   5   3    9.03    1.52
   3   5   3    8.79    1.06
   3  -5  -3    9.41    0.71
  -3   5  -3   10.49    1.28
  -3   5  -3   12.74    1.12
  -4  -5  -3   16.02    2.14
  -4   5   3   16.45    1.72
   4   5  -3   16.26    1.30
   4   5  -3   17.52    1.51
  -4   5   3   15.79    1.12
   4   5   3   15.54    1.45
   4   5   3   17.40    1.99
  -4   5  -3   16.98    1.49
  -4   5  -3   16.27    1.70
   4  -5  -3   14.56    1.06
  -5   5   3    5.81    1.28
  -5   5   3    3.28    0.83
   5   5  -3    2.63    1.18
   5   5  -3    2.48    0.82
  -5  -5  -3    4.27    1.77
   5   5   3    3.49    1.56
   5  -5  -3    3.53    0.73
  -5   5  -3    2.24    1.08
  -5   5  -3    3.54    0.95
   5   5   3    2.25    0.94
  -6  -5  -3   -2.30    1.41
   6   5  -3   -0.62    0.73
  -6   5   3   -1.23    0.95
   6   5   3    0.10    0.88
  -6   5  -3    0.56    1.05
  -6   5  -3   -1.16    0.77
   6   5   3    2.68    1.68
   7   5  -3    5.34    1.22
  -7   5   3    5.09    1.61
   7   5  -3    6.04    1.69
  -7   5  -3    4.98    1.42
  -7   5  -3    6.53    1.71
   7   5   3    6.84    1.39
   7   5   3    2.32    1.98
   0   6   3   62.27    2.72
   0  -6  -3   65.79    2.63
   0   6   3   67.98    2.37
   0   6  -3   65.35    2.47
   0   6  -3   66.82    2.44
   0   6  -3   63.82    2.53
  -1  -6  -3   48.05    2.34
   1   6  -3   47.65    1.85
   1   6  -3   46.67    1.92
  -1   6   3   48.25    1.73
  -1   6   3   48.26    2.25
  -1   6   3   48.38    1.74
  -1   6  -3   47.70    1.78
   1   6   3   46.86    2.33
  -1   6  -3   45.37    1.91
   1   6   3   47.10    1.93
  -1  -6   3   47.20    2.02
   1  -6  -3   47.14    1.84
  -1   6  -3   44.91    1.64
  -1   6  -3   44.63    2.13
  -2   6   3    3.87    0.46
   2   6  -3    2.36    0.60
  -2   6   3    3.37    0.48
  -2  -6  -3    4.05    1.14
   2   6  -3    3.06    0.56
  -2   6   3    3.83    0.80
   2  -6  -3    4.01    0.44
  -2   6  -3    2.38    0.55
   2   6   3    2.72    0.69
   2   6   3    2.62    1.05
  -2  -6   3    1.62    0.72
  -2   6  -3    2.89    0.79
   3   6  -3    0.78    0.67
  -3   6   3    1.04    0.77
   3   6  -3    0.17    0.58
  -3   6   3    0.77    0.42
  -3  -6  -3    0.34    1.06
   3   6   3    0.84    0.64
  -3   6  -3    0.92    0.76
   3  -6  -3    0.65    0.33
   3   6   3    0.48    1.17
  -3   6  -3    0.43    0.56
   4   6  -3    4.72    1.03
  -4   6   3    5.17    0.74
  -4   6   3    6.07    1.23
   4   6  -3    4.11    0.88
  -4  -6  -3    4.99    1.67
  -4   6  -3    5.26    0.95
   4  -6  -3    5.09    0.58
  -4   6  -3    4.70    1.21
   4   6   3    4.36    1.01
   4   6   3    6.65    1.66
  -5   6   3   -0.03    0.98
   5   6  -3    0.57    0.76
  -5   6   3    1.20    0.63
  -5  -6  -3   -0.25    1.46
  -5   6  -3    0.77    1.00
   5   6   3    0.55    0.82
   5   6   3   -0.19    1.39
  -5   6  -3   -0.89    0.70
  -6   6   3    1.81    1.32
   6   6  -3    1.18    0.88
  -6  -6  -3    1.12    1.89
   6   6   3    2.86    1.74
  -6   6  -3    0.29    0.84
  -6   6  -3    0.63    1.11
   6   6   3    1.38    1.01
   7   6  -3    5.73    1.27
   7   6   3    6.07    1.41
  -7   6  -3    8.49    1.60
   0   7  -3   12.94    0.94
   0   7  -3   12.93    1.07
   0   7  -3   12.62    0.98
   0   7   3   12.78    0.87
   0   7   3    9.63    1.11
   0  -7  -3   10.50    1.07
  -1  -7  -3   36.25    2.21
  -1   7   3   43.11    2.16
   1   7  -3   40.66    1.80
   1   7  -3   40.11    1.75
  -1   7   3   40.63    1.61
  -1   7  -3   40.50    1.51
   1   7   3   41.11    1.79
  -1   7  -3   41.08    1.59
   1   7   3   41.75    2.20
  -1   7  -3   39.53    2.02
  -1   7  -3   39.99    1.77
   1  -7  -3   42.39    1.78
   2   7  -3    2.20    0.55
  -2  -7  -3    0.91    0.92
   2   7  -3    1.80    0.58
  -2   7   3    0.54    0.65
  -2   7   3    2.13    0.44
  -2   7   3    1.89    0.40
   2   7   3    1.32    1.03
   2  -7  -3    1.05    0.41
  -2   7  -3    1.97    0.75
   2   7   3    2.31    0.68
  -2   7  -3    1.16    0.52
  -3   7   3    4.98    0.65
   3   7  -3    7.68    0.86
  -3   7   3    6.49    1.16
   3   7  -3    7.02    0.92
  -3  -7  -3    5.15    1.44
   3  -7  -3    6.82    0.53
   3   7   3    4.68    0.94
  -3   7  -3    3.33    1.02
   3   7   3    5.37    1.36
  -3   7  -3    6.24    0.89
  -4   7   3    2.03    0.98
  -4  -7  -3    2.78    1.39
  -4   7   3    1.43    0.60
   4   7  -3    3.49    0.93
   4   7  -3    2.18    0.74
  -4   7  -3    1.94    0.75
   4   7   3    3.12    0.88
   4   7   3    2.33    1.37
  -4   7  -3    2.10    1.01
  -5  -7  -3    1.26    1.64
   5   7  -3    0.49    0.71
  -5   7   3    1.43    0.77
  -5   7   3    1.83    1.11
   5   7   3    2.21    1.59
  -5   7  -3    2.15    0.89
   5   7   3    1.16    0.88
  -5   7  -3    1.02    1.04
  -6  -7  -3    3.71    2.15
  -6   7   3    4.13    1.50
   6   7  -3    3.86    1.05
  -6   7  -3    2.03    1.27
   6   7   3    4.50    1.21
  -6   7  -3    2.39    1.09
   6   7   3    1.07    1.81
   0  -8  -3   21.51    1.60
   0   8   3   26.11    1.29
   0   8  -3   24.66    1.50
   0   8   3   24.31    1.69
   0   8  -3   24.66    1.33
   0   8  -3   25.52    1.39
  -1   8   3   22.23    1.09
   1   8  -3   20.58    1.27
  -1   8   3   19.18    1.55
  -1  -8  -3   22.88    1.90
   1   8  -3   19.70    1.21
   1   8   3   19.63    1.27
  -1   8  -3   16.93    1.18
  -1   8  -3   19.51    1.44
  -1   8  -3   19.83    0.94
   1   8   3   24.02    1.85
   1  -8  -3   17.16    1.21
  -1   8  -3   18.86    0.98
  -2  -8  -3    5.20    1.28
  -2   8   3    5.89    0.66
  -2   8   3    5.10    1.01
   2   8  -3    3.88    0.67
   2   8  -3    3.88    0.71
  -2   8   3    4.26    0.53
  -2   8  -3    4.38    0.97
  -2   8  -3    3.62    0.69
   2   8   3    4.41    1.12
   2  -8  -3    4.84    0.60
   2   8   3    4.38    0.77
   3   8  -3   13.31    1.10
  -3   8   3   13.87    1.02
  -3   8   3   13.05    1.59
   3   8  -3   13.06    1.20
  -3  -8  -3   10.02    1.85
   3   8   3   12.24    1.69
   3   8   3   11.85    1.21
   3  -8  -3   12.37    0.71
  -3   8  -3   14.21    1.63
  -3   8  -3   11.23    1.17
  -4   8   3    1.58    0.97
  -4  -8  -3    1.55    1.47
  -4   8   3    1.15    0.59
   4   8  -3    2.17    0.81
  -4   8  -3    2.37    1.06
  -4   8  -3    2.07    0.78
   4   8   3    1.92    1.26
   4   8   3    1.02    0.79
   5   8  -3    5.21    1.06
  -5   8   3    3.44    1.31
  -5  -8  -3    3.01    1.94
   5   8   3    3.35    1.03
  -5   8  -3    4.79    1.07
  -5   8  -3    4.41    1.45
   5   8   3    3.15    1.55
  -6   8   3    1.60    1.30
   6   8  -3    1.12    0.90
  -6  -8  -3   -0.16    1.94
   6   8   3    3.00    1.72
  -6   8  -3   -0.80    1.21
   6   8   3   -0.44    0.97
  -6   8  -3    1.49    0.99
   0  -9  -3   18.81    1.65
   0   9  -3   21.52    1.33
   0   9   3   21.85    1.26
   0   9  -3   21.10    1.47
   0   9   3   20.35    1.74
   0   9  -3   21.06    1.33
  -1   9   3   12.39    1.42
  -1   9   3   14.08    0.98
  -1  -9  -3   16.94    1.76
   1   9  -3   15.62    1.25
   1   9  -3   14.03    1.15
   1   9   3   16.16    1.55
  -1   9  -3   15.28    0.85
   1  -9  -3   14.66    1.25
  -1   9  -3   16.28    1.52
  -1   9  -3   15.55    1.18
   1   9   3   16.00    1.13
  -1   9  -3   13.33    0.85
   2   9  -3    2.56    0.69
   2   9  -3    1.25    0.62
  -2  -9  -3    2.75    1.21
  -2   9   3    1.78    0.48
  -2   9   3    0.68    0.78
  -2   9  -3    2.08    0.63
   2   9   3    2.33    1.05
  -2   9  -3    1.39    0.84
   2   9   3    1.22    0.69
   2  -9  -3    1.77    0.54
   3   9  -3    7.01    1.00
   3   9  -3    7.73    0.90
  -3   9   3    9.24    1.42
  -3  -9  -3    6.21    1.63
  -3   9   3    6.09    0.78
   3   9   3    6.42    1.01
   3   9   3    8.46    1.47
  -3   9  -3    9.50    1.12
  -3   9  -3    7.22    1.35
   4   9  -3    0.30    0.71
  -4   9   3    0.27    0.57
  -4  -9  -3   -0.15    1.41
  -4   9   3    0.66    1.00
  -4   9  -3   -0.06    0.92
   4   9   3    3.90    1.40
   4   9   3    0.07    0.77
  -4   9  -3    0.11    0.73
  -5  -9  -3    3.21    2.16
   5   9  -3    5.80    1.14
  -5   9   3    5.39    1.56
  -5   9  -3    6.33    1.21
  -5   9  -3    4.08    1.41
   5   9   3    4.73    1.52
   5   9   3    6.22    1.24
   6   9  -3    2.68    1.06
  -6  -9  -3    2.44    2.00
  -6   9   3    4.14    1.60
  -6   9  -3    2.36    1.50
  -6   9  -3    1.46    1.08
   6   9   3    2.19    1.13
   0  10   3    3.95    0.98
   0  10  -3    4.29    0.89
   0  10  -3    4.47    0.84
   0 -10  -3    3.05    1.05
   0  10  -3    3.79    0.73
   0  10   3    3.76    0.72
  -1  10   3    0.29    0.46
  -1  10   3    0.79    0.82
   1  10  -3    1.22    0.62
  -1 -10  -3    1.17    1.04
   1  10  -3    1.65    0.70
   1  10   3   -0.37    0.83
  -1  10  -3    1.02    0.44
  -1  10  -3    1.57    0.59
  -1  10  -3    1.76    0.79
   1  10   3    1.98    0.65
   1 -10  -3    0.27    0.71
   2  10  -3   -0.55    0.56
  -2  10   3    0.53    0.73
   2  10  -3    0.14    0.64
  -2 -10  -3    2.24    1.30
  -2  10   3   -0.05    0.41
   2  10   3   -0.43    0.62
  -2  10  -3    0.13    0.53
   2  10   3   -0.54    0.88
  -2  10  -3    0.83    0.86
  -3 -10  -3    3.96    1.62
   3  10  -3    4.79    1.08
  -3  10   3    4.62    0.73
  -3  10   3    3.46    1.15
   3  10  -3    4.22    0.85
  -3  10  -3    6.08    1.31
  -3  10  -3    4.99    0.95
   3  10   3    6.07    1.27
   3  10   3    4.95    0.93
  -4  10   3    2.91    1.22
   4  10  -3    3.07    0.91
  -4 -10  -3    6.12    2.07
   4  10   3    1.83    1.27
  -4  10  -3    4.10    1.34
   4  10   3    5.07    1.07
  -4  10  -3    3.05    0.87
  -5  10   3    3.96    1.46
   5  10  -3    0.61    0.86
  -5 -10  -3   -1.10    1.71
   5  10   3   -0.03    0.88
  -5  10  -3    1.31    1.29
   5  10   3    0.70    1.41
  -5  10  -3    2.63    1.04
   0  11  -3    4.83    0.86
   0  11   3    4.76    0.78
   0  11  -3    4.64    0.99
   0  11   3    5.99    1.20
   0 -11  -3    3.12    1.10
   0  11  -3    3.56    0.78
  -1 -11  -3    6.65    1.46
   1  11  -3   10.57    1.11
   1  11  -3    8.97    1.15
  -1  11   3    9.42    0.93
  -1  11   3    7.12    1.26
   1  11   3    8.63    1.00
   1 -11  -3    7.82    1.16
   1  11   3    8.08    1.28
  -1  11  -3    8.45    1.33
  -1  11  -3    9.13    1.07
  -2  11   3   15.62    1.15
   2  11  -3   18.56    1.36
  -2 -11  -3   17.53    2.21
   2  11  -3   15.48    1.40
  -2  11   3   11.68    1.65
  -2  11  -3   17.28    1.49
   2  11   3   15.85    1.35
  -2  11  -3   15.50    1.82
   2  11   3   18.66    1.81
  -3 -11  -3    9.56    2.08
  -3  11   3   10.71    1.67
  -3  11   3    9.62    1.02
   3  11  -3    7.87    1.10
   3  11   3    6.77    1.15
   3  11   3    9.46    1.41
  -3  11  -3    8.51    1.57
  -3  11  -3    8.44    1.18
  -4  11   3    0.49    1.03
  -4 -11  -3    1.19    1.72
   4  11  -3   -1.61    0.67
   4  11   3    2.97    1.23
   4  11   3    0.52    0.88
  -4  11  -3    0.11    1.11
  -4  11  -3    0.94    0.74
  -5 -11  -3   -0.74    1.72
   5  11  -3   -0.43    0.87
  -5  11   3   -0.04    1.22
  -5  11  -3    0.85    1.31
   5  11   3   -0.56    0.83
  -5  11  -3   -0.33    0.83
   0  12  -3    3.89    0.81
   0  12  -3    3.80    1.03
   0 -12  -3    5.44    1.24
   0  12  -3    3.43    0.84
   0  12   3    3.97    0.79
   0  12   3    4.12    1.14
   1  12  -3    2.26    0.71
   1  12  -3    1.72    0.80
   1  12  -3    0.19    0.81
  -1  12   3    1.38    1.01
  -1 -12  -3    2.69    1.24
  -1  12   3    1.76    0.61
  -1  12  -3    2.15    0.97
   1  12   3    2.52    0.99
  -1  12  -3    2.29    0.74
   1  12   3    1.47    0.72
   2  12  -3   13.47    1.35
  -2  12   3   13.04    1.13
  -2  12   3   11.70    1.75
  -2 -12  -3   13.23    2.08
   2  12  -3   10.60    1.27
   2  12   3   10.69    1.25
  -2  12  -3   14.77    1.91
  -2  12  -3   14.46    1.39
   2  12   3   11.92    1.59
   3  12  -3    5.33    1.05
  -3  12   3   11.49    1.88
  -3  12   3    5.19    0.85
  -3 -12  -3    4.32    1.81
   3  12   3    4.79    1.02
  -3  12  -3    4.77    1.41
  -3  12  -3    5.49    1.06
   3  12   3    6.78    1.45
   4  12  -3   16.15    1.64
  -4  12   3   15.84    2.24
  -4 -12  -3   16.39    2.89
   4  12   3   17.20    1.75
  -4  12  -3   17.00    2.27
  -4  12  -3   14.41    1.66
   4  12   3   19.82    2.04
   5  12  -3    1.87    1.03
  -5  12  -3    2.11    1.07
   5  12   3    2.49    1.07
   0 -13  -3    4.50    1.26
   0  13   3    1.35    1.03
   0  13  -3    1.62    0.92
   0  13   3    1.84    0.71
   0  13  -3    1.67    0.77
  -1 -13  -3    5.21    1.44
  -1  13   3    2.93    0.75
   1  13  -3    3.13    1.02
  -1  13   3    1.77    1.04
   1  13  -3    4.11    1.07
   1  13  -3    2.56    0.80
  -1  13  -3    2.84    1.11
  -1  13  -3    3.61    0.93
   1  13   3    3.81    0.90
   1  13   3    4.90    1.24
  -2 -13  -3    1.02    1.51
  -2  13   3   -0.02    1.04
  -2  13   3    0.74    0.57
   2  13  -3    0.59    0.68
   2  13   3   -0.30    0.72
  -2  13  -3    0.39    0.96
  -2  13  -3    0.36    0.70
   2  13   3    0.26    0.91
  -3 -13  -3    2.44    1.85
  -3  13   3    3.47    1.39
   3  13  -3    5.80    1.10
  -3  13  -3    1.76    1.28
   3  13   3    4.19    1.23
  -3  13  -3    4.39    1.05
   3  13   3    3.88    1.07
   4  13  -3    0.56    0.88
  -4 -13  -3   -0.23    1.81
  -4  13   3    1.91    1.39
  -4  13  -3    0.41    0.87
  -4  13  -3    0.52    1.21
   4  13   3    0.68    0.94
   0  14  -3    4.35    1.01
   0  14   3    4.89    1.33
   0  14   3    6.12    0.98
   0  14  -3    5.09    1.26
  -1  14   3   10.01    1.13
  -1  14   3    8.82    1.63
  -1 -14  -3    7.38    1.86
   1  14  -3    9.82    1.78
   1  14  -3    9.03    1.24
  -1  14  -3    8.19    1.53
   1  14   3    9.00    1.60
  -1  14  -3    9.82    1.29
   1  14   3   12.50    1.35
  -2  14   3    0.90    0.62
  -2 -14  -3   -1.10    1.45
   2  14  -3    0.15    0.76
  -2  14   3   -0.40    1.09
   2  14  -3    1.47    1.06
   2  14   3    0.82    0.97
   2  14   3   -0.78    0.70
  -2  14  -3    1.83    1.15
  -2  14  -3    0.31    0.79
   3  14  -3   -0.60    1.07
  -3  14   3    1.28    1.36
  -3 -14  -3   -1.30    1.70
   3  14  -3    1.01    0.87
   3  14   3    0.21    0.89
  -3  14  -3    1.48    1.29
  -3  14  -3    2.35    0.98
   3  14   3    3.11    1.17
   0  15   3    2.31    1.22
   0  15  -3    2.31    1.14
   0  15  -3    1.93    0.90
   0  15   3    2.95    0.85
   1  15  -3    1.68    0.91
  -1  15   3    2.52    1.30
  -1  15   3    2.34    0.78
   1  15   3    2.97    0.97
  -1  15  -3    3.52    1.02
  -1  15  -3    2.62    1.23
   1  15   3    1.80    1.21
  -2  15   3    3.10    1.53
   2  15  -3    1.78    0.95
  -2 -15  -3    1.15    1.69
  -2  15  -3    2.38    1.37
   2  15   3    3.80    1.30
  -2  15  -3    2.96    0.99
   2  15   3    1.06    0.96
   0  16  -3    3.07    0.94
   0  16   3    1.91    0.88
   0   0   4   32.11    1.54
   0   0  -4   35.08    1.29
   0   0   4   32.04    1.22
   0   0  -4   34.07    1.24
   0   0   4   31.97    1.32
   0   0  -4   35.28    1.51
   1   0   4    4.52    0.53
  -1   0   4    5.12    0.50
  -1   0  -4    6.16    0.61
  -1   0   4    5.09    0.38
  -1   0  -4    5.13    0.57
  -1   0  -4    4.86    0.77
   1   0  -4    4.94    0.58
  -1   0   4    5.22    0.67
   1   0  -4    5.03    0.36
   1   0   4    4.43    0.47
   1   0   4    3.73    0.79
   1   0  -4    6.10    0.72
   2   0  -4   18.81    1.20
  -2   0   4   16.75    0.98
  -2   0  -4   18.63    1.21
   2   0  -4   17.28    0.88
   2   0  -4   18.32    0.97
   2   0   4   17.88    1.42
   2   0  -4   18.81    0.82
  -3   0   4   23.88    1.32
   3   0  -4   23.22    1.14
   3   0   4   23.67    1.77
  -3   0  -4   25.45    1.49
  -3   0  -4   23.75    1.64
   3   0  -4   22.25    1.49
   4   0   4    8.84    1.43
  -4   0  -4    6.61    0.99
  -4   0   4    8.08    1.02
   4   0  -4    7.35    1.19
  -4   0  -4    5.37    1.21
   4   0  -4    5.52    0.72
   5   0   4    1.24    1.22
  -5   0  -4   -0.92    1.00
   5   0  -4    2.21    0.66
  -5   0  -4    1.54    0.84
  -5   0   4    0.38    0.70
   5   0  -4    1.55    0.90
   6   0   4    0.05    1.38
  -6   0  -4    4.42    1.54
  -6   0   4    0.71    0.80
   6   0  -4    1.19    0.96
  -6   0  -4    0.43    0.93
   6   0  -4    0.31    0.64
   7   0   4    0.72    1.67
  -7   0  -4    0.37    1.03
   7   0  -4    1.21    0.97
   7   0  -4    2.84    1.59
   0   1  -4  168.39    5.42
   0  -1   4  168.62    5.51
   0   1   4  163.34    5.62
   0   1   4  174.63    5.39
   0  -1  -4  170.51    5.45
   0  -1  -4  165.92    5.67
   0   1   4  184.15    5.47
   0  -1  -4  177.32    5.41
   0   1  -4  165.49    5.48
   0   1  -4  171.21    5.47
   0  -1   4  164.98    5.50
  -1   1   4   32.88    1.47
  -1  -1  -4   35.01    1.52
   1   1  -4   34.60    1.53
   1  -1   4   32.25    1.69
  -1   1   4   36.06    1.51
   1   1  -4   36.32    1.27
  -1  -1  -4   36.74    1.52
   1  -1   4   35.70    1.32
   1   1  -4   36.33    1.30
   1  -1   4   36.00    1.59
   1  -1  -4   37.63    1.46
   1   1   4   34.28    1.47
  -1  -1   4   33.38    1.23
  -1   1  -4   33.36    1.34
   1  -1  -4   35.53    1.51
   1   1   4   38.18    1.88
  -1   1  -4   34.38    1.46
  -1  -1   4   35.13    1.29
  -2  -1  -4   28.07    1.55
  -2   1   4   26.12    1.30
   2   1  -4   25.56    1.48
  -2  -1  -4   24.19    1.38
   2   1  -4   26.58    1.11
   2   1  -4   25.96    1.09
  -2   1  -4   24.48    1.46
   2  -1  -4   26.88    1.04
   2   1   4   25.27    1.72
  -2  -1   4   25.77    1.12
   2  -1  -4   29.15    1.38
  -2   1  -4   26.47    1.36
  -2   1  -4   25.38    1.36
  -2  -1   4   24.74    1.16
   2  -1  -4   25.66    1.00
   3   1  -4   55.53    2.43
  -3   1   4   53.10    2.30
  -3  -1  -4   53.81    2.65
  -3  -1  -4   48.07    2.36
   3   1  -4   55.95    2.10
  -3   1  -4   55.50    2.49
  -3   1  -4   55.76    2.37
  -3   1  -4   52.06    2.47
   3   1   4   57.39    2.72
   3  -1  -4   54.28    2.01
   3  -1  -4   52.77    2.33
  -3  -1   4   53.00    2.15
   4   1  -4    3.55    0.66
  -4  -1  -4    2.16    0.79
   4   1  -4    2.61    0.96
  -4   1   4    2.40    0.76
  -4  -1  -4    2.50    1.10
   4   1   4    3.04    1.21
  -4  -1   4    2.81    0.68
   4  -1  -4    2.35    0.84
   4  -1  -4    0.94    0.54
  -4   1  -4    2.92    0.81
  -4   1  -4    4.00    1.05
   5   1  -4   20.71    1.40
  -5  -1  -4   20.02    2.28
  -5   1   4   23.79    1.89
  -5  -1  -4   21.90    1.89
   5   1  -4   22.20    1.94
   5  -1   4   20.62    2.10
   5   1   4   19.74    2.14
   5  -1  -4   18.75    1.73
   5  -1  -4   18.39    1.30
  -5  -1   4   21.38    1.56
  -5   1  -4   16.64    1.63
  -5   1  -4   18.91    2.07
   6   1  -4    2.42    0.77
  -6   1   4    4.39    1.16
  -6  -1  -4    3.02    1.08
   6   1  -4    4.53    1.22
  -6  -1  -4    6.90    1.79
   6   1  -4    2.46    1.10
   6  -1   4    1.14    1.33
   6  -1  -4    3.57    1.06
  -6   1  -4    3.32    1.10
   6  -1  -4    3.22    0.83
   6   1   4    3.44    1.53
   7   1  -4    3.96    0.93
   7  -1   4    2.14    1.62
   7   1  -4    5.61    1.44
  -7   1  -4    2.85    1.24
   7  -1  -4    2.81    1.23
   7   1   4    4.95    1.88
   0  -2  -4   25.95    1.11
   0  -2   4   25.47    1.18
   0  -2   4   25.84    1.10
   0   2  -4   26.08    1.08
   0   2   4   27.97    1.10
   0   2  -4   26.14    1.16
   0   2   4   25.08    1.49
   0  -2  -4   28.28    1.51
   0   2  -4   24.76    1.05
   0   2   4   26.28    1.05
   0  -2  -4   26.32    1.05
   0  -2   4   22.65    1.04
   1  -2   4   65.56    2.27
  -1   2   4   68.72    2.52
  -1  -2  -4   67.46    2.53
  -1  -2  -4   67.55    2.48
   1   2  -4   60.84    2.54
   1   2  -4   69.28    2.31
  -1   2  -4   68.90    2.26
   1   2   4   69.91    2.88
  -1   2  -4   67.50    2.53
   1  -2  -4   66.35    2.35
   2   2  -4   79.43    2.75
   2  -2   4   81.47    2.69
  -2  -2  -4   80.42    3.02
  -2  -2  -4   77.26    3.19
  -2   2   4   81.48    2.61
   2   2  -4   76.76    3.08
  -2   2   4   77.53    2.98
   2   2  -4   79.50    2.61
   2  -2  -4   79.53    2.57
  -2   2  -4   76.92    3.07
  -2   2  -4   78.17    2.94
  -2   2  -4   80.19    2.84
   2   2   4   79.26    3.31
   2  -2  -4   77.45    2.86
   3   2  -4   17.94    1.48
  -3   2   4   16.17    0.92
  -3  -2  -4   15.26    1.55
  -3  -2  -4   16.21    1.34
  -3   2   4   17.10    1.27
   3   2  -4   14.47    0.92
   3   2  -4   15.42    0.97
   3  -2  -4   16.65    1.16
   3  -2  -4   16.58    0.84
  -3   2  -4   16.37    1.29
  -3   2  -4   13.43    1.28
  -3   2  -4   16.52    1.23
   3   2   4   14.46    1.59
   4   2  -4   18.44    1.23
   4   2  -4   18.40    1.62
   4   2  -4   19.28    1.40
  -4  -2  -4   16.46    1.54
  -4  -2  -4   17.75    1.94
  -4   2   4   18.65    1.21
  -4   2   4   18.63    1.57
  -4   2  -4   18.34    1.53
   4  -2  -4   20.64    1.49
  -4   2  -4   22.93    1.84
  -4   2  -4   20.81    1.64
   4   2   4   22.19    2.04
  -5   2   4    1.52    0.85
   5   2  -4    0.49    0.90
  -5  -2  -4    0.73    1.23
   5   2  -4    1.89    0.95
  -5  -2  -4    0.13    0.79
   5   2  -4    0.45    0.63
  -5   2  -4    1.56    0.83
   5  -2  -4    0.31    0.79
  -5   2  -4    0.64    1.03
   5   2   4    0.48    1.23
   6   2  -4   20.38    1.59
  -6  -2  -4   17.01    1.91
  -6   2   4   19.26    1.99
   6  -2   4   16.60    2.14
  -6  -2  -4   15.09    2.45
   6   2  -4   17.47    1.86
   6   2  -4   15.77    1.87
  -6   2  -4   13.72    1.68
   6   2   4   16.80    2.21
   6  -2  -4   17.37    1.42
   6  -2  -4   16.95    1.72
   7   2  -4    7.74    1.24
   7  -2   4   12.29    2.15
  -7   2   4   10.66    1.72
   7   2  -4    9.90    1.70
   7   2   4   12.91    1.70
   7  -2  -4    7.36    1.43
  -7   2  -4    8.18    1.56
   7   2   4    8.30    2.08
   0  -3   4   23.63    1.22
   0  -3  -4   25.47    1.16
   0  -3   4   25.14    1.12
   0   3  -4   25.17    1.12
   0   3   4   23.87    1.49
   0   3  -4   23.53    1.15
   0   3  -4   25.41    1.12
   0   3   4   26.87    1.05
   0   3   4   26.19    1.09
  -1   3   4   17.47    1.17
   1   3  -4   19.60    0.93
  -1  -3  -4   17.48    1.10
  -1   3   4   19.38    0.68
  -1   3   4   19.54    0.93
   1   3  -4   18.10    1.13
   1  -3   4   17.32    0.88
  -1  -3  -4   17.57    1.21
  -1   3  -4   19.09    0.79
   1   3   4   18.87    1.45
   1  -3  -4   19.45    0.71
  -1   3  -4   18.35    1.14
   1  -3  -4   19.34    0.89
  -1   3  -4   17.99    0.99
   2   3  -4   25.45    1.25
  -2  -3  -4   27.82    1.49
   2  -3   4   27.60    1.04
  -2   3   4   26.80    1.47
   2   3  -4   27.10    1.59
  -2  -3  -4   28.71    1.76
  -2   3   4   25.48    1.01
   2  -3  -4   27.23    1.23
  -2   3  -4   25.30    1.37
   2  -3  -4   27.22    0.95
  -2   3  -4   25.64    1.19
   2   3   4   25.52    2.04
  -2   3  -4   25.32    1.56
  -3   3   4   12.67    0.79
  -3   3   4   11.80    1.20
   3   3  -4   10.71    0.89
   3   3  -4   11.77    0.96
  -3  -3  -4   13.23    1.27
   3   3  -4   11.65    0.78
   3   3  -4   12.66    1.33
  -3  -3  -4   11.84    1.46
   3  -3  -4   11.87    0.67
   3  -3  -4   12.65    1.02
  -3   3  -4    9.45    1.01
  -3   3  -4   13.09    1.34
  -3   3  -4   12.75    1.07
   3   3   4   11.67    1.54
  -4   3   4    0.64    0.71
   4   3  -4    1.39    0.78
  -4  -3  -4   -0.03    1.08
  -4   3   4    0.51    0.47
   4   3  -4    1.60    0.61
  -4  -3  -4    1.03    0.73
   4   3  -4    0.80    0.84
  -4   3  -4    0.27    0.70
   4  -3  -4   -0.65    0.60
  -4   3  -4    0.95    0.74
  -4   3  -4    0.39    0.62
   4   3   4    0.96    1.31
  -5   3   4   31.53    2.19
   5   3  -4   30.00    2.25
  -5   3   4   30.61    1.76
   5   3  -4   28.97    2.00
   5   3  -4   32.59    1.82
  -5  -3  -4   37.85    3.28
   5   3   4   33.27    2.77
  -5   3  -4   31.33    2.02
   5  -3  -4   31.65    1.93
  -5   3  -4   27.38    2.19
  -5   3  -4   29.89    2.20
   6   3  -4    1.80    0.79
  -6  -3  -4    2.54    1.82
  -6   3   4    2.07    1.08
   6   3  -4    3.66    1.26
  -6   3  -4    2.55    1.02
   6   3   4    0.73    1.61
   6  -3  -4    2.15    0.92
   6  -3  -4    3.06    0.83
   6   3   4    2.05    0.97
   7   3  -4    2.32    1.27
  -7   3   4    1.99    1.25
   7  -3   4    4.92    1.78
   7   3  -4    3.36    1.02
  -7   3  -4    4.47    1.32
   7   3   4    1.85    2.02
   7   3   4    2.29    1.16
   0   4   4   66.41    2.30
   0  -4   4   66.13    2.41
   0   4  -4   65.24    2.40
   0   4  -4   67.60    2.42
   0   4   4   67.27    2.72
   0  -4  -4   68.74    2.49
   0   4  -4   68.44    2.45
   1  -4   4   81.33    2.92
  -1  -4  -4   82.34    3.28
   1   4  -4   88.52    2.83
  -1   4   4   88.63    2.81
   1   4  -4   86.05    3.25
  -1   4   4   87.74    3.30
   1   4  -4   88.40    3.04
  -1   4  -4   86.94    3.09
   1   4   4   87.15    3.09
  -1  -4   4   84.51    2.87
   1  -4  -4   89.66    2.84
  -1   4  -4   85.45    3.22
   1   4   4   86.18    3.47
  -1   4  -4   90.46    2.84
   1  -4  -4   92.52    2.96
  -2  -4  -4   10.08    1.20
   2  -4   4   11.40    0.62
  -2   4   4   11.78    1.10
  -2   4   4   12.33    0.62
   2   4  -4   11.10    1.11
   2   4  -4   11.29    0.84
   2  -4  -4   11.47    0.73
  -2   4  -4   14.47    0.99
  -2   4  -4   10.78    1.13
   2   4   4   14.13    1.09
  -2   4  -4   11.69    0.70
   2   4   4   14.46    1.52
   2  -4  -4   12.55    0.56
   3   4  -4    2.22    0.58
   3   4  -4    2.42    0.42
   3  -4   4    1.97    0.35
  -3   4   4    0.88    0.69
   3   4  -4    2.35    0.69
  -3  -4  -4    2.67    1.15
  -3   4   4    2.02    0.42
   3  -4  -4    2.06    0.54
   3   4   4    2.14    0.78
  -3   4  -4    2.45    0.57
  -3   4  -4    2.13    0.81
   3   4   4    1.88    1.23
  -3   4  -4    1.96    0.62
   3  -4  -4    2.20    0.33
  -4   4   4    8.25    0.82
   4   4  -4    8.13    1.13
  -4  -4  -4    7.34    1.68
  -4   4   4    8.38    1.25
   4   4  -4    7.63    0.92
   4  -4  -4    9.85    0.98
  -4   4  -4    7.63    1.02
  -4   4  -4    7.79    1.08
  -4   4  -4   10.05    1.42
   4   4   4    6.70    1.69
   4   4   4    9.17    1.22
   5   4  -4    1.64    0.71
   5   4  -4   -0.16    1.08
   5   4  -4   -0.40    1.07
  -5   4   4    1.41    0.92
  -5  -4  -4    2.57    1.59
  -5   4   4    2.67    0.72
   5   4   4    2.70    0.97
   5  -4  -4    1.42    0.72
  -5   4  -4    1.69    0.94
  -5   4  -4    1.60    0.81
   5   4   4   -0.35    1.39
  -6   4   4   28.04    2.49
  -6  -4  -4   21.67    3.04
   6   4  -4   22.38    1.69
   6   4  -4   23.03    2.35
  -6   4  -4   28.11    2.66
   6  -4  -4   22.32    2.14
  -6   4  -4   20.57    2.00
   6   4   4   23.96    2.05
   6   4   4   22.55    2.64
   7   4  -4    5.36    1.16
   7  -4   4    6.52    1.85
  -7   4   4    3.66    1.44
   7   4  -4    5.62    1.57
   7   4   4    4.82    1.32
   7   4   4    5.91    2.17
  -7   4  -4    3.75    1.30
   0  -5   4   30.50    1.58
   0  -5  -4   28.99    1.43
   0   5   4   27.31    1.67
   0   5   4   30.29    1.24
   0   5  -4   28.63    1.37
   0   5  -4   30.36    1.39
   0   5  -4   29.23    1.33
  -1   5   4    0.71    0.59
   1   5  -4    0.94    0.60
   1   5  -4    1.32    0.45
   1   5  -4    1.40    0.35
  -1   5   4    1.26    0.27
  -1  -5  -4   -0.17    0.55
   1   5   4    1.36    0.50
  -1  -5   4    1.12    0.49
  -1   5  -4    1.32    0.43
  -1   5  -4    0.98    0.28
   1   5   4    1.64    0.93
  -1   5  -4    1.66    0.57
   1  -5  -4    1.12    0.32
   1  -5  -4    1.18    0.40
  -2  -5  -4   34.30    2.10
   2   5  -4   30.90    1.49
  -2   5   4   33.45    1.29
  -2   5   4   33.48    1.85
   2   5  -4   33.58    1.24
   2  -5   4   33.18    1.20
   2  -5  -4   31.44    1.23
  -2  -5   4   32.42    1.29
   2  -5  -4   34.52    1.33
  -2   5  -4   32.43    1.21
  -2   5  -4   32.18    1.85
   2   5   4   32.02    2.25
  -2   5  -4   34.21    1.61
   2   5   4   34.06    1.68
   3  -5   4   12.29    0.61
   3   5  -4   11.86    0.95
  -3  -5  -4   12.18    1.66
   3   5  -4   13.59    0.77
   3   5  -4   13.04    1.04
  -3   5   4   13.29    1.36
  -3   5   4   13.22    0.82
  -3   5  -4   11.67    0.82
  -3   5  -4   13.12    1.17
  -3   5  -4   12.59    1.39
   3   5   4   12.94    1.73
   3  -5  -4   12.49    0.86
   3   5   4   13.46    1.20
  -4   5   4    1.78    0.52
   4   5  -4    0.65    0.64
   4   5  -4    0.50    0.91
  -4  -5  -4    1.12    1.18
  -4   5   4    0.95    0.84
  -4   5  -4    0.02    0.75
   4   5   4    0.78    0.80
  -4   5  -4    0.21    0.66
   4  -5  -4    1.17    0.56
   4   5   4    2.12    1.39
  -5   5   4   11.09    1.61
   5   5  -4   12.68    1.27
   5   5  -4   15.64    1.90
  -5   5   4   15.66    1.28
  -5  -5  -4   18.12    2.52
  -5   5  -4   12.05    1.72
   5  -5  -4   15.62    1.25
   5   5   4   17.68    1.65
  -5   5  -4   13.56    1.51
   5   5   4   12.63    2.05
  -6  -5  -4    1.63    1.84
  -6   5   4    0.83    1.18
   6   5  -4   -1.77    1.05
   6   5  -4   -0.24    0.75
   6   5   4    0.27    1.71
   6   5   4    1.71    1.01
  -6   5  -4    2.34    1.03
  -6   5  -4   -0.53    0.95
  -7   5   4    5.40    1.63
   7   5  -4    5.59    1.69
   7   5  -4    5.10    1.14
   7   5   4    4.21    2.15
   7   5   4    4.43    1.34
  -7   5  -4    4.00    1.40
   0   6  -4    1.43    0.51
   0   6  -4    1.39    0.53
   0   6  -4    1.07    0.43
   0   6   4    1.17    0.70
   0   6   4    1.11    0.41
   0  -6  -4    1.30    0.60
   1   6  -4   15.64    1.18
  -1   6   4   13.85    1.28
   1   6  -4   12.85    0.97
  -1   6   4   13.48    0.72
  -1  -6  -4   15.51    1.38
   1   6  -4   12.96    0.82
  -1  -6   4   13.41    1.05
   1   6   4   14.01    0.99
   1   6   4   14.04    1.39
   1  -6  -4   13.57    0.93
  -1   6  -4   11.45    0.92
  -1   6  -4   12.73    0.93
  -1   6  -4   14.44    0.69
  -1   6  -4   14.70    1.22
   2   6  -4   19.41    1.14
  -2   6   4   18.61    1.56
  -2   6   4   17.34    0.88
   2   6  -4   17.47    0.89
  -2  -6  -4   16.46    1.70
  -2  -6   4   15.94    1.05
   2   6   4   19.11    1.28
  -2   6  -4   17.87    1.46
   2  -6  -4   18.61    0.93
   2   6   4   21.42    1.80
  -2   6  -4   17.55    1.18
  -3   6   4    2.09    0.46
   3   6  -4    1.63    0.63
   3   6  -4    3.22    0.55
   3   6  -4    1.69    0.42
  -3  -6  -4    2.45    1.17
  -3   6   4    1.07    0.78
  -3   6  -4    1.74    0.65
   3   6   4    1.48    0.77
  -3   6  -4    2.38    0.87
   3   6   4    4.44    1.42
   3  -6  -4    1.96    0.44
  -4  -6  -4    2.83    1.29
   4   6  -4    3.43    0.81
   4   6  -4    2.99    0.79
  -4   6   4    4.72    0.68
  -4   6   4    4.01    1.10
  -4   6  -4    2.79    0.84
   4  -6  -4    3.73    0.57
   4   6   4    3.09    0.95
   4   6   4    6.24    1.68
  -4   6  -4    4.14    1.14
  -5  -6  -4    4.09    1.74
  -5   6   4    4.20    1.20
   5   6  -4    3.72    0.86
  -5   6  -4    1.83    0.89
   5   6   4    1.76    1.62
  -5   6  -4    2.23    1.12
   5   6   4    3.73    1.01
   6   6  -4   15.78    2.17
   6   6  -4   16.85    1.58
  -6   6   4   14.81    2.08
  -6  -6  -4   15.28    2.86
   6   6   4   14.04    1.70
  -6   6  -4   17.33    1.85
   6   6   4   16.26    2.46
  -6   6  -4   19.99    2.38
   0   7  -4    2.16    0.61
   0   7  -4    3.37    0.60
   0   7   4    2.46    0.79
   0   7   4    2.22    0.49
   0   7  -4    2.91    0.66
   0  -7  -4    3.41    0.77
  -1   7   4   40.14    2.15
   1   7  -4   40.10    1.99
  -1   7   4   39.53    1.56
   1   7  -4   39.14    1.70
   1   7  -4   40.64    1.82
  -1  -7  -4   37.86    2.18
  -1   7  -4   37.91    2.01
   1   7   4   39.66    1.79
  -1   7  -4   43.42    1.53
   1   7   4   38.37    2.18
  -1   7  -4   39.64    1.70
  -1   7  -4   41.53    1.82
   1  -7  -4   40.06    1.77
   2   7  -4    3.29    0.53
   2   7  -4    3.51    0.65
  -2  -7  -4    3.69    1.10
  -2   7   4    3.68    0.91
  -2   7   4    3.91    0.48
   2  -7  -4    2.96    0.52
   2   7   4    1.77    1.12
  -2   7  -4    2.55    0.60
   2   7   4    3.43    0.73
  -2   7  -4    4.03    0.94
  -2  -7   4    1.75    0.79
   3   7  -4    1.66    0.52
  -3   7   4    2.10    0.86
  -3   7   4    2.27    0.50
   3   7  -4    0.76    0.60
  -3  -7  -4    0.63    1.11
   3   7   4    0.45    0.69
  -3   7  -4    0.51    0.58
  -3   7  -4    1.53    0.88
   3  -7  -4    0.79    0.39
   3   7   4    1.85    1.29
  -4   7   4   14.16    1.09
   4   7  -4   12.02    1.25
  -4  -7  -4   12.86    2.16
  -4   7   4   12.25    1.59
   4  -7  -4   11.20    0.90
   4   7   4   13.90    1.91
  -4   7  -4   14.94    1.81
   4   7   4   14.55    1.47
  -4   7  -4   12.53    1.34
  -5  -7  -4    0.09    1.45
   5   7  -4    0.36    0.72
  -5   7   4   -1.74    0.85
  -5   7  -4    0.35    0.99
   5   7   4    0.96    0.92
  -5   7  -4    1.06    0.89
   5   7   4    0.54    1.57
   6   7  -4    1.87    0.96
  -6   7   4    3.11    1.40
  -6  -7  -4    2.53    1.96
   6   7  -4    0.79    1.15
  -6   7  -4    2.31    1.32
   6   7   4    0.90    1.87
  -6   7  -4    2.55    1.12
   6   7   4    3.47    1.14
   0   8  -4    1.30    0.57
   0  -8  -4   -0.42    0.65
   0   8  -4    0.96    0.51
   0   8  -4    0.53    0.57
   0   8   4   -0.19    0.72
   0   8   4    0.35    0.44
  -1  -8  -4    4.67    1.10
  -1   8   4    9.05    0.71
  -1   8   4    8.72    1.18
   1   8  -4    9.45    0.92
   1   8  -4    9.72    0.91
   1   8  -4   10.29    1.16
   1  -8  -4    9.19    0.95
  -1   8  -4    9.64    1.16
   1   8   4   11.52    1.00
  -1   8  -4    8.63    0.67
  -1   8  -4   10.18    0.78
   1   8   4    7.35    1.18
  -1   8  -4   10.16    0.94
   2   8  -4   19.10    1.29
  -2   8   4   18.70    1.03
  -2   8   4   14.93    1.51
   2   8  -4   20.72    1.12
  -2  -8  -4   20.09    2.11
   2   8   4   20.19    1.86
   2  -8  -4   18.45    1.10
  -2   8  -4   20.58    1.37
  -2   8  -4   23.68    1.94
   2   8   4   18.25    1.38
  -3  -8  -4    9.46    1.80
  -3   8   4   11.08    1.49
  -3   8   4   10.45    0.90
   3   8  -4   10.74    1.10
   3   8  -4   10.91    0.90
   3   8   4   11.61    1.71
  -3   8  -4   16.00    1.75
  -3   8  -4   12.73    1.26
   3  -8  -4   10.70    0.79
   3   8   4   14.07    1.31
  -4   8   4    1.42    1.00
  -4  -8  -4   -0.45    1.30
  -4   8   4    2.02    0.60
   4   8  -4    1.28    0.72
  -4   8  -4    1.17    0.77
   4   8   4    1.24    0.85
  -4   8  -4    2.54    1.10
   4   8   4    1.59    1.35
   5   8  -4   -0.90    0.65
  -5  -8  -4   -1.00    1.33
  -5   8   4   -0.81    0.87
  -5   8  -4    1.16    1.10
   5   8   4    0.42    0.96
  -5   8  -4    0.83    0.86
   5   8   4    0.55    1.47
   6   8  -4    2.93    1.00
  -6   8   4    1.76    1.35
   6   8  -4    1.22    1.31
  -6  -8  -4    2.38    2.04
   6   8   4    3.73    1.21
  -6   8  -4    4.28    1.21
   6   8   4    4.73    1.88
  -6   8  -4    1.81    1.38
   0   9   4    0.27    0.48
   0   9  -4    0.27    0.53
   0   9  -4    0.87    0.58
   0   9  -4    0.11    0.60
   0   9   4    0.01    0.70
   0  -9  -4   -0.45    0.69
  -1   9   4   17.96    1.07
  -1   9   4   22.28    1.87
  -1  -9  -4   19.27    1.90
   1   9  -4   19.03    1.29
   1   9  -4   18.34    1.50
   1   9  -4   19.23    1.28
  -1   9  -4   18.90    1.31
   1   9   4   22.33    1.89
   1  -9  -4   20.03    1.39
  -1   9  -4   20.39    1.72
  -1   9  -4   17.02    0.97
   1   9   4   19.94    1.31
  -2   9   4    2.12    0.48
  -2  -9  -4    0.97    1.12
  -2   9   4    2.21    0.83
   2   9  -4    3.18    0.63
   2   9  -4    1.36    0.66
   2   9   4    2.27    0.74
  -2   9  -4    2.49    0.69
   2  -9  -4    2.25    0.61
   2   9   4    2.83    1.11
  -2   9  -4    2.81    0.94
   3   9  -4    5.89    1.04
  -3   9   4    3.31    0.60
  -3  -9  -4    6.40    1.61
  -3   9   4    4.58    1.14
   3   9  -4    4.88    0.86
   3   9   4    4.04    0.89
   3   9   4    4.86    1.34
  -3   9  -4    3.26    0.83
  -3   9  -4    2.98    1.11
   4   9  -4    1.84    0.81
  -4  -9  -4    5.54    1.81
  -4   9   4    4.14    1.28
  -4   9  -4    4.96    1.00
   4   9   4    3.61    1.47
  -4   9  -4    2.37    1.14
   4   9   4    2.51    1.00
  -5  -9  -4    0.59    1.85
  -5   9   4    1.29    1.20
   5   9  -4    1.67    0.85
  -5   9  -4    2.42    1.28
   5   9   4    5.61    1.63
  -5   9  -4    1.50    0.97
   5   9   4    0.70    0.99
   6   9  -4    1.23    0.94
  -6   9   4    3.94    1.57
   6   9  -4    1.75    1.47
  -6  -9  -4    2.55    2.28
  -6   9  -4   -0.15    0.98
  -6   9  -4    0.45    1.35
   6   9   4    1.91    1.17
   0  10  -4    5.32    0.93
   0  10  -4    1.50    0.67
   0  10  -4    3.79    0.78
   0 -10  -4    3.88    1.08
   0  10   4    3.75    0.98
   0  10   4    3.81    0.69
  -1 -10  -4    3.82    1.23
  -1  10   4    5.15    0.67
   1  10  -4    3.67    0.83
   1  10  -4    3.89    0.92
  -1  10   4    5.63    1.20
   1  10  -4    2.95    0.71
   1  10   4    3.05    0.72
   1 -10  -4    4.19    0.90
  -1  10  -4    3.75    0.98
  -1  10  -4    3.72    0.55
   1  10   4    4.05    1.07
  -1  10  -4    3.60    0.75
   2  10  -4    1.53    0.69
  -2 -10  -4    1.49    1.25
  -2  10   4    2.19    0.55
  -2  10   4    2.61    0.92
   2  10  -4    2.30    0.64
  -2  10  -4    1.94    0.93
   2  10   4    2.24    1.09
   2  10   4    2.21    0.77
  -2  10  -4    1.94    0.69
   2 -10  -4    1.99    0.65
  -3  10   4   11.91    1.72
   3  10  -4    7.43    1.07
  -3 -10  -4    8.25    1.88
  -3  10   4   11.72    1.01
   3  10   4    9.31    1.18
   3  10   4   13.14    1.70
  -3  10  -4   10.43    1.26
  -3  10  -4   10.12    1.59
  -4 -10  -4    5.28    1.87
  -4  10   4    5.91    1.46
   4  10  -4    3.94    0.99
   4  10   4    4.91    1.09
   4  10   4    3.21    1.42
  -4  10  -4    6.37    1.16
  -4  10  -4    3.70    1.31
   5  10  -4    1.21    0.87
   5  10  -4    2.47    1.40
  -5  10   4    1.43    1.27
  -5 -10  -4    2.15    1.85
   5  10   4    1.27    1.01
   5  10   4    2.74    1.61
  -5  10  -4    1.62    1.34
  -5  10  -4    1.70    0.97
   0  11  -4    5.15    0.89
   0  11   4    6.18    1.26
   0  11  -4    6.55    1.11
   0  11   4    6.03    0.84
   0  11  -4    5.68    0.92
   0 -11  -4    4.55    1.17
   1  11  -4    3.20    0.84
  -1  11   4    4.74    1.17
  -1 -11  -4    3.22    1.28
  -1  11   4    2.98    0.60
   1  11  -4    2.36    0.88
   1  11  -4    3.17    0.77
  -1  11  -4    3.95    0.83
   1  11   4    2.63    1.07
   1 -11  -4    3.16    0.95
   1  11   4    2.72    0.72
  -1  11  -4    3.17    1.01
  -2  11   4   13.28    1.06
  -2  11   4   15.85    1.91
   2  11  -4   15.08    1.29
   2  11  -4   12.53    1.58
   2  11  -4   13.90    1.34
  -2 -11  -4   11.45    1.92
  -2  11  -4   15.44    1.44
  -2  11  -4   14.28    1.78
   2  11   4   14.15    1.72
   2  11   4   13.27    1.31
  -3  11   4    1.08    0.56
  -3 -11  -4    1.79    1.55
   3  11  -4   -0.15    0.66
  -3  11   4    1.80    1.09
   3  11   4   -0.22    0.73
   3  11   4    3.00    1.22
  -3  11  -4    1.77    0.81
  -3  11  -4   -0.19    0.93
   4  11  -4    3.10    0.97
  -4  11   4    8.36    1.81
  -4 -11  -4    5.23    1.99
  -4  11  -4    6.45    1.23
  -4  11  -4    5.85    1.55
   4  11   4    4.78    1.41
   4  11   4    2.75    1.00
  -5 -11  -4    4.72    2.24
   5  11  -4    3.19    1.12
  -5  11   4    7.72    1.88
   5  11  -4    6.94    1.70
  -5  11  -4    6.03    1.31
  -5  11  -4    8.30    2.01
   5  11   4    5.04    1.26
   5  11   4   13.06    2.27
   0  12   4   27.46    2.31
   0 -12  -4   24.33    2.19
   0  12  -4   26.22    1.70
   0  12  -4   22.75    1.80
   0  12  -4   21.83    1.58
   0  12   4   27.50    1.56
  -1  12   4    1.43    0.57
   1  12  -4    1.63    0.69
  -1 -12  -4    0.51    1.18
   1  12  -4    0.12    0.77
  -1  12   4    1.35    0.98
   1  12  -4    0.81    0.77
   1  12   4    0.78    0.66
  -1  12  -4    1.16    0.70
   1  12   4    2.39    1.00
  -1  12  -4    1.44    0.95
   2  12  -4    2.83    1.07
  -2 -12  -4    1.64    1.41
  -2  12   4    3.76    0.70
   2  12  -4    2.31    0.80
  -2  12   4    1.33    0.99
   2  12   4    3.97    1.18
  -2  12  -4    2.06    1.09
   2  12   4    1.43    0.78
  -2  12  -4    4.24    0.92
   3  12  -4    0.71    1.11
  -3 -12  -4    1.01    1.43
   3  12  -4    0.71    0.75
  -3  12   4    1.02    1.19
  -3  12  -4    1.03    0.82
   3  12   4    1.87    1.17
  -3  12  -4    0.05    1.05
   3  12   4    0.94    0.79
  -4  12   4    3.12    1.40
   4  12  -4   -0.36    1.18
  -4 -12  -4    1.40    1.79
   4  12  -4    1.39    0.92
  -4  12  -4    2.20    0.98
   4  12   4    3.30    1.35
  -4  12  -4    0.45    1.13
   4  12   4   -0.64    0.83
   0 -13  -4    0.62    1.08
   0  13  -4    0.80    0.76
   0  13  -4    1.06    0.90
   0  13   4    0.32    0.97
   0  13   4    1.78    0.68
   1  13  -4    4.89    0.96
  -1  13   4    4.26    1.29
   1  13  -4    5.13    1.09
   1  13  -4    5.94    1.16
  -1 -13  -4    4.49    1.51
  -1  13   4    6.02    0.90
   1  13   4    5.06    1.28
  -1  13  -4    6.45    1.08
   1  13   4    5.63    0.99
  -1  13  -4    6.39    1.35
  -2  13   4    1.86    0.63
  -2 -13  -4    3.09    1.52
   2  13  -4    0.94    1.01
   2  13  -4    0.66    0.72
  -2  13   4    1.37    1.14
  -2  13  -4    2.16    0.85
   2  13   4    2.61    0.86
   2  13   4    1.74    1.10
  -2  13  -4    0.15    1.03
  -3  13   4    3.55    1.43
   3  13  -4    3.16    0.93
  -3 -13  -4    1.29    1.64
   3  13  -4    2.57    1.21
  -3  13  -4    4.48    1.10
  -3  13  -4    0.33    1.11
   3  13   4    2.47    1.21
   3  13   4    1.05    0.86
  -4  13   4   16.47    2.45
  -4 -13  -4    8.76    2.51
   4  13  -4   11.47    1.48
   4  13  -4    8.66    1.81
  -4  13  -4   10.17    1.97
   4  13   4    9.26    1.39
  -4  13  -4    7.86    1.41
   4  13   4   12.57    2.03
   0  14  -4    0.67    0.80
   0  14  -4   -0.46    0.88
   0  14   4    0.57    1.08
   0  14   4   -0.48    0.60
   1  14  -4   -0.16    0.71
  -1  14   4    0.63    0.63
  -1  14   4   -0.13    0.96
  -1 -14  -4    1.80    1.39
  -1  14  -4   -0.01    0.93
   1  14   4    1.11    0.81
   1  14   4    1.34    1.03
  -1  14  -4    0.27    0.77
   2  14  -4    3.49    1.22
  -2 -14  -4    2.69    1.72
   2  14  -4    2.23    0.89
  -2  14   4    2.88    1.35
  -2  14  -4    3.09    1.33
  -2  14  -4    2.98    0.96
   2  14   4    3.43    0.96
   2  14   4    5.50    1.32
  -3 -14  -4    2.75    1.94
   3  14  -4    5.34    1.12
  -3  14   4    6.94    1.82
   3  14  -4    5.47    1.46
  -3  14  -4    5.76    1.65
   3  14   4    4.36    1.16
   3  14   4    7.12    1.57
  -3  14  -4    8.93    1.38
   0  15  -4    2.38    0.92
   0  15   4    2.32    0.81
   0  15   4    1.90    1.17
  -1  15   4    1.27    0.73
   1  15  -4    0.29    0.80
  -1  15   4   -1.08    1.07
   1  15   4    1.68    0.89
   1  15   4    1.19    1.19
  -1  15  -4   -1.08    0.91
  -1  15  -4   -0.18    0.82
   2  15  -4    3.02    0.99
  -2  15   4    4.05    1.59
  -2 -15  -4    6.68    2.06
  -2  15  -4    2.68    1.35
   2  15   4    5.93    1.40
   2  15   4    4.48    1.06
  -2  15  -4    6.09    1.24
   0   0   5    0.14    0.26
   0   0  -5   -0.05    0.26
   0   0   5   -0.19    0.69
   0   0   5    0.05    0.42
   0   0  -5    0.06    0.30
   0   0  -5    0.32    0.60
   1   0  -5   61.86    2.27
   1   0   5   61.20    2.59
   1   0  -5   63.46    2.01
  -1   0  -5   61.94    2.24
   1   0  -5   56.43    2.28
  -1   0   5   59.30    2.20
  -1   0   5   61.85    2.02
  -1   0  -5   63.84    2.31
  -2   0  -5    6.15    0.77
   2   0   5    4.53    1.00
   2   0  -5    5.30    0.50
   2   0  -5    7.57    0.70
  -2   0  -5    5.92    0.79
   2   0  -5    4.58    0.74
  -2   0   5    5.36    0.61
   2   0  -5    5.75    0.44
  -3   0   5   21.97    1.26
  -3   0  -5   23.29    1.47
   3   0  -5   21.86    1.07
  -3   0  -5   21.67    1.57
   3   0   5   25.02    1.86
   3   0  -5   20.93    1.47
   4   0  -5   -0.14    0.72
   4   0   5   -0.36    1.04
   4   0  -5    1.43    0.53
  -4   0  -5    1.19    0.97
  -4   0  -5    2.73    0.79
  -4   0   5    2.06    0.72
   5   0  -5   21.70    1.37
   5   0  -5   19.46    1.81
   5   0   5   22.40    2.32
  -5   0  -5   21.12    1.86
  -5   0  -5   24.72    2.38
  -5   0   5   23.48    1.67
  -6   0  -5   14.59    2.23
  -6   0   5   12.49    1.49
   6   0  -5    9.86    1.51
  -6   0  -5    9.08    1.46
   6   0   5   10.71    1.97
   6   0  -5   12.95    1.26
   7   0  -5    1.00    1.12
  -7   0  -5    2.22    1.17
   7   0   5    3.66    1.86
   0   1  -5   27.31    1.26
   0  -1   5   27.82    1.39
   0  -1  -5   28.44    1.16
   0   1  -5   25.21    1.14
   0   1   5   28.41    1.51
   0  -1  -5   25.38    1.09
   0   1  -5   25.23    1.10
   0   1   5   26.71    1.06
   0  -1   5   26.36    1.25
   0  -1  -5   29.52    1.59
   1   1  -5    2.00    0.58
  -1  -1  -5    2.09    0.46
   1  -1   5    2.71    0.78
   1  -1   5    2.52    0.39
   1   1  -5    2.95    0.33
  -1  -1  -5    2.16    0.48
  -1   1   5    2.40    0.55
   1   1  -5    2.06    0.50
   1  -1  -5    2.30    0.69
   1   1   5    4.05    1.02
  -1   1  -5    2.25    0.46
   1  -1  -5    2.19    0.45
  -1  -1   5    1.71    0.32
  -1   1  -5    2.59    0.42
  -1  -1   5    1.73    0.38
   2   1  -5   70.41    2.71
  -2   1   5   65.15    2.49
   2   1  -5   67.69    2.30
  -2  -1  -5   62.42    2.63
   2   1  -5   62.76    2.26
  -2  -1  -5   66.95    2.62
   2  -1   5   61.74    2.82
  -2   1  -5   64.82    2.58
   2   1   5   65.95    2.94
   2  -1  -5   66.61    2.14
   2  -1  -5   65.89    2.56
  -2   1  -5   65.40    2.51
  -2  -1   5   64.26    2.31
  -2  -1   5   64.22    2.28
   2  -1  -5   64.70    2.19
  -3  -1  -5    0.08    0.76
  -3  -1  -5    1.21    0.64
   3  -1   5    0.21    0.91
  -3   1   5    1.47    0.59
   3   1  -5    0.26    0.38
   3   1  -5    1.31    0.75
  -3   1  -5    1.70    0.58
  -3   1  -5    0.07    0.63
   3   1   5   -0.04    0.93
   3  -1  -5    0.79    0.37
   3  -1  -5    1.96    0.70
  -3  -1   5    0.78    0.46
   3  -1  -5    0.63    0.35
  -4   1   5    5.24    0.93
  -4  -1  -5    5.55    1.34
   4   1  -5    5.35    0.70
   4  -1   5    2.33    1.18
   4   1  -5    5.58    1.05
  -4  -1  -5    5.30    1.01
   4   1   5    6.22    1.40
   4  -1  -5    5.38    0.67
   4  -1  -5    5.81    1.04
  -4   1  -5    6.73    1.21
  -4  -1   5    5.82    0.83
  -4   1  -5    3.96    0.87
  -5  -1  -5    1.52    1.22
  -5  -1  -5    1.60    0.87
  -5   1   5    2.47    0.88
   5  -1   5    3.58    1.38
   5   1  -5    1.60    0.60
   5   1  -5    2.39    1.03
   5   1   5    1.26    1.28
  -5   1  -5    3.03    1.21
  -5  -1   5    0.45    0.70
  -5   1  -5    0.92    0.82
   5  -1  -5    3.01    0.98
   5  -1  -5    2.79    0.67
   6   1  -5    6.91    1.22
  -6  -1  -5    1.95    1.06
  -6   1   5    2.00    0.96
  -6  -1  -5    1.65    1.60
   6   1  -5    2.82    0.80
   6   1  -5    2.51    1.15
   6  -1   5    1.61    1.55
   6   1   5    3.20    1.60
   6  -1  -5    3.37    0.80
   6  -1  -5    2.99    1.13
  -6   1  -5    4.26    1.16
  -6   1  -5    3.75    1.49
   7   1  -5    4.70    1.34
  -7   1   5    2.35    1.22
  -7  -1  -5    6.35    1.49
   7  -1   5    3.13    1.75
  -7   1  -5    4.01    1.34
   7  -1  -5    2.78    1.31
   7   1   5    2.46    1.77
   0  -2   5  113.55    3.89
   0   2   5  106.69    3.59
   0  -2  -5  111.83    3.68
   0   2  -5  111.17    3.69
   0  -2   5  111.17    3.72
   0  -2  -5  109.27    3.60
   0   2   5  106.03    3.97
   0   2  -5  111.34    3.64
   0  -2   5  108.37    3.66
  -1   2   5   25.62    1.36
  -1  -2  -5   27.70    1.30
   1   2  -5   25.67    1.06
   1   2  -5   26.16    1.33
  -1  -2  -5   26.22    1.34
   1  -2   5   23.15    1.09
  -1   2  -5   24.72    1.06
  -1   2  -5   26.52    1.22
   1  -2  -5   24.01    1.14
  -1   2  -5   26.10    1.32
   1   2   5   27.06    1.85
   2   2  -5   18.08    0.76
   2   2  -5   16.90    1.31
  -2  -2  -5   18.91    1.47
  -2   2   5   16.63    1.15
   2   2  -5   16.85    0.91
  -2  -2  -5   17.42    1.21
   2  -2  -5   20.24    1.11
  -2  -2   5   16.82    0.74
  -2   2  -5   16.59    1.12
   2   2   5   19.27    1.68
  -2   2  -5   17.06    1.24
  -2   2  -5   16.98    1.03
  -3  -2  -5   48.87    2.32
   3   2  -5   51.33    2.42
   3   2  -5   47.91    1.84
   3   2  -5   48.39    1.91
  -3  -2  -5   47.03    2.55
  -3   2   5   49.14    2.23
   3   2   5   45.78    2.66
   3  -2  -5   48.06    2.15
  -3   2  -5   47.73    2.23
  -3   2  -5   45.60    2.18
  -3   2  -5   45.79    2.35
   3  -2  -5   49.53    1.76
  -3  -2   5   47.58    1.86
   3  -2  -5   49.22    1.76
  -4  -2  -5    2.73    0.83
  -4   2   5    3.00    0.82
   4   2  -5    1.73    0.58
   4   2  -5    1.75    0.96
  -4  -2  -5    2.50    1.05
   4  -2  -5    1.63    0.52
  -4   2  -5    2.39    0.90
   4   2   5    1.14    1.25
  -4   2  -5    1.87    0.85
   4  -2  -5    0.56    0.75
  -4   2  -5    0.81    0.65
   5   2  -5    7.47    0.96
   5   2  -5    8.27    1.40
   5  -2   5   11.19    1.73
  -5  -2  -5    9.90    1.83
  -5   2   5    7.64    1.25
   5   2  -5   10.67    1.26
  -5  -2  -5   11.61    1.47
   5   2   5    8.06    1.76
   5  -2  -5    8.81    1.27
   5  -2  -5   11.64    1.00
  -5   2  -5    9.68    1.47
  -5   2  -5    9.52    1.34
  -6  -2  -5    1.21    1.60
   6   2  -5    0.71    0.70
  -6  -2  -5    1.06    0.98
   6  -2   5    1.00    1.44
   6   2  -5    0.79    1.06
  -6   2   5   -0.84    0.85
   6   2   5    0.35    1.45
   6  -2  -5   -0.37    0.89
  -6   2  -5    1.16    1.01
  -6   2  -5    2.58    1.24
   7  -2   5    4.60    1.90
  -7   2   5    3.91    1.33
   7   2  -5    3.19    1.39
   7   2  -5    4.34    1.03
  -7  -2  -5    3.03    1.86
  -7   2  -5    4.47    1.30
   7   2   5    1.17    1.89
   7  -2  -5    1.80    1.10
   0   3   5    2.49    0.41
   0   3  -5    1.45    0.39
   0   3  -5    1.68    0.38
   0   3   5    2.47    0.78
   0   3   5    1.55    0.38
   0  -3   5    1.56    0.42
   0  -3  -5    2.24    0.50
   0   3  -5    1.17    0.48
   1   3  -5   46.82    1.98
   1  -3   5   48.56    1.75
  -1   3   5   45.14    2.04
  -1  -3  -5   46.26    1.98
  -1  -3  -5   44.84    1.89
   1   3  -5   44.71    1.74
   1  -3  -5   46.02    1.73
  -1   3  -5   49.03    1.85
  -1   3  -5   43.89    1.64
  -1   3  -5   45.58    1.95
   1   3   5   47.56    2.37
  -2  -3  -5   61.67    2.59
  -2  -3  -5   61.02    2.73
   2   3  -5   62.82    2.69
   2   3  -5   63.05    2.29
  -2   3   5   62.49    2.59
   2  -3   5   64.09    2.17
  -2   3  -5   61.77    2.65
  -2   3  -5   63.13    2.29
   2   3   5   61.41    3.03
  -2   3  -5   61.84    2.51
   2  -3  -5   64.16    2.35
   3   3  -5   12.06    0.92
  -3   3   5   12.23    1.22
   3   3  -5   11.23    0.83
  -3   3   5   10.81    0.70
  -3  -3  -5   10.97    1.37
  -3  -3  -5    8.20    1.02
   3   3  -5   10.12    1.16
   3   3  -5   10.88    0.66
   3  -3  -5   11.20    0.60
  -3   3  -5   13.92    1.40
   3   3   5    8.94    1.54
   3  -3  -5    9.41    0.94
  -3   3  -5   11.96    1.17
  -3   3  -5   10.81    1.01
  -4   3   5    2.76    0.88
   4   3  -5    4.14    0.69
  -4  -3  -5    2.39    0.85
   4   3  -5    5.12    0.87
   4   3  -5    3.66    1.09
  -4  -3  -5    2.84    1.30
  -4   3  -5    4.65    1.05
  -4   3  -5    4.07    0.93
   4   3   5    1.74    1.37
  -4   3  -5    3.93    0.87
   4  -3  -5    3.15    0.81
   5   3  -5   16.03    1.79
  -5  -3  -5   15.59    2.20
   5   3  -5   17.55    1.35
   5   3  -5   18.52    1.61
  -5   3   5   17.95    1.78
  -5  -3  -5   19.01    1.91
   5  -3  -5   19.18    1.22
   5  -3  -5   18.79    1.60
  -5   3  -5   18.76    1.72
  -5   3  -5   20.68    1.93
  -5   3  -5   17.88    1.92
   5   3   5   15.91    2.17
   6  -3   5    7.17    1.70
   6   3  -5    5.78    0.96
   6   3  -5    4.08    1.29
  -6   3   5    5.65    1.32
  -6  -3  -5    5.13    1.91
   6   3   5    1.44    1.71
   6  -3  -5    4.13    1.07
  -6   3  -5    5.08    1.24
   7   3  -5   -0.73    0.74
  -7  -3  -5   -1.01    1.73
   7   3  -5    2.32    1.25
  -7   3   5   -0.73    1.07
   7  -3   5    1.13    1.63
   7   3   5    1.58    1.14
   7   3   5   -3.74    1.77
  -7   3  -5    0.73    1.02
   0   4  -5    1.96    0.44
   0   4   5    1.75    0.42
   0   4  -5    1.48    0.49
   0   4  -5    1.33    0.41
   0   4   5    1.36    0.38
   0  -4  -5    0.80    0.48
   0  -4   5    0.87    0.41
   0   4   5    0.45    0.72
   1   4  -5    8.78    0.95
   1  -4   5    8.80    0.72
  -1   4   5    7.50    0.89
  -1   4   5    8.82    0.43
  -1  -4  -5    9.54    1.03
   1   4  -5    8.75    0.71
   1  -4  -5    8.71    0.67
  -1   4  -5    6.38    0.65
   1   4   5    9.71    1.22
   1   4   5    9.69    0.82
  -1   4  -5    9.28    0.55
  -1   4  -5    9.75    0.92
   2   4  -5   33.49    1.87
  -2   4   5   32.60    1.75
   2  -4   5   32.84    1.30
  -2  -4  -5   31.90    1.99
   2   4  -5   34.18    1.48
   2   4   5   36.59    2.41
   2  -4  -5   36.44    1.43
  -2   4  -5   29.91    1.61
  -2   4  -5   31.51    1.34
  -2   4  -5   36.78    1.89
  -3   4   5   11.40    1.24
   3   4  -5    9.94    0.89
   3   4  -5    9.86    0.59
  -3   4   5    9.11    0.65
  -3  -4  -5    8.36    1.31
   3  -4   5    9.76    0.69
   3   4  -5    8.04    1.12
  -3   4  -5   13.03    1.41
   3   4   5   10.22    1.68
  -3   4  -5   11.19    0.94
  -3   4  -5   10.02    1.04
   3  -4  -5   10.17    0.54
   3  -4  -5   10.80    0.89
   4   4  -5    4.90    0.79
   4   4  -5    5.29    1.28
   4   4  -5    5.06    0.96
  -4   4   5    7.41    1.19
  -4  -4  -5    5.01    1.48
  -4   4   5    6.02    0.67
   4   4   5    6.47    1.70
  -4   4  -5    5.87    0.92
   4  -4  -5    6.25    0.85
  -4   4  -5    3.06    0.94
  -4   4  -5    3.73    0.89
  -5   4   5    2.16    0.99
   5   4  -5    1.87    1.07
   5   4  -5    0.74    0.64
  -5  -4  -5   -0.15    1.31
   5   4   5   -0.05    1.50
   5  -4  -5    1.77    0.73
  -5   4  -5    1.38    0.95
   5   4   5    1.78    0.89
  -5   4  -5    2.42    0.98
  -5   4  -5    1.36    0.87
   6   4  -5    2.33    1.23
  -6  -4  -5    3.65    1.96
  -6   4   5    2.74    1.19
   6   4  -5    3.74    0.91
   6  -4  -5    2.33    0.91
   6   4   5    3.28    1.15
  -6   4  -5    1.24    0.97
  -6   4  -5    3.08    1.23
   6   4   5    0.08    1.70
  -7   4   5   10.55    1.85
   7  -4   5   10.82    2.13
  -7  -4  -5   11.33    2.72
   7   4  -5   10.51    1.38
   7   4  -5    8.24    1.76
   7   4   5    8.16    1.51
   7   4   5    8.93    2.41
  -7   4  -5   11.89    1.84
   0   5  -5    2.94    0.50
   0   5   5    5.37    0.52
   0   5  -5    5.62    0.65
   0   5   5    3.55    0.90
   0   5  -5    4.78    0.65
   0  -5  -5    5.50    0.72
  -1   5   5    5.89    0.40
   1  -5   5    4.69    0.57
  -1  -5  -5    3.70    0.76
   1   5  -5    5.65    0.47
   1   5  -5    4.55    0.79
   1   5  -5    4.15    0.57
  -1   5   5    4.70    0.80
   1  -5  -5    5.11    0.60
   1   5   5    5.77    1.14
  -1   5  -5    3.14    0.53
  -1   5  -5    4.74    0.46
  -1   5  -5    5.26    0.79
   1  -5  -5    5.24    0.47
   1   5   5    5.14    0.67
  -1  -5   5    6.04    0.54
  -2  -5  -5   30.07    2.02
  -2   5   5   31.58    1.17
  -2   5   5   32.63    1.83
   2  -5   5   28.78    1.24
   2   5  -5   31.68    1.48
   2   5  -5   28.35    1.81
  -2   5  -5   30.26    1.81
  -2   5  -5   30.51    1.21
   2  -5  -5   33.00    1.33
   2   5   5   30.55    1.62
   2   5   5   31.51    2.26
  -2   5  -5   29.81    1.56
   2  -5  -5   31.87    1.14
  -3  -5  -5    0.69    1.03
  -3   5   5    0.88    0.74
   3   5  -5    1.24    0.55
  -3   5   5    2.52    0.40
   3  -5   5    1.88    0.37
   3   5  -5    3.09    1.00
  -3   5  -5    1.95    0.82
   3   5   5    1.29    0.80
  -3   5  -5    0.83    0.61
   3  -5  -5    1.59    0.29
   3  -5  -5    1.64    0.50
  -3   5  -5    1.34    0.47
   3   5   5    2.53    1.33
   4   5  -5   16.41    1.31
   4   5  -5   16.68    1.84
  -4   5   5   16.79    1.71
   4   5  -5   15.93    1.22
  -4  -5  -5   16.36    2.06
  -4   5   5   16.17    1.04
  -4   5  -5   18.90    1.64
  -4   5  -5   21.00    2.01
   4  -5  -5   17.87    1.18
  -4   5  -5   16.52    1.30
   4   5   5   19.06    1.62
   4   5   5   17.52    2.12
   5   5  -5    1.69    1.10
   5   5  -5    2.79    0.78
  -5   5   5    2.03    1.05
  -5  -5  -5    2.21    1.56
   5   5   5    1.34    1.65
  -5   5  -5    1.93    0.91
   5   5   5    2.27    1.02
  -5   5  -5    3.99    1.27
   5  -5  -5    2.17    0.73
   6   5  -5   13.24    1.94
  -6  -5  -5   11.10    2.57
  -6   5   5   17.28    2.12
   6   5  -5   14.75    1.46
  -6   5  -5   16.73    1.91
  -6   5  -5   14.73    2.17
   6   5   5   15.49    2.45
   6   5   5   15.28    1.72
   7   5  -5    1.89    0.95
   7   5  -5    2.74    1.41
  -7  -5  -5   -0.30    1.81
  -7   5   5   -0.47    1.22
   7   5   5    2.58    1.19
  -7   5  -5    1.54    1.15
   7   5   5    0.19    1.97
   0   6  -5   19.57    1.15
   0  -6  -5   18.38    1.22
   0   6  -5   18.01    1.11
   0   6  -5   16.28    1.06
   0   6   5   18.67    0.99
   0   6   5   18.24    1.56
  -1  -6  -5   81.23    3.39
   1   6  -5   79.19    3.24
  -1   6   5   79.73    3.35
   1   6  -5   85.69    2.88
   1   6  -5   86.46    3.06
  -1   6   5   85.82    2.77
  -1  -6   5   83.69    2.92
  -1   6  -5   83.77    3.08
   1   6   5   86.07    3.54
   1  -6  -5   79.45    2.98
  -1   6  -5   80.38    2.79
   1   6   5   78.88    3.03
  -1   6  -5   81.87    3.24
   2   6  -5   49.70    2.44
  -2   6   5   47.59    2.39
  -2  -6  -5   43.26    2.55
   2   6  -5   46.30    2.02
  -2   6   5   47.96    1.74
  -2   6  -5   48.42    1.66
  -2   6  -5   49.09    2.43
   2   6   5   47.49    2.20
   2  -6  -5   49.58    1.87
   2   6   5   49.26    2.75
   2  -6  -5   48.35    1.72
  -2   6  -5   47.22    2.13
  -3   6   5   11.95    1.40
   3   6  -5   10.01    1.43
   3   6  -5    7.82    0.90
  -3   6   5    9.80    0.73
  -3  -6  -5    8.66    1.53
  -3   6  -5   10.89    1.18
   3  -6  -5   10.41    0.67
  -3   6  -5    9.22    1.31
   3   6   5   10.09    1.69
   3   6   5    8.08    1.07
   3  -6  -5    9.85    0.79
   4   6  -5   11.29    1.15
  -4   6   5   12.36    1.56
  -4   6   5   13.84    0.94
  -4  -6  -5   15.67    2.15
   4   6  -5   12.54    1.68
   4  -6  -5   11.53    0.93
   4   6   5   11.67    1.33
   4   6   5   10.27    1.95
  -4   6  -5   10.44    1.52
  -4   6  -5   14.93    1.47
   5   6  -5    0.85    1.14
  -5  -6  -5    1.21    1.50
  -5   6   5    1.41    1.02
   5   6  -5   -0.24    0.66
   5   6   5   -0.53    1.52
  -5   6  -5   -0.17    0.88
  -5   6  -5    0.59    0.80
   5   6   5    0.04    0.88
  -6  -6  -5    8.39    2.42
   6   6  -5    8.10    1.21
  -6   6   5    6.50    1.60
   6   6  -5    6.71    1.62
  -6   6  -5    6.97    1.64
   6   6   5    9.02    2.14
   6   6   5    8.06    1.40
  -6   6  -5    4.66    1.25
   0   7  -5   10.60    0.97
   0   7  -5    9.82    0.97
   0  -7  -5    8.91    1.02
   0   7   5    9.07    1.24
   0   7   5   10.08    0.78
   0   7  -5    9.90    0.91
  -1   7   5   18.86    0.90
   1   7  -5   16.90    1.04
   1   7  -5   17.89    1.43
  -1   7   5   18.68    1.48
   1   7  -5   18.03    1.17
  -1  -7  -5   18.05    1.57
   1   7   5   17.89    1.16
  -1   7  -5   18.97    0.90
   1   7   5   18.96    1.71
  -1   7  -5   18.98    1.18
  -1   7  -5   19.24    1.38
  -1   7  -5   16.12    1.17
   1  -7  -5   20.70    1.21
   2   7  -5    8.04    0.60
   2   7  -5    7.35    0.85
   2   7  -5    7.55    1.15
  -2   7   5    8.98    1.24
  -2   7   5    8.24    0.62
  -2  -7  -5    7.38    1.31
  -2  -7   5    6.74    0.79
   2  -7  -5    8.66    0.76
  -2   7  -5    8.99    1.23
  -2   7  -5    7.31    0.85
   2   7   5    8.68    1.00
   2   7   5    6.53    1.44
  -3   7   5    8.14    1.27
  -3   7   5   10.75    0.77
   3   7  -5    9.16    0.99
  -3  -7  -5    7.17    1.54
   3   7  -5   11.01    1.49
  -3   7  -5   11.89    1.49
  -3   7  -5   12.37    1.24
   3   7   5   11.03    1.74
   3  -7  -5   10.35    0.82
   3   7   5   10.74    1.20
  -4   7   5    1.28    0.53
  -4  -7  -5   -0.04    1.22
   4   7  -5    1.50    0.99
  -4   7   5    3.35    1.13
   4   7  -5    0.57    0.68
   4  -7  -5    1.47    0.48
   4   7   5    0.83    1.38
  -4   7  -5    1.62    1.08
   4   7   5    0.00    0.79
  -4   7  -5    1.05    0.76
   5   7  -5    2.71    1.29
  -5  -7  -5    3.31    1.81
  -5   7   5    4.60    1.35
   5   7  -5    2.47    0.86
   5   7   5    1.76    0.95
  -5   7  -5    2.14    0.98
  -5   7  -5    2.63    1.22
   5   7   5    2.23    1.67
   6   7  -5   11.15    1.39
  -6  -7  -5    6.30    2.42
  -6   7   5   11.11    1.93
   6   7  -5    7.43    1.69
   6   7   5    5.56    2.20
  -6   7  -5    8.82    1.53
  -6   7  -5    7.18    1.72
   6   7   5    6.05    1.36
   0   8   5    0.17    0.45
   0   8   5   -0.03    0.72
   0   8  -5    0.23    0.51
   0  -8  -5   -0.27    0.66
   0   8  -5    0.24    0.53
   0   8  -5    1.09    0.60
  -1   8   5   14.25    0.86
  -1  -8  -5   14.70    1.58
   1   8  -5   14.88    1.04
  -1   8   5   12.68    1.41
   1   8  -5   16.27    1.41
   1   8  -5   14.83    1.10
  -1   8  -5   14.10    0.83
   1  -8  -5   15.11    1.19
  -1   8  -5   17.28    1.41
  -1   8  -5   17.83    1.51
   1   8   5   13.69    1.53
  -1   8  -5   16.19    1.24
   1   8   5   15.32    1.16
   2   8  -5    5.60    0.84
  -2   8   5    6.53    0.62
  -2  -8  -5    4.25    1.14
   2   8  -5    6.99    0.66
  -2   8   5    5.73    1.08
   2   8  -5    5.17    1.10
  -2   8  -5    4.94    0.79
  -2   8  -5    8.09    1.22
   2  -8  -5    6.86    0.76
   2   8   5    6.16    1.39
   2   8   5    5.42    0.88
   3   8  -5    0.23    0.61
   3   8  -5    1.93    1.04
  -3   8   5    1.22    0.44
  -3  -8  -5    1.98    1.38
  -3   8   5    0.16    0.80
   3  -8  -5    0.93    0.45
   3   8   5    1.32    0.81
   3   8   5   -1.02    1.27
  -3   8  -5    0.97    0.91
  -3   8  -5    0.75    0.65
  -4   8   5    5.03    1.27
  -4  -8  -5    6.18    1.85
   4   8  -5    2.19    1.18
   4   8  -5    3.29    0.84
   4   8   5    4.30    1.47
  -4   8  -5    3.87    1.21
  -4   8  -5    5.33    1.08
   4   8   5    2.67    0.97
  -5   8   5    3.66    1.29
   5   8  -5    2.62    1.34
   5   8  -5    1.79    0.84
  -5  -8  -5    3.41    1.61
   5   8   5    1.62    1.53
  -5   8  -5    2.69    1.26
  -5   8  -5    0.75    0.95
   5   8   5    1.45    0.96
   6   8  -5   -0.78    1.23
  -6   8   5    2.12    1.33
  -6  -8  -5   -0.77    1.75
   6   8  -5    0.27    0.82
  -6   8  -5   -0.38    0.96
  -6   8  -5    0.00    1.11
   6   8   5   -0.01    0.97
   6   8   5    2.60    1.85
   0   9  -5   47.16    2.29
   0   9   5   46.43    2.57
   0  -9  -5   46.26    2.45
   0   9  -5   50.99    2.20
   0   9   5   48.47    2.03
   0   9  -5   50.46    2.24
  -1  -9  -5   20.10    1.92
   1   9  -5   17.58    1.54
  -1   9   5   18.58    1.04
  -1   9   5   16.06    1.63
   1   9  -5   17.24    1.29
   1   9  -5   17.35    1.20
   1  -9  -5   18.10    1.43
  -1   9  -5   19.20    1.34
  -1   9  -5   20.13    1.57
  -1   9  -5   17.95    0.97
   1   9   5   18.40    1.81
   1   9   5   17.24    1.28
  -2   9   5    4.29    0.55
   2   9  -5    4.71    1.14
  -2  -9  -5    4.22    1.36
  -2   9   5    5.38    1.12
   2   9  -5    3.80    0.79
   2   9  -5    5.85    0.70
  -2   9  -5    3.13    0.76
   2   9   5    5.12    0.87
   2   9   5    3.04    1.19
  -2   9  -5    3.94    1.05
   2  -9  -5    4.45    0.73
   3   9  -5    6.18    1.30
  -3   9   5    5.74    0.70
  -3   9   5    8.91    1.46
  -3  -9  -5    5.25    1.50
   3   9  -5    6.24    0.97
  -3   9  -5    6.22    1.08
  -3   9  -5    6.74    1.30
   3   9   5    7.11    1.06
   3   9   5    6.28    1.55
  -4   9   5    0.96    1.07
  -4  -9  -5    2.76    1.64
   4   9  -5    1.79    0.78
   4   9  -5    0.81    1.09
  -4   9  -5   -0.11    1.01
  -4   9  -5    1.78    0.86
   4   9   5    1.57    0.89
   4   9   5    2.60    1.41
   5   9  -5   -0.27    0.75
   5   9  -5    1.42    1.29
  -5   9   5    0.82    1.18
  -5  -9  -5    1.07    1.66
   5   9   5    1.33    1.49
   5   9   5    1.00    0.94
  -5   9  -5    0.51    1.14
  -5   9  -5    0.64    0.91
   6   9  -5    0.86    0.93
  -6  -9  -5   -0.33    1.87
  -6   9   5    0.82    1.36
   6   9  -5    2.60    1.59
  -6   9  -5    1.51    1.14
   6   9   5   -0.33    1.04
   6   9   5    2.77    1.75
  -6   9  -5   -0.11    1.32
   0 -10  -5    3.77    1.04
   0  10   5    2.67    0.63
   0  10  -5    3.82    0.80
   0  10  -5    2.47    0.75
   0  10  -5    3.36    0.86
   0  10   5    1.08    0.89
   1  10  -5   16.78    1.30
   1  10  -5   14.25    1.20
  -1 -10  -5   15.35    1.76
  -1  10   5   15.33    1.67
  -1  10   5   15.86    1.04
   1  10  -5   20.16    1.68
   1  10   5   18.08    1.28
  -1  10  -5   21.75    1.86
  -1  10  -5   16.14    0.95
  -1  10  -5   18.49    1.43
   1 -10  -5   16.05    1.46
   1  10   5   13.85    1.64
   2  10  -5    2.79    0.77
  -2  10   5    2.33    1.06
   2  10  -5    1.28    0.59
   2  10  -5    1.83    0.97
  -2  10   5    2.02    0.51
  -2 -10  -5    1.58    1.21
   2  10   5    4.19    1.18
  -2  10  -5    1.19    0.69
  -2  10  -5    1.69    0.96
   2  10   5    1.86    0.75
   2 -10  -5    3.37    0.74
  -3  10   5   10.91    1.67
   3  10  -5    6.61    1.01
  -3 -10  -5    7.17    1.83
   3  10  -5    7.89    1.43
   3  10   5    8.13    1.50
   3  10   5    8.66    1.19
  -3  10  -5    8.03    1.47
  -3  10  -5    8.74    1.19
  -4 -10  -5    9.51    2.11
   4  10  -5    5.20    1.47
  -4  10   5    6.36    1.51
   4  10  -5    3.37    0.94
   4  10   5    5.22    1.58
  -4  10  -5    4.72    1.08
   4  10   5    2.55    1.01
  -4  10  -5    5.39    1.46
  -5 -10  -5    0.60    1.74
  -5  10   5    1.90    1.28
   5  10  -5   -0.10    1.32
   5  10  -5   -0.73    0.78
   5  10   5    0.02    1.55
  -5  10  -5    0.15    1.15
  -5  10  -5    0.63    0.97
   5  10   5    0.73    0.98
   0  11  -5    2.77    0.77
   0 -11  -5    3.36    1.10
   0  11  -5    3.13    0.83
   0  11  -5    2.52    0.87
   0  11   5    2.11    0.67
   0  11   5    2.15    0.93
  -1  11   5    1.44    0.94
   1  11  -5    1.30    0.71
  -1  11   5    1.25    0.50
  -1 -11  -5    1.43    1.20
   1  11  -5    1.48    0.84
   1  11  -5    1.06    0.66
  -1  11  -5    0.63    0.80
   1  11   5    0.92    1.01
   1  11   5    0.66    0.62
   1 -11  -5    1.83    0.81
  -1  11  -5   -0.19    0.58
  -2  11   5    4.73    0.67
   2  11  -5    6.04    1.24
   2  11  -5    5.57    0.90
  -2  11   5    4.31    1.18
  -2 -11  -5    3.49    1.48
  -2  11  -5    6.70    1.05
   2  11   5    3.79    1.24
  -2  11  -5    6.02    1.28
   2  11   5    4.14    0.91
   3  11  -5    7.13    1.10
  -3  11   5    8.10    1.58
   3  11  -5    7.43    1.47
  -3 -11  -5    5.26    1.83
  -3  11  -5    8.43    1.52
   3  11   5    7.03    1.11
   3  11   5    7.43    1.55
  -3  11  -5    7.99    1.20
  -4  11   5    1.90    1.30
   4  11  -5   -0.17    1.11
  -4 -11  -5    0.42    1.59
   4  11  -5    1.92    0.87
  -4  11  -5    0.17    1.14
   4  11   5    0.54    0.91
   4  11   5    2.73    1.29
  -4  11  -5    1.80    0.92
   5  11  -5   -0.09    0.87
   5  11  -5    3.86    1.59
  -5  11   5    0.85    1.34
  -5 -11  -5    0.47    1.81
  -5  11  -5    0.67    1.28
   5  11   5   -0.75    0.98
  -5  11  -5    0.14    0.95
   5  11   5    4.01    1.63
   0 -12  -5    3.14    1.19
   0  12  -5    3.97    1.06
   0  12  -5    4.58    0.92
   0  12   5    3.54    1.18
   0  12   5    5.02    0.80
   0  12  -5    3.17    0.86
   1  12  -5    4.13    0.90
   1  12  -5    3.78    0.90
   1  12  -5    3.68    0.99
  -1 -12  -5    1.34    1.23
  -1  12   5    2.02    0.60
  -1  12   5    3.66    1.21
   1  12   5    5.40    1.31
  -1  12  -5    4.70    1.14
   1  12   5    3.00    0.76
  -1  12  -5    2.98    0.80
  -2  12   5    1.97    0.57
   2  12  -5    0.63    0.71
  -2  12   5    1.26    1.10
   2  12  -5    1.99    1.05
  -2 -12  -5    2.92    1.42
   2  12   5   -0.13    0.71
  -2  12  -5    1.70    0.78
   2  12   5    3.11    1.20
  -2  12  -5    2.59    1.14
  -3  12   5    2.09    1.31
  -3 -12  -5    3.39    1.67
   3  12  -5    2.21    1.17
   3  12  -5    2.06    0.88
   3  12   5    3.14    0.98
  -3  12  -5    3.18    0.99
   3  12   5    5.33    1.36
  -3  12  -5    1.89    1.14
  -4 -12  -5    5.14    2.00
   4  12  -5   -1.00    1.11
   4  12  -5    0.51    0.82
  -4  12   5    1.00    1.29
   4  12   5    0.67    0.91
   4  12   5    4.00    1.39
  -4  12  -5    1.12    0.93
  -4  12  -5    2.04    1.36
   0  13  -5    1.53    0.76
   0  13   5    3.13    0.77
   0 -13  -5    1.52    1.11
   0  13   5    1.86    1.11
   0  13  -5    2.25    0.92
   1  13  -5    3.68    0.95
  -1  13   5    4.96    1.31
   1  13  -5    4.64    1.07
  -1  13   5    4.81    0.78
  -1 -13  -5    4.32    1.48
   1  13   5    2.85    0.82
  -1  13  -5    3.37    0.94
  -1  13  -5    4.98    1.27
   1  13   5    3.01    1.17
   2  13  -5    2.17    1.09
  -2  13   5    2.77    1.28
   2  13  -5    2.16    0.85
  -2 -13  -5    4.74    1.64
  -2  13  -5    3.41    0.99
   2  13   5    4.93    1.37
   2  13   5    2.33    0.86
  -2  13  -5    2.22    1.18
  -3  13   5    3.48    1.45
   3  13  -5    3.33    1.28
  -3 -13  -5    4.96    1.91
   3  13  -5    2.63    0.93
  -3  13  -5    3.41    1.32
   3  13   5    3.12    1.00
  -3  13  -5    2.50    1.01
   3  13   5    4.41    1.41
  -4 -13  -5   -1.82    1.73
   4  13  -5    1.36    1.28
   4  13  -5    1.90    0.93
  -4  13   5    2.98    1.49
   4  13   5    4.26    1.41
  -4  13  -5    0.87    1.29
   4  13   5    1.41    1.00
  -4  13  -5    1.78    1.02
   0  14  -5    0.01    0.89
   0  14  -5    2.41    0.90
   0  14   5    0.62    0.67
   0  14   5   -0.85    1.06
   1  14  -5    8.02    1.22
  -1 -14  -5    7.54    1.81
  -1  14   5    4.99    1.46
  -1  14   5    8.85    1.06
   1  14   5    6.38    1.07
  -1  14  -5    4.76    1.03
  -1  14  -5    7.43    1.50
   1  14   5    7.28    1.52
   2  14  -5    1.83    0.93
   2  14  -5    0.99    1.04
  -2 -14  -5    5.68    1.78
  -2  14   5    2.72    1.35
   2  14   5    1.35    0.84
  -2  14  -5    2.14    0.94
  -2  14  -5    2.31    1.21
   2  14   5    1.85    1.18
   3  14  -5    1.02    1.17
  -3  14   5    1.19    1.35
  -3 -14  -5   -1.82    1.44
   3  14  -5   -1.83    0.66
  -3  14  -5   -0.96    0.78
  -3  14  -5    1.19    1.23
   3  14   5    0.62    1.20
   3  14   5   -0.65    0.86
   0  15  -5    2.26    0.95
   0  15   5    1.99    1.22
   0  15   5    1.05    0.80
  -1  15   5    4.67    1.53
   1  15  -5    2.39    0.94
   1  15   5    3.44    1.45
   1  15   5    3.87    1.00
  -1  15  -5    3.40    1.04
  -1  15  -5    4.22    1.42
  -2  15   5   -0.40    1.14
   2  15  -5   -0.22    0.80
  -2 -15  -5   -0.33    1.59
   2  15   5    1.31    1.20
  -2  15  -5    0.37    1.14
   2  15   5    0.33    0.85
  -2  15  -5    1.81    1.00
   0   0  -6    0.43    0.38
   0   0   6    0.27    0.29
   0   0  -6    0.48    0.65
   0   0  -6   -0.36    0.27
   0   0   6    0.25    0.78
   1   0   6   50.42    2.48
  -1   0  -6   48.27    2.05
   1   0  -6   53.99    2.12
   1   0  -6   54.90    2.11
  -1   0   6   50.84    1.99
   1   0  -6   52.79    1.77
  -1   0  -6   53.78    2.01
  -1   0   6   53.59    1.77
   2   0   6   21.04    1.72
   2   0  -6   17.99    0.76
  -2   0   6   15.87    0.99
  -2   0  -6   17.06    1.18
   2   0  -6   17.29    1.03
   2   0  -6   17.91    1.26
  -2   0   6   16.28    0.82
  -3   0  -6   57.18    2.59
   3   0  -6   62.35    2.65
  -3   0   6   59.42    2.37
  -3   0  -6   56.31    2.66
   3   0  -6   57.50    2.09
   3   0   6   59.38    3.00
  -4   0  -6   20.79    1.93
   4   0  -6   22.73    1.73
   4   0  -6   23.59    1.19
   4   0   6   22.08    2.12
  -4   0  -6   22.79    1.66
  -4   0   6   20.55    1.45
   5   0  -6    0.78    0.56
  -5   0  -6    1.81    1.18
  -5   0  -6   -0.02    0.79
   5   0  -6    1.78    1.00
  -5   0   6   -0.08    0.67
   5   0   6    0.06    1.35
  -6   0  -6    0.13    0.94
  -6   0  -6   -0.20    1.26
   6   0   6   -1.32    1.35
  -6   0   6   -0.14    0.78
   6   0  -6   -1.03    0.58
   6   0  -6   -2.27    0.94
   7   0   6   -1.23    1.73
  -7   0  -6    1.80    1.23
   7   0  -6    1.95    1.26
  -7   0  -6    1.39    1.64
   0   1   6  124.15    4.43
   0  -1   6  125.19    4.34
   0   1   6  124.95    4.07
   0   1  -6  128.76    4.25
   0   1  -6  126.45    4.19
   0  -1  -6  123.55    4.10
   0   1  -6  129.47    4.13
   0  -1  -6  119.60    4.14
  -1  -1  -6   81.25    2.97
   1   1  -6   72.99    3.02
   1   1  -6   82.28    2.87
  -1   1   6   77.86    2.99
   1  -1   6   82.55    3.22
  -1  -1  -6   84.19    2.97
  -1   1   6   83.88    2.61
   1   1  -6   84.64    2.75
   1  -1  -6   82.79    2.64
  -1   1  -6   81.70    2.86
  -1   1  -6   80.60    2.97
  -1  -1   6   83.49    2.74
   1  -1  -6   90.32    3.28
   1   1   6   85.31    3.41
  -1  -1   6   80.36    2.79
   1  -1  -6   85.08    2.96
  -2  -1  -6  100.51    3.77
  -2  -1  -6  104.53    3.83
   2  -1   6  100.45    4.00
  -2   1   6   99.77    3.62
   2   1  -6  103.75    3.81
   2   1  -6  103.00    3.44
   2   1  -6  106.66    3.40
   2  -1  -6   95.59    3.70
   2   1   6  107.85    4.19
   2  -1  -6  104.38    3.31
  -2  -1   6  102.06    3.43
  -2   1  -6   97.47    3.74
   2  -1  -6  104.96    3.25
  -2  -1   6  106.21    3.55
  -2   1  -6  101.04    3.67
   3  -1   6   26.81    2.06
   3   1  -6   27.42    1.23
   3   1  -6   30.73    1.79
  -3  -1  -6   25.71    1.82
  -3  -1  -6   27.16    1.65
  -3   1   6   27.94    1.53
  -3   1  -6   26.01    1.61
   3  -1  -6   27.34    1.19
   3  -1  -6   27.86    1.12
   3  -1  -6   29.11    1.67
  -3  -1   6   26.44    1.31
  -3   1  -6   27.46    1.69
   3   1   6   27.36    2.21
  -4   1   6    0.85    0.66
   4   1  -6    1.58    0.50
   4   1  -6    2.36    0.91
   4  -1   6    2.38    1.20
  -4  -1  -6    1.61    1.05
  -4  -1  -6    3.36    0.91
   4  -1  -6    1.91    0.86
   4  -1  -6    1.05    0.46
   4   1   6    1.80    1.28
  -4  -1   6    2.05    0.63
  -4   1  -6    1.95    0.94
  -4   1  -6    1.70    0.79
  -5   1   6   18.26    1.65
  -5  -1  -6   14.13    1.65
   5  -1   6   18.73    2.12
   5   1  -6   17.26    1.79
  -5  -1  -6   23.08    2.43
   5   1  -6   18.55    1.25
  -5  -1   6   18.24    1.46
   5  -1  -6   15.18    1.15
   5   1   6   19.72    2.31
   5  -1  -6   17.54    1.67
  -5   1  -6   21.12    1.92
  -5   1  -6   13.75    1.83
  -6   1   6    1.43    0.94
   6   1  -6    2.08    1.06
  -6  -1  -6    3.90    1.60
   6   1  -6    1.21    0.72
  -6  -1  -6    2.08    1.08
   6  -1   6    4.25    1.68
  -6   1  -6    1.58    1.07
   6  -1  -6    1.18    1.04
   6   1   6    1.28    1.54
  -6   1  -6    0.31    1.26
   7  -1   6    2.84    1.92
   7   1  -6   -0.65    1.13
  -7  -1  -6    0.27    1.07
  -7  -1  -6    0.35    1.63
   7  -1  -6    0.19    1.07
  -7   1  -6    0.56    1.11
   7   1   6    0.26    1.71
   0  -2   6    9.55    0.89
   0   2   6   10.12    0.63
   0   2   6    9.55    1.05
   0   2  -6    9.90    0.77
   0  -2  -6    8.98    0.66
   0   2  -6    8.51    0.65
   0  -2  -6    9.86    0.76
   0  -2   6    9.43    0.75
   1   2  -6    1.72    0.35
  -1  -2  -6    2.70    0.55
  -1  -2  -6    2.42    0.62
   1  -2   6    1.14    0.78
  -1   2   6    2.35    0.67
   1   2  -6    1.49    0.59
  -1   2  -6    1.12    0.39
   1   2   6    1.70    0.98
  -1  -2   6    1.51    0.37
  -1   2  -6    1.81    0.45
   1  -2  -6    1.51    0.43
  -2  -2  -6   18.09    1.37
   2   2  -6   18.58    1.29
  -2   2   6   18.24    1.19
  -2  -2  -6   17.65    1.26
   2   2  -6   17.17    0.92
   2  -2  -6   20.32    1.16
  -2   2  -6   20.89    1.11
   2   2   6   20.09    1.79
  -2   2  -6   16.98    1.17
   3   2  -6   16.38    1.56
  -3   2   6   17.18    1.31
   3   2  -6   14.91    0.96
   3   2  -6   15.81    0.86
  -3  -2  -6   15.21    1.32
  -3  -2  -6   14.86    1.49
   3  -2  -6   15.60    0.74
   3   2   6   19.62    1.98
  -3   2  -6   15.16    1.24
  -3  -2   6   15.01    0.86
   3  -2  -6   15.23    1.26
  -3   2  -6   14.12    1.29
   3  -2  -6   15.83    0.74
  -4  -2  -6    7.07    1.16
  -4   2   6    5.16    0.97
  -4  -2  -6    5.04    1.35
   4   2  -6    4.93    1.05
   4  -2   6    5.74    1.37
   4   2  -6    6.09    0.73
   4   2   6    8.49    1.60
  -4   2  -6    5.88    0.99
   4  -2  -6    5.25    1.00
  -4   2  -6    6.99    1.16
   4  -2  -6    6.30    0.63
   5   2  -6    2.33    1.02
   5  -2   6    2.20    1.43
  -5  -2  -6    0.97    0.88
   5   2  -6    1.33    0.62
  -5  -2  -6    2.49    1.33
   5   2  -6    1.71    0.88
  -5   2   6    3.25    0.95
   5  -2  -6    1.90    0.90
  -5   2  -6    2.90    1.09
   5  -2  -6    1.69    0.58
  -5   2  -6    0.40    0.81
   5   2   6    0.60    1.41
  -6  -2  -6    1.23    1.36
   6   2  -6    0.79    1.07
   6  -2   6   -2.07    1.23
  -6   2   6    1.84    1.02
   6   2  -6    0.12    0.62
  -6  -2  -6    0.98    1.01
   6  -2  -6    0.08    0.88
   6   2   6   -0.82    1.44
  -6   2  -6    0.51    1.19
  -6   2  -6    0.24    0.94
   7  -2   6    2.85    1.84
   7   2  -6    1.57    1.18
  -7   2   6    1.66    1.20
  -7  -2  -6    2.96    1.90
  -7   2  -6    1.27    1.19
   7  -2  -6    0.74    1.07
   7   2   6    0.02    1.89
   0   3  -6    2.69    0.45
   0  -3   6    1.63    0.60
   0  -3   6    3.14    0.49
   0   3   6    4.23    0.46
   0  -3  -6    3.31    0.53
   0   3  -6    3.54    0.58
   0   3   6    4.50    0.93
  -1  -3  -6   11.87    0.92
  -1   3   6   12.27    1.14
  -1  -3  -6   13.12    1.11
   1   3  -6   13.49    1.10
   1   3  -6   12.39    0.77
   1   3   6   13.47    1.42
  -1   3  -6   10.96    0.70
   1  -3  -6   13.31    0.82
  -1   3  -6   13.60    0.89
  -1   3  -6   12.15    1.02
  -2  -3  -6   45.79    2.01
   2   3  -6   40.48    2.04
  -2  -3  -6   38.22    2.12
   2   3  -6   42.75    1.69
  -2   3   6   41.50    2.00
   2   3   6   41.53    2.55
  -2   3  -6   42.87    1.71
  -2   3  -6   40.93    1.91
   2  -3  -6   41.83    1.76
  -2   3  -6   42.76    2.09
   3   3  -6   13.30    1.35
  -3   3   6   15.77    1.35
  -3  -3  -6   14.73    1.59
  -3  -3  -6   15.26    1.40
   3   3  -6   15.77    0.76
   3   3  -6   16.32    0.88
   3   3  -6   18.17    1.05
   3   3   6   13.45    1.82
   3  -3  -6   15.01    0.70
  -3   3  -6   14.04    1.13
  -3   3  -6   12.79    1.21
   3  -3  -6   18.32    1.19
  -3   3  -6   16.11    1.51
   3  -3  -6   16.05    0.65
   4   3  -6    9.46    0.98
  -4   3   6   10.97    1.30
   4   3  -6    9.80    1.48
   4   3  -6    8.14    0.87
  -4  -3  -6    9.55    1.26
  -4  -3  -6    9.31    1.69
   4   3   6    7.84    1.68
  -4   3  -6    8.30    1.29
   4  -3  -6    9.44    1.13
  -4   3  -6   10.04    1.26
  -4   3  -6    8.74    1.20
   4  -3  -6    9.66    0.71
  -5  -3  -6   14.02    2.18
  -5   3   6   13.66    1.60
   5   3  -6   15.46    1.24
   5   3  -6   15.35    1.77
  -5  -3  -6   15.94    1.75
   5   3  -6   16.92    1.82
  -5   3  -6   13.71    1.54
   5   3   6   10.21    2.00
   5  -3  -6   14.07    1.05
   5  -3  -6   15.47    1.47
  -5   3  -6   14.15    1.62
  -6  -3  -6    8.77    2.10
   6   3  -6    5.80    1.43
   6   3  -6    8.16    1.06
  -6   3   6    8.90    1.50
   6  -3   6    7.64    1.86
   6  -3  -6    7.93    1.25
   6   3   6    7.09    2.09
  -6   3  -6    6.93    1.36
   7  -3   6    1.37    1.77
  -7  -3  -6   -0.01    1.85
  -7   3   6    1.42    1.17
   7   3  -6    0.56    1.06
   7   3  -6    1.47    1.31
  -7   3  -6    0.22    1.19
   7   3   6    0.65    1.11
   7   3   6    1.25    2.10
   0   4  -6   69.36    2.47
   0  -4  -6   67.19    2.57
   0   4   6   68.14    2.45
   0   4  -6   63.31    2.53
   0   4  -6   73.92    2.52
   0   4   6   69.47    2.38
   0   4   6   64.85    2.88
   0  -4   6   65.45    2.47
  -1   4   6   90.27    2.85
   1   4  -6   95.80    3.43
   1   4  -6   92.48    3.13
  -1   4   6   90.13    2.92
  -1  -4  -6   86.39    3.41
  -1   4  -6   87.85    3.35
   1  -4  -6   87.87    3.12
   1   4   6   87.98    3.68
  -1   4  -6   93.84    3.29
  -1   4  -6   91.19    3.02
   1   4   6   81.77    3.21
   2   4  -6   22.03    1.60
  -2  -4  -6   22.83    1.70
   2   4  -6   25.34    1.25
  -2   4   6   24.10    1.59
  -2  -4  -6   26.39    1.58
   2  -4   6   26.50    1.19
   2   4   6   22.75    2.00
  -2   4  -6   24.94    1.59
   2  -4  -6   27.96    1.22
  -2   4  -6   23.81    1.39
  -2   4  -6   23.43    1.14
   3   4  -6   27.68    1.91
  -3   4   6   28.42    1.76
  -3  -4  -6   25.54    1.79
   3   4  -6   28.70    1.44
  -3  -4  -6   28.95    2.13
   3   4   6   29.88    2.54
  -3   4  -6   27.81    1.68
   3  -4  -6   31.51    1.50
  -3   4  -6   31.31    1.90
  -3   4  -6   26.37    1.44
   4   4  -6    9.11    1.00
   4   4  -6    8.65    0.94
  -4  -4  -6    8.13    1.31
   4   4  -6   10.53    1.49
  -4  -4  -6   10.02    1.77
  -4   4   6   10.45    1.36
  -4   4  -6   12.60    1.61
  -4   4  -6    9.38    1.20
  -4   4  -6    9.70    1.16
   4   4   6   13.89    2.04
   4  -4  -6   10.49    1.07
  -5  -4  -6    0.33    1.33
  -5   4   6    0.05    0.86
   5   4  -6    1.23    1.05
   5   4  -6    1.36    0.68
   5  -4  -6    0.25    0.73
   5   4   6    0.15    1.55
  -5   4  -6    0.72    0.91
  -5   4  -6   -0.59    0.72
  -5   4  -6   -0.62    0.86
  -6   4   6   -0.76    0.89
   6   4  -6    0.44    0.68
  -6  -4  -6    0.47    1.56
   6   4  -6    2.57    1.28
   6   4   6   -0.15    0.98
   6   4   6   -0.05    1.73
   6  -4  -6    0.13    0.76
  -6   4  -6    1.70    1.06
  -7  -4  -6   -0.71    1.89
   7   4  -6    4.01    1.00
  -7   4   6    3.55    1.49
   7  -4   6    4.07    1.93
   7   4  -6    1.68    1.33
   7   4   6    5.54    1.35
  -7   4  -6    2.16    1.23
   7   4   6    0.28    2.11
   0   5  -6    0.50    0.39
   0  -5  -6   -0.16    0.50
   0   5   6    0.44    0.36
   0   5  -6    0.17    0.49
   0   5  -6    0.35    0.41
   0   5   6    0.21    0.75
  -1   5   6   31.43    1.16
   1   5  -6   34.70    1.75
  -1   5   6   28.82    1.77
   1   5  -6   31.76    1.19
  -1   5   6   33.73    1.29
  -1  -5  -6   27.91    1.72
   1   5  -6   32.00    1.42
  -1   5  -6   31.30    1.28
   1  -5  -6   29.58    1.40
   1   5   6   28.42    2.08
  -1  -5   6   35.45    1.24
   1   5   6   30.60    1.51
  -1   5  -6   32.41    1.68
  -1   5  -6   33.62    1.54
  -2  -5  -6   24.23    1.80
   2   5  -6   23.83    1.25
  -2   5   6   25.83    1.64
   2  -5   6   21.61    1.11
   2   5  -6   22.59    1.64
  -2   5  -6   22.22    1.04
   2   5   6   25.20    1.52
  -2   5  -6   23.85    1.42
   2   5   6   28.33    2.23
   2  -5  -6   24.62    1.20
  -2   5  -6   22.75    1.58
   3  -5   6   10.58    0.75
   3   5  -6   12.20    1.43
  -3  -5  -6   11.26    1.58
  -3   5   6   12.68    1.37
   3   5  -6   11.20    0.96
   3   5   6   10.68    1.77
   3  -5  -6   11.47    0.90
   3   5   6    9.37    1.16
  -3   5  -6   13.30    1.24
  -3   5  -6   10.49    1.33
  -3   5  -6   11.00    0.87
  -4  -5  -6   20.09    2.25
  -4   5   6   20.00    1.01
   4   5  -6   19.61    2.02
  -4   5   6   21.56    1.92
   4   5  -6   17.45    1.31
   4   5   6   16.44    2.15
  -4   5  -6   18.48    1.62
  -4   5  -6   15.85    1.71
  -4   5  -6   17.63    1.29
   4   5   6   16.76    1.60
   4  -5  -6   17.98    1.25
  -5   5   6    6.95    1.36
   5   5  -6    9.26    1.51
  -5  -5  -6    5.27    1.78
   5   5  -6    7.07    1.01
  -5   5  -6    5.33    1.32
   5   5   6    5.01    1.88
  -5   5  -6    5.90    1.19
   5   5   6    6.88    1.25
   5  -5  -6    7.35    1.00
   6   5  -6    4.78    1.49
   6   5  -6    3.77    0.92
  -6   5   6    1.70    1.16
  -6  -5  -6   -0.41    1.62
   6   5   6    0.16    1.01
  -6   5  -6    2.47    1.26
  -6   5  -6    1.10    0.98
   6   5   6    1.40    1.87
   0   6  -6   17.52    1.15
   0   6  -6   17.80    1.18
   0   6  -6   20.58    1.15
   0   6   6   18.92    1.54
   0  -6  -6   19.78    1.29
   0   6   6   19.40    1.01
  -1   6   6   17.32    1.50
   1   6  -6   18.70    1.37
   1   6  -6   20.01    1.14
  -1  -6  -6   19.69    1.57
   1   6  -6   18.31    0.90
  -1   6   6   17.55    0.83
   1   6   6   19.10    1.67
   1   6   6   16.49    1.15
   1  -6  -6   19.87    1.16
  -1   6  -6   18.24    1.31
  -1  -6   6   19.82    0.98
  -1   6  -6   18.98    0.94
   1  -6  -6   19.62    0.95
  -2   6   6    8.26    1.17
  -2  -6  -6    7.93    1.23
  -2   6   6    7.80    0.51
   2   6  -6    7.28    1.09
   2  -6   6    8.14    0.65
   2   6  -6    7.79    0.83
   2  -6  -6    8.65    0.56
   2   6   6    9.40    1.00
  -2   6  -6    4.72    0.76
   2   6   6    8.19    1.46
  -2   6  -6    7.49    0.56
  -2   6  -6    7.04    1.07
   2  -6  -6    8.44    0.76
  -3   6   6    4.51    1.00
   3   6  -6    5.42    0.79
   3   6  -6    4.88    1.15
  -3   6   6    5.60    0.48
  -3  -6  -6    5.15    1.29
  -3   6  -6    6.57    1.22
   3   6   6    6.10    1.00
   3  -6  -6    5.18    0.66
  -3   6  -6    6.55    1.00
  -3   6  -6    5.52    0.59
   3   6   6    2.81    1.55
   4   6  -6    0.75    0.64
   4   6  -6    0.33    1.00
  -4   6   6    0.62    0.86
  -4  -6  -6    0.47    1.29
  -4   6  -6    0.06    0.72
  -4   6  -6    0.80    0.91
   4   6   6    0.64    0.84
   4   6   6    2.82    1.68
   4  -6  -6    0.56    0.52
  -5   6   6    0.28    0.99
   5   6  -6    1.04    0.70
   5   6  -6    1.82    1.22
  -5  -6  -6   -0.36    1.38
   5   6   6    1.87    0.98
  -5   6  -6    2.74    0.94
   5   6   6    2.16    1.73
  -5   6  -6    0.61    0.95
   6   6  -6    6.64    1.58
  -6   6   6    5.23    1.46
   6   6  -6    5.71    1.09
  -6  -6  -6    6.58    2.16
   6   6   6    6.25    1.34
  -6   6  -6    9.30    1.89
  -6   6  -6    5.63    1.33
   6   6   6    8.26    2.18
   0  -7  -6    2.67    0.73
   0   7  -6    2.28    0.60
   0   7  -6    2.96    0.68
   0   7  -6    2.49    0.63
   0   7   6    2.44    0.53
   0   7   6    2.60    0.97
  -1   7   6    0.63    0.77
   1   7  -6    1.82    0.55
   1   7  -6    0.66    0.70
  -1  -7  -6    2.08    0.85
   1   7  -6    1.64    0.45
  -1   7   6    1.70    0.35
   1   7   6    1.66    1.00
   1  -7  -6    2.39    0.62
  -1   7  -6    1.08    0.62
  -1   7  -6    1.54    0.41
   1   7   6    1.27    0.56
  -1  -7   6    3.35    0.61
  -1   7  -6    1.96    0.57
  -2  -7  -6   10.12    1.39
   2   7  -6    9.94    0.96
   2   7  -6   10.72    1.36
  -2   7   6    8.91    1.26
  -2   7   6   10.12    0.65
  -2   7  -6   13.43    1.45
   2  -7  -6   10.63    0.73
   2   7   6   12.61    1.15
   2  -7  -6   11.33    0.91
   2   7   6   10.69    1.66
  -2   7  -6   10.66    1.10
  -2   7  -6   11.14    0.60
   3   7  -6   18.55    1.92
  -3   7   6   19.27    0.95
   3   7  -6   17.39    1.28
  -3   7   6   21.71    1.98
  -3  -7  -6   17.02    2.02
   3  -7  -6   18.90    1.08
   3   7   6   16.27    1.48
   3   7   6   15.86    2.02
  -3   7  -6   21.47    1.66
  -3   7  -6   18.08    1.83
   4   7  -6   13.92    1.81
  -4   7   6   13.87    1.77
   4   7  -6   12.61    1.21
  -4  -7  -6   11.25    2.09
   4   7   6   12.95    1.99
   4  -7  -6   13.29    0.95
  -4   7  -6   13.43    1.51
  -4   7  -6   12.76    1.73
   4   7   6   13.25    1.48
  -5  -7  -6    2.48    1.72
   5   7  -6    1.16    1.20
  -5   7   6    1.32    1.12
   5   7  -6    1.15    0.80
  -5   7  -6    2.31    1.26
   5   7   6    2.03    1.03
   5   7   6    3.30    1.79
  -5   7  -6    3.46    1.08
   6   7  -6    3.06    1.43
   6   7  -6    6.03    1.13
  -6  -7  -6    3.83    1.91
  -6   7   6    3.50    1.54
  -6   7  -6    7.82    1.83
  -6   7  -6    6.71    1.42
   6   7   6    5.69    1.35
   6   7   6    1.77    2.03
   0   8  -6    5.19    0.83
   0   8   6    5.11    0.63
   0   8   6    4.13    1.04
   0  -8  -6    4.50    0.92
   0   8  -6    4.99    0.74
   0   8  -6    5.53    0.83
   1   8  -6   10.72    0.98
   1   8  -6   10.83    1.23
  -1   8   6   12.61    1.47
  -1  -8  -6   12.62    1.48
  -1   8   6   12.28    0.77
   1   8  -6   11.68    0.96
   1   8   6   12.10    1.52
  -1   8  -6   11.83    1.27
   1   8   6   14.03    1.11
  -1   8  -6   10.96    1.06
  -1   8  -6   12.05    0.79
   1  -8  -6   11.91    1.12
  -2   8   6   12.36    0.77
  -2   8   6   13.56    1.57
   2   8  -6   12.45    1.49
  -2  -8  -6   10.24    1.52
   2   8  -6   11.26    1.09
  -2   8  -6   14.46    1.27
  -2   8  -6   16.21    1.66
   2   8   6   12.69    1.16
   2   8   6   11.71    1.68
   2  -8  -6   13.16    1.05
  -3  -8  -6    3.99    1.46
   3   8  -6    3.94    0.79
  -3   8   6    3.78    0.52
   3   8  -6    2.83    1.04
  -3   8   6    4.60    1.11
  -3   8  -6    2.87    0.81
   3   8   6    3.09    0.90
   3   8   6    2.88    1.40
   3  -8  -6    4.09    0.63
  -3   8  -6    3.47    1.09
  -4   8   6   13.97    1.85
   4   8  -6   13.53    1.33
  -4  -8  -6   12.02    2.11
   4   8  -6   14.63    1.84
  -4   8  -6   11.22    1.73
   4   8   6   11.61    1.93
   4   8   6   14.40    1.53
  -4   8  -6   15.07    1.58
   5   8  -6    0.07    1.12
   5   8  -6   -0.31    0.73
  -5  -8  -6    3.43    1.66
  -5   8   6    0.08    1.08
   5   8   6    1.65    0.99
  -5   8  -6    0.06    1.05
  -5   8  -6    1.30    0.99
   5   8   6    3.89    1.74
  -6  -8  -6    2.18    2.06
   6   8  -6    4.74    1.62
   6   8  -6    4.42    1.14
  -6   8   6    3.03    1.49
   6   8   6    5.31    1.27
   6   8   6    3.25    1.94
  -6   8  -6    5.32    1.63
  -6   8  -6    3.29    1.29
   0   9  -6    2.46    0.71
   0   9   6    3.50    0.61
   0   9  -6    3.23    0.73
   0  -9  -6    2.72    0.91
   0   9  -6    4.26    0.82
   0   9   6    3.07    1.02
   1   9  -6   12.66    1.10
  -1   9   6   14.42    1.62
  -1  -9  -6   13.05    1.59
   1   9  -6   16.65    1.15
  -1   9   6   14.99    0.92
   1   9  -6   15.52    1.47
  -1   9  -6   14.96    0.90
   1  -9  -6   16.14    1.30
   1   9   6   16.79    1.22
  -1   9  -6   21.58    1.78
   1   9   6   16.57    1.79
  -1   9  -6   14.47    1.22
  -2  -9  -6    0.80    1.06
   2   9  -6    2.22    0.96
   2   9  -6    2.56    0.51
  -2   9   6    1.77    0.90
   2   9  -6    1.83    0.69
  -2   9   6    2.68    0.46
   2   9   6    2.01    1.18
  -2   9  -6    1.65    0.90
   2   9   6    1.20    0.72
   2  -9  -6    2.03    0.66
  -2   9  -6    1.84    0.70
  -3   9   6    0.56    0.90
   3   9  -6    1.31    1.03
   3   9  -6    2.19    0.73
  -3  -9  -6    0.54    1.21
  -3   9  -6    0.42    0.93
   3   9   6    0.91    0.81
  -3   9  -6    1.09    0.72
   3   9   6    0.03    1.23
   4   9  -6    2.97    1.26
  -4   9   6    2.48    1.17
  -4  -9  -6    0.46    1.47
   4   9  -6    0.55    0.71
   4   9   6    1.70    0.92
  -4   9  -6    1.18    1.10
   4   9   6    2.94    1.43
  -4   9  -6   -0.61    0.77
   5   9  -6    2.01    0.93
   5   9  -6   -0.50    1.01
  -5   9   6    0.85    1.24
  -5  -9  -6    1.07    1.67
   5   9   6    0.85    1.54
  -5   9  -6    0.84    1.19
   5   9   6    1.59    1.04
  -5   9  -6    2.02    1.09
   6   9  -6   -0.74    0.88
   6   9   6    0.51    1.11
   0  10  -6    3.31    0.82
   0 -10  -6    3.63    1.03
   0  10   6    2.39    0.61
   0  10   6    2.83    1.01
   0  10  -6    3.58    0.77
   0  10  -6    3.18    0.78
  -1  10   6    7.95    0.75
   1  10  -6    7.50    0.98
  -1 -10  -6    6.54    1.37
   1  10  -6    6.97    1.13
   1  10  -6    8.23    0.99
  -1  10   6    7.36    1.32
   1  10   6    6.83    1.37
  -1  10  -6    7.34    0.69
  -1  10  -6    6.84    0.97
  -1  10  -6    8.00    1.22
   1 -10  -6    8.20    1.15
   1  10   6    6.85    0.93
  -2  10   6    5.10    0.61
  -2  10   6    6.49    1.32
   2  10  -6    5.07    0.92
   2  10  -6    6.80    1.29
  -2 -10  -6    5.40    1.50
   2  10   6    5.18    0.91
   2 -10  -6    6.40    0.89
  -2  10  -6    4.98    1.19
  -2  10  -6    5.41    0.94
   2  10   6    2.94    1.25
   3  10  -6   12.03    1.68
  -3 -10  -6   12.29    1.96
  -3  10   6   12.56    1.76
   3  10  -6   11.95    1.26
   3  10   6   13.62    1.84
  -3  10  -6   15.57    1.92
   3  10   6   12.62    1.35
  -3  10  -6   11.07    1.38
   4  10  -6    2.72    1.25
   4  10  -6    3.50    0.95
  -4  10   6    3.81    1.36
  -4 -10  -6    2.57    1.67
  -4  10  -6    2.64    1.29
   4  10   6    3.82    1.10
  -4  10  -6    3.63    1.03
   4  10   6    3.95    1.62
   5  10  -6    0.28    1.29
  -5  10   6    4.12    1.51
   5  10  -6    0.59    0.87
  -5 -10  -6    1.56    1.87
   5  10   6    0.24    1.63
  -5  10  -6    0.26    1.25
  -5  10  -6    1.96    1.05
   5  10   6    0.06    0.96
   0 -11  -6   10.47    1.45
   0  11  -6    9.76    1.27
   0  11  -6    7.42    1.07
   0  11  -6    9.52    1.12
   0  11   6    8.14    1.37
   0  11   6    9.60    0.96
  -1 -11  -6    6.03    1.42
   1  11  -6    8.16    1.05
   1  11  -6    5.39    0.88
  -1  11   6    6.95    0.76
   1  11  -6    5.72    1.10
  -1  11   6    8.19    1.47
   1 -11  -6    6.94    1.15
  -1  11  -6    7.18    1.25
  -1  11  -6    7.01    1.04
   1  11   6    6.57    1.32
   1  11   6    5.81    0.88
  -2 -11  -6    4.57    1.57
   2  11  -6    5.71    0.92
  -2  11   6    7.61    0.76
   2  11  -6    6.76    1.29
  -2  11   6    8.52    1.52
  -2  11  -6    6.79    1.10
   2  11   6    6.85    1.05
  -2  11  -6    6.04    1.33
   2  11   6    6.19    1.39
  -3  11   6    5.18    1.40
  -3 -11  -6    2.41    1.45
   3  11  -6    3.73    0.92
   3  11  -6    2.30    1.19
  -3  11  -6    4.58    1.05
  -3  11  -6    5.77    1.44
   3  11   6    5.24    1.02
   3  11   6    4.49    1.37
  -4  11   6    1.08    1.21
   4  11  -6    2.44    1.34
  -4 -11  -6    5.66    1.98
   4  11  -6    2.69    0.91
  -4  11  -6    3.55    1.12
   4  11   6    1.43    1.03
  -4  11  -6    2.92    1.33
   4  11   6    4.46    1.51
   5  11  -6    2.05    0.98
  -5  11   6    4.10    1.61
  -5 -11  -6    3.45    1.96
   5  11  -6    3.30    1.47
  -5  11  -6    1.34    1.43
   5  11   6    4.16    1.80
  -5  11  -6    4.62    1.25
   5  11   6    1.57    1.09
   0  12  -6    8.71    1.19
   0  12  -6   11.50    1.43
   0  12   6   10.55    1.07
   0 -12  -6    8.80    1.52
   0  12   6   11.18    1.70
  -1  12   6    3.32    1.16
  -1 -12  -6    2.27    1.27
   1  12  -6    3.63    0.97
   1  12  -6    3.41    0.85
  -1  12   6    4.13    0.72
   1  12   6    4.45    1.30
   1  12   6    3.36    0.80
   1 -12  -6    5.03    1.12
  -1  12  -6    3.29    1.06
  -1  12  -6    3.88    0.92
  -2 -12  -6    4.32    1.52
  -2  12   6    7.90    1.59
   2  12  -6    4.92    0.94
   2  12  -6    3.11    1.10
   2  12   6    4.81    1.45
  -2  12  -6    5.32    1.09
   2  12   6    4.54    1.00
  -2  12  -6    6.55    1.40
   3  12  -6    9.93    1.33
  -3 -12  -6   13.58    2.30
   3  12  -6   12.30    1.81
  -3  12   6   13.27    2.02
  -3  12  -6   10.94    1.45
   3  12   6    9.34    1.34
  -3  12  -6   11.16    1.85
   3  12   6   13.00    1.82
  -4 -12  -6    5.42    2.09
  -4  12   6    6.38    1.79
   4  12  -6    6.53    1.64
   4  12  -6    5.48    1.14
   4  12   6    6.00    1.22
   4  12   6    7.28    1.66
  -4  12  -6    7.69    1.32
  -4  12  -6    4.97    1.63
   0  13  -6    1.65    0.93
   0  13   6   -0.09    0.62
   0  13   6    1.01    1.10
   0 -13  -6    1.56    1.17
   0  13  -6    0.73    0.74
  -1  13   6    1.61    1.11
   1  13  -6    1.37    0.78
  -1 -13  -6    1.64    1.33
   1  13  -6    2.47    0.95
  -1  13   6    1.12    0.56
   1  13   6    0.99    0.70
   1  13   6    0.88    1.04
  -1  13  -6    0.10    0.78
  -1  13  -6    0.95    1.05
   2  13  -6    0.20    0.95
  -2  13   6    1.56    1.19
  -2 -13  -6    0.30    1.33
   2  13  -6    0.75    0.78
   2  13   6    1.16    1.14
  -2  13  -6    0.40    0.85
  -2  13  -6   -0.01    0.95
   2  13   6    0.42    0.83
   3  13  -6    1.81    1.23
  -3  13   6   -0.20    1.18
  -3 -13  -6    1.77    1.62
   3  13  -6   -0.11    0.76
   3  13   6    1.83    1.25
  -3  13  -6    0.29    1.13
   3  13   6   -0.08    0.87
  -3  13  -6    1.32    0.97
   4  13  -6    1.39    0.97
  -4  13  -6    1.24    1.01
   4  13   6    1.40    1.05
   0  14   6    0.08    0.64
   0  14   6    0.29    1.09
   0  14  -6   -0.21    0.70
  -1 -14  -6    2.41    1.41
   1  14  -6    1.49    0.79
  -1  14   6    2.09    1.28
   1  14   6    2.84    0.89
  -1  14  -6    2.88    0.98
  -1  14  -6    1.75    1.20
   1  14   6    1.33    1.15
  -2  14   6    5.38    1.62
   2  14  -6    3.09    1.21
  -2 -14  -6    4.17    1.65
   2  14  -6    5.36    1.13
  -2  14  -6    5.14    1.49
   2  14   6    4.47    1.42
   2  14   6    4.04    1.06
  -2  14  -6    4.84    1.14
   3  14  -6    6.11    1.17
  -3 -14  -6    5.74    1.95
   3  14  -6    5.91    1.48
  -3  14   6    4.02    1.61
  -3  14  -6    8.73    1.49
   3  14   6    8.88    1.76
   3  14   6    7.13    1.34
  -3  14  -6    9.05    1.83
   0  15   6    7.64    1.72
   0  15  -6    9.21    1.39
   0  15   6    8.53    1.12
  -1  15   6    0.37    1.17
   1  15  -6    0.79    0.88
  -1  15  -6   -0.25    1.19
   1  15   6    1.13    1.28
  -1  15  -6    0.36    0.82
   1  15   6   -0.41    0.72
   0   0  -7    0.18    0.35
   0   0   7   -0.09    0.27
   0   0  -7    0.12    0.31
   0   0   7   -0.35    0.77
  -1   0   7   45.85    1.59
   1   0   7   47.16    2.39
  -1   0  -7   47.04    1.92
   1   0  -7   47.90    1.92
   1   0  -7   45.29    1.61
   1   0  -7   46.55    2.02
  -1   0  -7   43.21    1.83
  -1   0   7   44.87    1.87
   2   0  -7    0.16    0.52
  -2   0  -7   -0.47    0.46
  -2   0  -7   -0.42    0.51
   2   0  -7    0.19    0.22
  -2   0   7    0.60    0.42
   2   0   7    0.86    0.92
   2   0  -7    0.06    0.59
  -2   0   7   -0.38    0.27
  -3   0   7   20.91    1.25
   3   0   7   20.25    1.93
   3   0  -7   20.93    1.48
  -3   0  -7   24.50    1.54
  -3   0  -7   21.16    1.56
   3   0  -7   21.10    0.97
  -4   0  -7    2.49    0.85
   4   0  -7    2.97    0.95
  -4   0  -7    1.31    0.89
  -4   0   7    3.05    0.75
   4   0  -7    2.84    0.52
   4   0   7    3.39    1.43
   5   0   7    2.17    1.48
   5   0  -7    4.07    1.13
  -5   0  -7    1.59    1.20
  -5   0   7    2.83    0.82
  -5   0  -7    2.98    1.03
   5   0  -7    2.75    0.62
   6   0  -7    0.92    1.09
  -6   0  -7    3.71    1.19
   6   0   7   -0.03    1.60
  -6   0  -7    2.97    1.45
  -6   0   7    0.32    0.99
   7   0  -7    3.83    1.38
   7   0   7    3.45    2.02
  -7   0  -7    3.98    1.39
  -7   0  -7    0.44    1.64
   0   1   7   42.02    2.00
   0  -1   7   37.46    1.93
   0  -1  -7   39.72    1.55
   0   1   7   41.70    1.50
   0   1  -7   37.68    1.61
   0  -1  -7   42.13    1.64
   0   1  -7   38.89    1.56
   0   1  -7   36.28    1.71
   1   1  -7  114.71    3.75
  -1  -1  -7  113.37    3.99
   1   1  -7  111.12    3.91
  -1   1   7  110.46    4.02
   1  -1   7  112.51    4.28
  -1   1   7  116.55    3.63
   1   1  -7  122.59    4.07
  -1  -1  -7  116.71    4.00
  -1   1  -7  116.55    4.00
   1   1   7  117.75    4.49
  -1   1  -7  123.56    3.91
   1  -1  -7  112.15    3.97
  -1  -1   7  111.05    3.85
   1  -1  -7  110.12    3.67
  -1  -1   7  113.81    3.74
  -2  -1  -7    4.31    0.76
   2   1  -7    4.07    0.45
  -2  -1  -7    3.47    0.67
  -2   1   7    4.22    0.65
   2  -1   7    2.88    1.05
   2   1  -7    3.82    0.64
   2   1  -7    3.56    0.74
  -2   1  -7    4.50    0.73
   2  -1  -7    4.73    0.77
   2   1   7    3.51    1.20
  -2   1  -7    4.64    0.70
  -2  -1   7    4.98    0.51
   2  -1  -7    4.37    0.31
  -3  -1  -7   23.80    1.64
  -3   1   7   23.98    1.45
   3   1  -7   28.64    1.76
   3   1  -7   27.39    1.16
  -3  -1  -7   26.17    1.81
   3  -1   7   27.74    2.16
   3  -1  -7   25.68    1.10
   3  -1  -7   23.54    1.01
  -3   1  -7   26.74    1.69
  -3  -1   7   25.18    1.24
  -3   1  -7   24.40    1.58
   3   1   7   21.71    2.05
   3  -1  -7   24.93    1.63
  -4   1   7   11.64    1.22
   4  -1   7    6.35    1.50
  -4  -1  -7   12.38    1.62
   4   1  -7   10.07    0.85
  -4  -1  -7    9.56    1.21
   4   1  -7    9.20    1.25
  -4  -1   7    9.72    0.98
  -4   1  -7   11.21    1.44
   4  -1  -7   10.43    0.76
  -4   1  -7   10.39    1.27
   4   1   7   11.56    1.82
   4  -1  -7   11.31    1.38
  -5  -1  -7    1.27    1.25
   5   1  -7    1.28    1.03
  -5  -1  -7    2.86    1.01
   5  -1   7    1.73    1.41
   5   1  -7    1.32    0.56
  -5   1   7    1.89    0.83
   5   1   7   -0.38    1.44
  -5  -1   7    2.02    0.72
   5  -1  -7    0.59    0.91
  -5   1  -7    2.54    1.18
   5  -1  -7    1.77    0.54
  -5   1  -7    1.83    0.94
   6   1  -7    3.88    1.32
  -6  -1  -7    4.70    1.71
   6   1  -7    5.49    0.86
   6  -1   7    3.98    1.72
  -6   1   7    5.71    1.18
  -6  -1  -7    4.04    1.22
  -6   1  -7    6.67    1.63
   6  -1  -7    5.01    1.26
   6   1   7    3.32    1.86
  -6   1  -7    3.48    1.22
   7  -1   7    2.67    1.96
  -7  -1  -7    2.49    1.33
   7   1  -7   -0.52    1.24
  -7  -1  -7    0.93    1.72
   7  -1  -7    3.06    1.25
  -7   1  -7    3.49    1.31
   7   1   7    6.57    2.10
   0  -2   7  316.35   10.18
   0   2  -7  323.86   10.16
   0  -2   7  302.53   10.26
   0   2  -7  320.65   10.21
   0  -2  -7  333.42   10.21
   0  -2  -7  329.07   10.11
   0   2   7  315.19   10.06
   0   2   7  316.89   10.44
  -1  -2  -7   12.18    0.98
   1   2  -7   11.58    0.71
  -1   2   7   11.01    1.09
   1   2  -7   10.51    0.71
  -1  -2  -7    9.69    0.90
   1   2  -7   11.08    1.03
   1  -2   7   13.65    1.27
   1   2   7   12.85    1.51
  -1   2  -7   10.43    0.78
  -1  -2   7   11.72    0.81
  -1   2  -7   13.28    0.98
   1  -2  -7   12.19    0.86
   2  -2   7    6.77    1.24
   2   2  -7    5.52    0.53
   2   2  -7    7.07    1.02
  -2  -2  -7    5.45    0.92
  -2  -2  -7    4.57    0.75
  -2   2   7    5.24    0.78
   2  -2  -7    5.02    0.75
  -2   2  -7    4.76    0.72
   2   2   7    4.68    1.31
  -2   2  -7    5.03    0.68
  -2  -2   7    5.44    0.40
   3   2  -7    9.15    1.24
  -3   2   7    9.17    1.05
  -3  -2  -7    9.77    1.33
   3   2  -7   10.55    0.77
   3  -2   7    8.48    1.43
  -3  -2  -7    8.55    1.09
   3   2  -7   10.16    0.71
  -3  -2   7    8.58    0.66
   3   2   7   10.92    1.69
   3  -2  -7    7.66    0.47
   3  -2  -7    6.07    0.89
  -3   2  -7    9.79    1.16
  -3   2  -7    8.64    1.04
   3  -2  -7    8.67    0.49
  -4   2   7   11.12    1.24
   4   2  -7   10.38    0.91
   4   2  -7   12.10    1.50
   4  -2   7    9.74    1.70
  -4  -2  -7   14.04    1.74
  -4  -2  -7   10.29    1.32
   4  -2  -7    8.75    1.20
  -4   2  -7   11.41    1.33
  -4  -2   7   12.73    0.98
   4   2   7    8.76    1.75
   4  -2  -7    9.39    0.70
  -4   2  -7   11.31    1.38
   5   2  -7    8.77    0.93
  -5  -2  -7   10.72    1.91
   5   2  -7   12.21    1.22
  -5  -2  -7   12.67    1.52
   5   2  -7    8.78    1.44
  -5   2   7   10.49    1.36
   5  -2   7    5.31    1.51
   5   2   7    6.48    1.83
  -5   2  -7    9.94    1.44
  -5   2  -7   11.19    1.60
   5  -2  -7   10.55    1.05
   5  -2  -7    8.97    1.27
  -6   2   7   -0.11    0.91
  -6  -2  -7    1.30    1.02
  -6  -2  -7    2.26    1.49
   6   2  -7    0.29    0.63
   6   2  -7    2.07    1.14
   6  -2   7   -0.30    1.51
   6   2   7    0.29    1.79
  -6   2  -7    0.43    0.93
  -6   2  -7    0.07    1.15
   6  -2  -7   -0.47    0.87
  -7  -2  -7    4.67    1.47
   7   2  -7    1.35    1.33
   7  -2   7    1.12    1.93
  -7  -2  -7    3.68    2.01
   7  -2  -7    3.36    1.19
  -7   2  -7    3.05    1.32
   7   2   7   -2.03    1.99
   0  -3   7  120.39    4.31
   0   3   7  127.19    4.16
   0  -3  -7  137.14    4.32
   0   3  -7  121.75    4.27
   0  -3  -7  124.65    4.17
   0   3  -7  125.32    4.24
   0   3   7  123.20    4.64
   0  -3   7  122.17    4.23
   1   3  -7   13.06    0.82
   1   3  -7   14.52    1.20
   1  -3   7   14.27    1.29
  -1  -3  -7   13.35    1.00
  -1   3   7   14.00    1.24
  -1  -3  -7   16.48    1.24
  -1   3  -7   12.97    0.80
   1   3   7   15.20    1.51
   1  -3  -7   14.23    0.90
  -1   3  -7   10.60    0.90
  -2  -3  -7   43.29    2.03
  -2  -3  -7   38.76    2.15
  -2   3   7   40.22    2.00
   2   3  -7   43.77    2.17
   2   3  -7   44.02    1.71
  -2   3  -7   42.86    2.12
   2  -3  -7   44.84    1.85
  -2   3  -7   44.49    2.02
  -2   3  -7   40.39    1.74
   2   3   7   41.30    2.62
  -3   3   7   18.26    1.40
   3   3  -7   15.22    1.56
  -3  -3  -7   18.64    1.49
  -3  -3  -7   15.85    1.63
   3   3  -7   14.31    0.98
   3   3   7   14.92    1.90
   3  -3  -7   17.87    1.26
  -3   3  -7   15.78    1.38
  -3   3  -7   16.01    1.25
  -4  -3  -7    4.90    1.38
   4   3  -7    6.30    0.81
   4   3  -7    5.19    1.25
  -4  -3  -7    6.10    1.11
  -4   3   7    6.66    1.11
   4   3  -7    6.48    0.77
   4   3   7    6.14    1.73
   4  -3  -7    5.22    0.50
  -4   3  -7    4.82    1.01
   4  -3  -7    6.59    1.03
  -4   3  -7    5.56    1.03
   5   3  -7    8.56    1.52
  -5  -3  -7   10.63    1.93
  -5   3   7   12.34    1.52
   5   3  -7    8.88    1.00
  -5  -3  -7   10.05    1.43
   5  -3   7    9.30    1.78
  -5   3  -7   13.37    1.60
  -5   3  -7   11.91    1.55
   5   3   7    6.98    2.00
   5  -3  -7   10.52    1.30
  -6  -3  -7   10.33    2.14
   6  -3   7    5.86    1.76
   6   3  -7    6.41    1.42
   6   3  -7    7.02    1.04
  -6  -3  -7    6.42    1.42
  -6   3   7    9.18    1.52
   6   3   7    6.04    2.10
  -6   3  -7   11.01    1.65
   6  -3  -7    6.02    1.17
   7  -3   7    2.45    1.95
  -7   3   7    1.66    1.49
   7   3  -7    4.66    1.56
  -7  -3  -7    2.73    2.03
   7   3   7    1.17    2.10
   7   3   7    4.85    1.28
  -7   3  -7    4.06    1.42
   0  -4   7    0.62    0.41
   0  -4  -7    0.32    0.49
   0   4   7    1.02    0.37
   0   4   7    0.70    0.36
   0   4  -7    0.23    0.47
   0   4   7    0.28    0.85
   0   4  -7    0.48    0.37
  -1  -4  -7   28.51    1.57
  -1  -4  -7   27.29    1.47
  -1   4   7   26.58    1.66
   1   4  -7   29.04    1.62
   1   4  -7   29.79    1.31
   1   4   7   26.78    2.09
  -1   4  -7   27.91    1.21
  -1   4  -7   28.78    1.53
   1  -4  -7   28.91    1.34
   2   4  -7   12.99    0.93
  -2  -4  -7   16.33    1.32
   2   4  -7   12.90    1.26
  -2  -4  -7   11.75    1.35
  -2   4   7   13.88    1.31
  -2   4  -7   13.15    1.16
   2  -4  -7   12.94    0.94
  -2   4  -7   12.29    1.23
  -2   4  -7   11.86    0.84
   2   4   7   16.99    1.92
   3   4  -7   25.51    1.37
  -3  -4  -7   27.73    1.79
   3   4  -7   26.97    1.83
  -3  -4  -7   26.77    2.02
  -3   4   7   26.76    1.80
   3   4   7   29.40    2.52
  -3   4  -7   27.40    1.68
   3  -4  -7   27.96    1.50
  -3   4  -7   27.17    1.49
  -3   4  -7   27.26    1.87
   4   4  -7    2.22    0.97
  -4  -4  -7    3.01    1.36
  -4   4   7    1.41    0.83
  -4  -4  -7   -0.19    0.71
   4   4  -7    1.87    0.61
   4  -4  -7    1.36    0.73
  -4   4  -7    1.43    0.80
  -4   4  -7    2.27    0.95
  -4   4  -7   -0.15    0.67
   4   4   7    0.74    1.58
   5   4  -7   13.83    1.24
   5   4  -7   11.62    1.70
  -5  -4  -7   13.32    1.66
  -5   4   7   14.81    1.69
  -5  -4  -7   13.41    2.15
   5   4   7    9.80    2.12
  -5   4  -7   16.12    1.62
  -5   4  -7   14.68    1.66
   5  -4  -7   15.27    1.44
  -6   4   7    2.09    1.09
   6  -4   7    2.45    1.54
  -6  -4  -7    1.31    1.66
   6   4  -7    1.46    0.77
   6   4  -7   -1.17    0.99
  -6   4  -7    1.56    1.08
   6  -4  -7    0.01    0.95
   6   4   7    0.95    1.89
   6   4   7    0.60    0.95
   7   4   7    0.85    1.12
   0   5  -7    3.75    0.68
   0   5  -7    3.21    0.54
   0   5   7    3.40    0.51
   0   5  -7    5.17    0.63
   0  -5  -7    4.04    0.69
   0   5   7    3.63    0.97
  -1  -5  -7   39.63    2.09
  -1   5   7   44.28    1.59
   1   5  -7   44.40    2.09
  -1   5   7   43.93    1.49
   1   5  -7   45.38    1.82
  -1   5  -7   44.03    2.02
   1   5   7   42.55    2.48
   1  -5  -7   43.82    1.82
  -1   5  -7   43.50    1.67
  -1  -5   7   41.95    1.58
  -1  -5   7   42.33    1.52
   1   5   7   40.90    1.85
   2   5  -7   18.59    1.46
   2   5  -7   21.55    1.23
  -2  -5  -7   19.66    1.59
  -2   5   7   19.45    1.62
  -2   5  -7   22.06    1.37
   2  -5  -7   20.60    1.15
   2   5   7   21.38    2.06
  -2   5  -7   20.40    1.02
   2   5   7   19.64    1.40
  -2   5  -7   20.52    1.51
   3   5  -7    1.20    0.55
  -3  -5  -7    0.71    0.89
   3   5  -7    1.32    0.89
  -3   5   7    1.21    0.77
   3   5   7    0.69    0.74
  -3   5  -7    1.17    0.70
  -3   5  -7    0.82    0.49
   3   5   7    2.54    1.50
   3  -5  -7    1.67    0.55
  -3   5  -7    0.49    0.70
  -4   5   7   11.51    1.46
  -4  -5  -7   10.97    1.85
   4   5  -7   10.78    1.54
   4   5  -7   10.25    1.02
   4   5   7   10.92    2.01
  -4   5  -7   11.85    1.16
  -4   5  -7   13.59    1.45
   4  -5  -7   11.13    1.08
  -4   5  -7   13.50    1.71
   4   5   7    7.71    1.25
  -5   5   7    3.81    1.18
   5   5  -7    2.24    0.75
   5   5  -7    1.80    1.09
  -5  -5  -7   -0.34    1.42
   5  -5  -7    1.38    0.77
  -5   5  -7    2.59    0.97
  -5   5  -7    3.06    1.14
   5   5   7    0.19    0.93
   5   5   7    0.81    1.68
   6   5  -7    8.71    1.73
   6   5  -7    9.53    1.22
  -6   5   7    8.86    1.68
  -6  -5  -7    8.58    2.14
   6   5   7    6.96    1.39
   6   5   7    9.46    2.28
  -6   5  -7   11.01    1.66
   0   6  -7    9.54    0.89
   0  -6  -7    8.06    0.94
   0   6  -7    7.29    0.86
   0   6   7    8.85    0.71
   0   6   7    9.58    1.30
   0   6  -7    8.27    0.83
   1   6  -7   55.59    2.21
  -1   6   7   57.18    2.04
  -1   6   7   54.35    1.89
   1   6  -7   57.43    2.50
   1   6  -7   53.88    1.93
  -1  -6  -7   53.60    2.52
  -1   6   7   51.84    2.60
   1   6   7   52.59    2.85
  -1   6  -7   52.67    2.02
   1  -6  -7   54.67    2.22
  -1   6  -7   49.70    2.40
  -1  -6   7   55.86    1.97
  -1   6  -7   55.37    2.32
   1   6   7   52.44    2.22
   2   6  -7    3.20    0.66
  -2  -6  -7    2.51    0.96
  -2   6   7    2.56    0.90
   2   6  -7    2.38    0.88
   2   6   7    3.72    0.78
   2   6   7    5.14    1.40
   2  -6  -7    3.52    0.60
  -2   6  -7    3.78    0.46
  -2   6  -7    3.14    0.69
  -2   6  -7    2.97    0.85
  -3  -6  -7    1.64    1.07
   3   6  -7    0.17    0.56
  -3   6   7    0.77    0.77
   3   6  -7    0.60    0.91
  -3   6  -7    0.90    0.42
   3  -6  -7    1.12    0.51
  -3   6  -7    0.63    0.76
  -3   6  -7    0.90    0.66
   3   6   7    0.06    0.74
   3   6   7    0.93    1.44
   4   6  -7   11.30    1.59
  -4  -6  -7   12.65    2.00
  -4   6   7   14.35    1.72
   4   6  -7   12.63    1.16
   4  -6  -7   14.49    1.09
   4   6   7   14.13    1.48
  -4   6  -7   15.66    1.58
  -4   6  -7   15.46    1.79
   4   6   7   11.74    2.11
   5   6  -7    3.83    1.22
   5   6  -7    0.85    0.72
  -5   6   7    1.38    1.08
  -5  -6  -7    3.32    1.69
   5   6   7    3.02    1.86
   5   6   7    1.98    0.99
   5  -6  -7    2.46    0.90
  -5   6  -7    2.28    0.98
  -5   6  -7    1.03    1.06
  -6   6   7   -0.12    1.14
  -6  -6  -7    1.37    1.70
   6   6  -7    0.98    0.85
   6   6  -7    1.46    1.19
  -6   6  -7   -0.42    0.99
  -6   6  -7   -0.19    1.15
   6   6   7    0.57    1.92
   6   6   7    1.20    1.10
   0   7  -7    2.94    0.67
   0   7   7    1.27    0.91
   0   7   7    3.18    0.54
   0   7  -7    1.93    0.57
   0   7  -7    1.93    0.66
   0  -7  -7    2.08    0.75
   1   7  -7   12.33    0.80
  -1  -7  -7   14.65    1.49
  -1   7   7   12.01    1.41
   1   7  -7   11.77    1.01
   1   7  -7   14.59    1.35
  -1   7   7   11.78    0.71
   1   7   7   10.97    1.47
   1  -7  -7   10.98    1.05
  -1   7  -7   11.66    0.81
  -1   7  -7   13.17    1.32
  -1  -7   7   14.62    0.90
   1   7   7   13.69    1.05
  -1   7  -7   11.32    1.05
  -2  -7  -7   29.09    2.20
   2   7  -7   29.34    1.97
  -2   7   7   32.23    1.20
  -2   7   7   31.49    2.06
   2   7  -7   34.03    1.68
   2  -7  -7   31.35    1.53
  -2   7  -7   31.62    2.02
  -2   7  -7   30.44    1.24
   2   7   7   29.34    1.70
  -2   7  -7   30.82    1.75
   2  -7  -7   30.28    1.24
   2   7   7   28.24    2.42
   3   7  -7    5.15    0.81
  -3  -7  -7    3.05    1.13
   3   7  -7    6.13    1.22
  -3   7   7    4.51    1.13
   3   7   7    5.43    1.00
  -3   7  -7    5.53    1.14
  -3   7  -7    5.32    0.94
   3   7   7    5.33    1.55
   3  -7  -7    5.53    0.72
  -4   7   7    5.34    1.30
   4   7  -7    5.18    0.88
  -4  -7  -7    3.72    1.50
   4   7  -7    2.83    1.12
   4   7   7    4.88    1.79
  -4   7  -7    5.09    1.26
   4  -7  -7    5.12    0.71
   4   7   7    3.60    1.04
  -4   7  -7    5.25    1.07
   5   7  -7    0.44    0.76
  -5  -7  -7    3.01    1.77
   5   7  -7    3.12    1.31
  -5   7   7    2.32    1.22
   5   7   7    1.05    1.74
   5   7   7    4.18    1.19
  -5   7  -7    0.02    1.01
  -5   7  -7    3.31    1.06
   6   7  -7    0.87    1.27
  -6   7   7    0.34    1.19
   6   7  -7    0.31    0.84
  -6  -7  -7    1.54    1.81
   6   7   7   -0.41    1.96
   6   7   7    1.68    1.11
  -6   7  -7    1.61    1.17
  -6   7  -7    1.18    1.24
   0   8  -7    0.14    0.50
   0  -8  -7    0.25    0.70
   0   8   7    0.30    0.44
   0   8  -7    0.11    0.60
   0   8   7   -1.06    0.76
   0   8  -7    0.69    0.56
   1   8  -7   12.02    1.30
  -1   8   7   11.23    0.74
  -1   8   7   10.67    1.37
   1   8  -7   11.21    1.02
   1   8  -7   11.24    0.87
  -1  -8  -7    9.40    1.28
   1   8   7   11.55    1.01
   1   8   7   11.18    1.51
   1  -8  -7   12.49    1.17
  -1   8  -7   10.76    0.80
  -1   8  -7   12.18    1.32
  -1   8  -7   12.85    1.19
  -2  -8  -7    9.26    1.43
   2   8  -7    8.93    1.29
  -2   8   7    9.82    0.65
  -2   8   7    8.87    1.38
   2   8  -7    9.11    0.96
   2   8   7   11.54    1.77
  -2   8  -7   11.29    1.19
   2   8   7    9.85    1.10
   2  -8  -7   10.73    1.02
  -2   8  -7    9.41    0.60
  -2   8  -7   10.63    1.41
  -3  -8  -7   13.47    1.99
  -3   8   7    9.73    1.47
   3   8  -7   12.46    1.18
   3   8  -7   12.44    1.62
  -3   8  -7   12.48    1.42
   3   8   7   12.36    1.90
   3  -8  -7   13.10    1.03
  -3   8  -7   12.86    1.64
   3   8   7   13.84    1.37
   4   8  -7    6.04    0.97
  -4   8   7   11.66    1.75
  -4  -8  -7    8.13    1.81
   4   8  -7    6.61    1.50
  -4   8  -7    7.13    1.46
   4   8   7    7.85    1.81
   4   8   7    5.63    1.15
  -4   8  -7    9.93    1.35
   5   8  -7    4.65    0.98
  -5  -8  -7    3.82    1.91
   5   8  -7    3.35    1.39
  -5   8   7    5.63    1.45
  -5   8  -7    4.65    1.46
  -5   8  -7    4.93    1.25
   5   8   7    4.30    1.15
   5   8   7    5.76    1.83
   6   8  -7   11.07    1.95
  -6  -8  -7   10.95    2.56
  -6   8   7   10.91    1.99
   6   8  -7   10.59    1.43
  -6   8  -7   12.28    1.74
  -6   8  -7   10.09    2.06
   6   8   7    9.20    2.28
   6   8   7    9.34    1.58
   0   9   7   12.13    1.55
   0   9  -7   10.27    1.12
   0   9  -7   12.51    1.23
   0   9   7   13.68    1.00
   0  -9  -7   10.10    1.32
   0   9  -7   12.80    1.18
   1   9  -7    6.72    0.89
   1   9  -7    6.75    0.80
  -1   9   7    6.71    0.63
  -1   9   7    3.95    1.06
   1   9  -7    7.04    1.14
  -1  -9  -7    4.75    1.14
  -1   9  -7    6.40    1.13
   1   9   7    4.58    1.24
  -1   9  -7    7.03    0.68
  -1   9  -7    4.19    0.79
   1  -9  -7    6.31    0.98
   1   9   7    6.61    0.84
  -2   9   7    4.15    0.50
  -2   9   7    4.58    1.12
   2   9  -7    3.49    1.06
  -2  -9  -7    4.21    1.30
   2   9  -7    4.12    0.76
   2  -9  -7    4.18    0.80
   2   9   7    4.77    0.87
   2   9   7    3.92    1.34
  -2   9  -7    5.16    0.94
  -2   9  -7    4.71    1.12
   3   9  -7   20.73    1.54
  -3   9   7   20.82    2.16
  -3  -9  -7   25.33    2.73
   3   9  -7   26.49    2.13
  -3   9  -7   23.91    1.78
  -3   9  -7   29.54    2.51
   3  -9  -7   26.66    1.43
   3   9   7   16.78    2.19
   3   9   7   24.03    1.80
  -4  -9  -7    1.25    1.56
   4   9  -7    0.53    0.72
  -4   9   7    2.65    1.28
   4   9  -7    1.23    1.19
   4   9   7    3.14    1.47
  -4   9  -7    1.56    0.94
  -4   9  -7    1.43    1.07
   4   9   7    1.28    0.89
   5   9  -7   -0.59    1.09
  -5  -9  -7   -0.32    1.50
  -5   9   7    0.62    1.18
   5   9  -7   -0.93    0.76
   5   9   7    1.97    1.61
  -5   9  -7   -0.16    1.13
   5   9   7    1.18    1.01
  -5   9  -7    1.56    1.01
   0  10   7    0.85    0.90
   0  10  -7    1.16    0.60
   0  10   7    0.88    0.53
   0  10  -7    2.03    0.77
   0  10  -7    1.06    0.71
   0 -10  -7    0.75    0.87
  -1  10   7    1.76    0.47
   1  10  -7    1.30    0.62
   1  10  -7    2.79    0.76
  -1  10   7    1.55    0.93
   1  10  -7    1.27    0.83
  -1 -10  -7    2.23    1.06
  -1  10  -7    3.26    0.91
  -1  10  -7    1.49    0.47
   1 -10  -7    1.12    0.84
   1  10   7    1.65    1.05
   1  10   7    1.04    0.62
  -1  10  -7    1.92    0.71
   2  10  -7   -0.15    0.86
  -2 -10  -7   -1.13    1.03
   2  10  -7   -0.10    0.57
  -2  10   7    0.29    0.87
  -2  10   7    0.38    0.38
   2  10   7    0.57    0.68
  -2  10  -7   -0.68    0.77
   2  10   7   -0.29    1.05
   2 -10  -7    0.51    0.65
  -2  10  -7    0.25    0.64
   3  10  -7   -0.06    0.97
  -3 -10  -7    1.20    1.44
   3  10  -7    0.35    0.70
  -3  10   7    1.23    1.03
   3  10   7    3.46    1.44
  -3  10  -7    0.53    0.77
   3  10   7    2.36    0.88
  -3  10  -7    2.79    1.15
  -4 -10  -7    8.18    2.07
   4  10  -7    7.10    1.55
  -4  10   7    7.38    1.64
   4  10  -7    7.32    1.15
  -4  10  -7    5.87    1.25
  -4  10  -7    8.53    1.70
   4  10   7    7.05    1.80
   4  10   7    5.49    1.21
   5  10  -7    1.50    0.86
   5  10  -7    2.30    1.39
  -5  10   7    1.19    1.27
  -5 -10  -7    2.64    1.94
  -5  10  -7    1.86    1.31
   5  10   7   -0.79    0.93
  -5  10  -7    2.21    1.12
   5  10   7    2.75    1.81
   0  11  -7    1.45    0.87
   0 -11  -7    1.95    0.99
   0  11   7    2.24    0.63
   0  11   7    2.99    1.13
   0  11  -7    1.49    0.72
   0  11  -7    1.75    0.70
  -1  11   7    4.06    0.62
  -1 -11  -7    4.34    1.29
   1  11  -7    3.84    1.01
   1  11  -7    2.98    0.83
  -1  11   7    3.61    1.17
  -1  11  -7    2.60    0.79
   1  11   7    1.89    1.20
   1  11   7    2.85    0.75
  -1  11  -7    3.96    1.02
   1 -11  -7    4.74    1.03
   2  11  -7    3.73    1.13
   2  11  -7    6.61    1.00
  -2  11   7    4.61    1.25
  -2 -11  -7    6.39    1.56
  -2  11  -7    3.37    1.19
   2  11   7    7.35    1.45
  -2  11  -7    3.79    0.96
   2  11   7    4.00    0.90
   3  11  -7    2.06    1.12
   3  11  -7    1.67    0.78
  -3 -11  -7    3.23    1.64
  -3  11   7    0.93    1.09
  -3  11  -7    1.85    0.88
  -3  11  -7    1.77    1.11
   3  11   7    2.58    0.92
   3  11   7    2.63    1.35
   4  11  -7    2.30    1.27
  -4  11   7    2.09    1.31
  -4 -11  -7    2.61    1.71
   4  11  -7    0.91    0.82
  -4  11  -7    3.77    1.12
   4  11   7    2.79    1.58
  -4  11  -7    2.08    1.23
   4  11   7    2.66    1.02
   5  11  -7    3.47    1.49
   5  11  -7    2.29    0.97
  -5  11  -7    3.31    1.26
  -5  11  -7    4.04    1.62
   5  11   7    2.13    1.18
   0 -12  -7    3.80    1.21
   0  12   7    6.39    1.41
   0  12  -7    2.36    0.84
   0  12  -7    3.56    0.97
   0  12   7    3.69    0.77
   1  12  -7    2.12    0.98
  -1  12   7    3.05    0.62
  -1  12   7    5.01    1.37
  -1 -12  -7    2.08    1.26
   1  12  -7    2.50    0.82
  -1  12  -7    3.35    1.07
   1  12   7    3.48    0.81
  -1  12  -7    2.53    0.88
   1 -12  -7    4.66    1.12
   1  12   7    4.31    1.37
  -2 -12  -7   11.69    2.10
   2  12  -7   10.82    1.27
   2  12  -7    9.94    1.52
  -2  12   7   15.06    2.10
   2  12   7   10.81    1.28
   2  12   7   11.56    1.82
  -2  12  -7   13.04    1.50
  -2  12  -7   11.69    1.70
   3  12  -7   -0.01    0.73
  -3 -12  -7   -1.11    1.31
   3  12  -7    2.58    1.15
  -3  12   7    1.80    1.25
   3  12   7    0.38    1.21
  -3  12  -7    0.94    0.87
  -3  12  -7   -0.78    0.97
   3  12   7    0.02    0.84
  -4 -12  -7    7.14    2.17
  -4  12   7    9.20    1.96
   4  12  -7    6.24    1.22
   4  12  -7    7.12    1.65
  -4  12  -7    5.65    1.57
   4  12   7    4.66    1.16
  -4  12  -7    9.00    1.52
   4  12   7    7.56    1.75
   0  13  -7    2.58    0.89
   0  13   7    3.38    0.78
   0 -13  -7    0.34    1.14
   0  13   7    4.39    1.38
  -1 -13  -7   10.24    1.86
  -1  13   7   12.62    1.87
   1  13  -7   12.35    1.52
   1  13  -7   11.19    1.35
   1  13   7   11.42    1.22
  -1  13  -7   11.96    1.72
  -1  13  -7   12.77    1.48
   1  13   7   11.64    1.86
   2  13  -7    1.64    0.81
   2  13  -7    1.29    0.95
  -2  13   7    1.83    1.18
  -2 -13  -7    0.39    1.37
  -2  13  -7    3.42    1.00
  -2  13  -7    1.39    1.12
   2  13   7    0.23    0.79
   2  13   7    0.81    1.23
  -3 -13  -7    3.79    1.77
  -3  13   7    2.16    1.39
   3  13  -7    2.11    1.17
   3  13  -7    2.51    0.91
  -3  13  -7    1.81    0.98
   3  13   7    2.80    1.00
   3  13   7    5.40    1.55
  -3  13  -7    2.22    1.32
   0  14  -7    5.89    1.15
   0  14   7    5.32    1.56
   0  14   7    5.27    0.91
   1  14  -7    2.58    1.00
  -1 -14  -7    3.56    1.66
  -1  14   7    2.04    1.25
  -1  14  -7    3.52    1.24
  -1  14  -7    3.46    1.04
   1  14   7    4.33    0.96
   1  14   7    4.38    1.39
   2  14  -7    1.78    1.11
  -2  14   7    0.31    1.21
  -2 -14  -7    1.93    1.56
   2  14  -7    1.57    0.89
  -2  14  -7    0.42    1.12
  -2  14  -7    0.81    0.92
   2  14   7    0.70    0.84
   2  14   7    3.23    1.43
   0  15  -7   -0.75    0.80
   0  15   7    1.55    1.30
  -1  15   7    0.75    1.27
   1  15  -7    1.11    0.89
   1  15   7    2.75    0.94
   1  15   7   -0.83    1.14
  -1  15  -7    2.04    1.03
   0   0  -8  100.10    3.38
   0   0   8   94.07    3.69
   0   0  -8   94.41    3.31
   1   0  -8   48.88    1.73
  -1   0  -8   47.42    2.04
   1   0   8   49.20    2.61
  -1   0   8   46.79    2.03
  -1   0   8   49.29    1.70
  -1   0  -8   49.15    1.98
   1   0  -8   48.35    2.05
  -2   0  -8    3.66    0.76
   2   0  -8    3.70    0.74
   2   0   8    4.67    1.26
   2   0  -8    4.24    0.39
  -2   0  -8    3.87    0.70
  -2   0   8    3.95    0.60
  -2   0   8    4.60    0.43
  -3   0   8   19.00    1.21
  -3   0  -8   20.42    1.66
   3   0  -8   19.44    0.90
   3   0  -8   17.97    1.54
  -3   0  -8   19.58    1.46
   3   0   8   22.76    2.16
   4   0  -8    9.59    0.76
   4   0   8   10.08    1.79
  -4   0  -8   10.23    1.30
  -4   0   8   10.95    1.08
   4   0  -8   12.89    1.45
  -4   0  -8   11.43    1.51
  -5   0   8    0.76    0.70
  -5   0  -8    0.25    1.14
  -5   0  -8    1.68    0.90
   5   0   8   -2.17    1.35
   5   0  -8   -0.40    0.44
   5   0  -8   -0.16    0.90
   6   0  -8   -0.08    1.02
   6   0   8    1.58    1.70
  -6   0  -8    2.38    1.39
  -6   0  -8    1.08    1.07
  -7   0  -8    0.58    1.15
   7   0   8   -1.08    1.85
   7   0  -8   -2.07    1.02
  -7   0  -8   -1.88    1.55
   0  -1  -8   18.55    0.99
   0   1   8   16.71    0.94
   0   1  -8   19.33    0.99
   0  -1   8   19.42    1.48
   0  -1  -8   18.84    1.04
   0   1  -8   22.46    1.11
   0   1   8   18.91    1.47
  -1   1   8   34.65    1.23
  -1  -1  -8   37.40    1.65
   1  -1   8   32.54    2.02
   1   1  -8   37.89    1.72
  -1  -1  -8   35.75    1.65
   1   1  -8   34.97    1.37
   1   1  -8   35.06    1.62
  -1   1   8   33.49    1.70
  -1   1  -8   34.90    1.61
   1  -1  -8   35.23    1.29
   1   1   8   37.69    2.29
   1  -1  -8   32.53    1.55
  -1   1  -8   37.40    1.55
  -1  -1   8   34.09    1.58
   2   1  -8   19.34    1.22
   2   1  -8   18.01    1.41
  -2  -1  -8   19.97    1.36
   2   1  -8   18.58    0.90
   2  -1   8   21.09    1.83
  -2   1   8   22.08    1.26
  -2  -1  -8   17.57    1.36
   2  -1  -8   20.76    0.75
  -2  -1   8   20.02    0.99
   2  -1  -8   20.02    1.31
  -2   1  -8   20.39    1.33
  -2   1  -8   17.95    1.23
   2   1   8   16.11    1.76
  -3   1   8    2.29    0.66
  -3  -1  -8    1.12    0.85
  -3  -1  -8    1.24    0.68
   3   1  -8    1.92    0.42
   3  -1   8    2.52    1.27
   3   1  -8    1.11    0.88
  -3   1  -8    1.62    0.74
   3  -1  -8    1.62    0.29
   3   1   8    2.39    1.33
   3  -1  -8    1.80    0.79
  -3   1  -8    2.68    0.77
  -3  -1   8    1.10    0.45
   3  -1  -8    2.06    0.36
  -4   1   8    1.95    0.73
  -4  -1  -8    2.28    0.86
   4   1  -8    1.66    0.50
  -4  -1  -8    2.30    1.06
   4  -1   8    2.11    1.40
   4   1  -8    1.61    0.93
   4  -1  -8    2.14    0.89
  -4  -1   8    1.82    0.58
  -4   1  -8    1.32    0.75
  -4   1  -8   -0.18    0.83
   4  -1  -8    1.83    0.41
   4   1   8    1.83    1.47
  -5  -1  -8    2.24    1.01
   5   1  -8    1.74    1.08
   5   1  -8    0.27    0.50
  -5   1   8    2.53    0.85
  -5  -1  -8    0.93    1.22
   5  -1   8    1.31    1.51
   5   1   8   -0.27    1.48
  -5   1  -8    2.69    1.22
   5  -1  -8    0.89    0.94
  -5   1  -8    0.47    0.85
  -5  -1   8    1.54    0.70
  -6   1   8    0.21    1.01
  -6  -1  -8    1.87    1.41
   6  -1   8   -1.42    1.44
   6   1  -8    1.07    1.15
  -6  -1  -8    1.77    1.04
   6  -1  -8    0.49    0.98
   6   1   8    1.34    1.71
  -6   1  -8    2.80    1.16
  -6   1  -8    3.08    1.37
   7  -1   8    4.76    2.16
  -7  -1  -8    7.43    1.62
  -7  -1  -8    5.37    2.11
   7   1  -8    3.90    1.42
   7   1   8    3.70    2.23
  -7   1  -8    6.78    1.58
   7  -1  -8    5.52    1.42
   0   2  -8   79.22    2.87
   0  -2   8   80.52    3.11
   0  -2  -8   76.92    2.90
   0   2  -8   85.17    2.96
   0   2   8   80.19    2.77
   0   2   8   79.58    3.29
   0  -2  -8   79.72    2.82
   1   2  -8   67.19    2.33
   1  -2   8   63.56    2.83
   1   2  -8   65.05    2.31
  -1   2   8   63.48    2.09
  -1   2   8   64.58    2.68
   1   2  -8   71.37    2.66
  -1  -2  -8   67.50    2.61
  -1  -2  -8   63.65    2.54
   1  -2  -8   67.82    2.47
   1  -2  -8   66.14    2.16
   1   2   8   67.51    3.14
  -1   2  -8   57.92    2.38
  -1   2  -8   62.13    2.52
  -1  -2   8   64.79    2.37
   2   2  -8   24.60    1.08
  -2  -2  -8   23.46    1.57
   2   2  -8   21.43    1.56
  -2   2   8   22.22    1.40
  -2  -2  -8   22.73    1.44
   2  -2   8   21.89    1.82
   2   2  -8   23.26    1.10
  -2   2  -8   21.94    1.29
   2   2   8   21.61    2.03
  -2   2  -8   23.74    1.42
   2  -2  -8   24.53    1.37
   3   2  -8   20.16    1.13
   3  -2   8   23.94    2.07
   3   2  -8   21.35    1.68
   3   2  -8   20.91    1.09
  -3  -2  -8   22.89    1.87
  -3  -2  -8   19.78    1.60
  -3   2   8   20.17    1.45
   3  -2  -8   20.86    1.45
  -3   2  -8   20.09    1.40
  -3   2  -8   20.67    1.52
  -3  -2   8   20.18    0.98
   3   2   8   21.29    2.20
  -4  -2  -8    1.62    1.07
   4   2  -8    1.43    0.97
  -4   2   8    1.90    0.75
   4  -2   8    1.37    1.22
  -4  -2  -8    1.08    0.81
   4   2  -8    1.03    0.50
   4  -2  -8    1.36    0.34
   4   2   8    1.77    1.52
  -4   2  -8    1.34    0.81
  -4  -2   8    0.80    0.48
   4  -2  -8    2.63    0.88
  -4   2  -8    0.93    0.83
   5   2  -8    0.52    1.05
   5   2  -8    1.04    0.55
   5  -2   8   -0.98    1.32
  -5  -2  -8    1.39    1.22
  -5   2   8    0.76    0.81
  -5  -2  -8    0.50    0.79
  -5   2  -8   -0.24    1.00
   5   2   8    1.46    1.68
   5  -2  -8    0.35    0.84
  -5   2  -8   -0.02    0.82
   6   2  -8    0.84    1.20
  -6   2   8    1.16    0.96
  -6  -2  -8    2.14    1.48
   6  -2   8   -1.68    1.44
  -6  -2  -8    0.13    1.00
   6  -2  -8    0.55    0.94
   6   2   8    1.29    1.82
  -6   2  -8    0.37    1.09
  -6   2  -8    0.56    0.92
  -7  -2  -8   -0.75    1.74
  -7  -2  -8    0.53    1.21
   7  -2   8    2.62    2.10
   7   2  -8    1.06    1.40
   7   2   8   -0.80    2.17
  -7   2  -8    3.37    1.41
   7  -2  -8    2.12    1.15
   0   3  -8   12.25    0.87
   0  -3  -8   12.99    0.82
   0   3   8   13.89    0.79
   0  -3  -8   12.78    0.97
   0  -3   8   13.28    1.09
   0   3   8   12.71    1.39
   0   3  -8   12.86    0.94
  -1  -3  -8   13.04    1.06
  -1   3   8   14.56    1.32
   1   3  -8   11.55    1.07
  -1  -3  -8   14.74    1.08
   1  -3   8   18.22    1.42
   1   3  -8   13.70    0.86
   1   3   8   12.81    1.57
  -1   3  -8   14.07    1.00
  -1  -3   8   13.68    0.86
  -1  -3   8   14.06    0.71
   1  -3  -8   12.42    0.93
  -1   3  -8   14.55    0.86
   2   3  -8    3.36    0.84
   2   3  -8    3.89    0.53
   2  -3   8    4.74    1.14
  -2  -3  -8    3.72    0.75
  -2   3   8    2.30    0.77
  -2  -3  -8    4.89    0.95
  -2   3  -8    3.06    0.59
   2  -3  -8    2.81    0.62
   2   3   8    3.35    1.32
  -2   3  -8    3.50    0.68
  -3   3   8   13.14    1.28
  -3  -3  -8   13.58    1.38
  -3  -3  -8   12.14    1.44
   3   3  -8   11.87    0.89
   3   3  -8   11.70    1.36
   3  -3   8    9.22    1.53
  -3   3  -8   13.33    1.20
   3  -3  -8   14.62    1.22
   3   3   8   10.91    1.87
  -3   3  -8   10.71    1.19
  -4   3   8    4.70    1.00
   4   3  -8    7.25    1.36
  -4  -3  -8    4.68    1.06
   4   3  -8    4.83    0.71
  -4  -3  -8    4.69    1.31
   4  -3   8    4.09    1.42
  -4   3  -8    3.75    0.94
   4  -3  -8    5.47    1.01
  -4   3  -8    4.73    1.02
   4   3   8    3.71    1.74
  -5  -3  -8    3.92    1.53
   5   3  -8    3.24    0.74
  -5  -3  -8    2.62    1.00
   5  -3   8    1.28    1.48
  -5   3   8    1.31    0.91
   5   3  -8    0.33    1.07
  -5   3  -8   -0.31    0.79
   5  -3  -8    1.88    0.94
   5   3   8    2.32    1.80
  -5   3  -8    0.51    1.00
  -6  -3  -8    0.87    1.51
   6  -3   8    0.54    1.50
   6   3  -8    0.37    1.18
   6   3  -8    0.44    0.66
  -6  -3  -8   -1.22    0.96
  -6   3   8   -0.06    0.93
   6  -3  -8    1.34    0.95
   6   3   8   -0.25    1.84
  -6   3  -8   -1.58    0.84
   0   4   8    7.36    0.65
   0  -4   8    5.83    0.85
   0   4  -8    6.74    0.71
   0  -4  -8    8.55    0.89
   0   4  -8    6.54    0.77
   0   4   8    5.63    1.13
   1   4  -8    8.17    1.01
  -1   4   8    9.79    1.19
  -1  -4  -8    8.67    0.95
  -1  -4  -8    9.67    0.93
   1   4  -8    8.65    0.78
  -1   4  -8    9.75    0.70
   1  -4  -8   10.46    0.88
   1   4   8    8.78    1.37
  -1   4  -8    8.96    0.86
   2   4  -8   12.93    0.89
  -2  -4  -8   11.47    1.14
   2   4  -8   15.32    1.47
  -2   4   8   14.41    1.37
  -2  -4  -8   11.11    1.25
  -2   4  -8   13.98    1.32
  -2   4  -8   10.69    1.06
   2   4   8   10.61    1.71
  -2   4  -8   11.89    0.87
   2  -4  -8   12.05    0.98
   3   4  -8    3.84    0.63
   3   4  -8    3.02    1.01
  -3  -4  -8    1.52    0.98
  -3  -4  -8    3.18    0.87
  -3   4   8    4.12    0.94
  -3   4  -8    3.73    0.94
  -3   4  -8    3.51    0.71
   3  -4  -8    2.60    0.69
   3   4   8    2.03    1.53
  -3   4  -8    2.77    0.81
   4   4  -8    1.87    0.60
  -4   4   8    1.04    0.83
   4   4  -8    2.16    1.06
  -4  -4  -8    0.94    1.02
  -4  -4  -8   -0.07    0.79
   4  -4  -8    1.22    0.75
   4   4   8    1.09    1.68
  -4   4  -8    1.70    0.75
  -4   4  -8    1.77    0.82
   5   4  -8    9.08    1.52
   5  -4   8    9.95    1.91
  -5   4   8   11.70    1.58
  -5  -4  -8    6.15    1.78
  -5  -4  -8   12.64    1.69
   5   4  -8   10.98    1.10
   5  -4  -8   10.18    1.28
   5   4   8   11.22    2.29
  -5   4  -8   11.98    1.54
   6   4  -8    2.39    1.24
   6  -4   8    3.43    1.68
   6   4  -8    2.89    0.86
  -6   4   8    2.10    1.16
  -6  -4  -8    5.72    1.93
   6   4   8    0.13    2.01
  -6   4  -8    2.39    1.18
   6  -4  -8    0.90    1.02
   0   5  -8   42.18    1.87
   0   5   8   41.12    2.27
   0  -5  -8   37.04    1.89
   0   5  -8   38.83    1.78
   0   5   8   44.87    1.66
   1   5  -8    0.56    0.44
  -1   5   8   -0.07    0.20
  -1   5   8    0.36    0.26
  -1  -5  -8   -0.89    0.61
   1   5  -8    0.67    0.68
  -1   5   8    0.19    0.71
   1   5   8   -0.42    1.01
   1   5   8   -0.55    0.52
  -1   5  -8    0.79    0.40
   1  -5  -8    0.49    0.51
  -1   5  -8    0.36    0.44
  -1   5  -8    0.36    0.52
  -2  -5  -8   28.18    2.01
   2   5  -8   33.95    1.53
  -2   5   8   33.00    1.96
   2   5  -8   32.54    1.99
   2  -5  -8   29.37    1.49
   2   5   8   33.13    2.62
  -2   5  -8   31.59    1.91
  -2   5  -8   34.36    1.78
  -2   5  -8   32.27    1.41
   3   5  -8    6.34    1.24
  -3   5   8    9.00    1.25
   3   5  -8    7.34    0.83
  -3  -5  -8    5.58    1.37
   3   5   8    6.30    1.76
  -3   5  -8    6.62    0.79
   3  -5  -8    7.72    0.86
  -3   5  -8    8.69    1.29
  -3   5  -8    6.70    1.04
  -4   5   8    2.49    0.97
  -4  -5  -8    1.95    1.10
   4   5  -8    2.69    0.69
   4   5  -8    2.31    1.08
   4   5   8    4.74    1.73
  -4   5  -8    3.01    0.78
  -4   5  -8    3.72    1.07
   4  -5  -8    2.48    0.76
  -4   5  -8    3.20    0.95
  -5   5   8    2.56    1.11
   5   5  -8    2.05    1.19
   5   5  -8    1.14    0.69
  -5  -5  -8    3.94    1.73
  -5   5  -8    2.69    1.02
   5  -5  -8    1.97    0.83
   5   5   8    1.79    0.99
   5   5   8    0.96    1.71
   6   5  -8    0.20    0.75
   6  -5   8    2.63    1.60
   6   5  -8    0.86    1.14
  -6   5   8    0.89    1.10
  -6  -5  -8    4.58    2.02
  -6   5  -8    1.44    1.10
   6   5   8    1.38    1.16
   6   5   8    0.11    1.92
   0   6   8    5.60    0.60
   0  -6  -8    4.60    0.84
   0   6  -8    5.33    0.78
   0   6   8    4.61    1.07
   0   6  -8    4.77    0.68
   0   6  -8    4.27    0.67
  -1   6   8   31.65    1.21
  -1   6   8   34.31    1.35
   1   6  -8   31.86    1.58
  -1   6   8   28.42    1.97
  -1  -6  -8   30.90    1.93
   1   6  -8   34.42    1.89
  -1   6  -8   33.38    1.43
  -1   6  -8   31.81    1.75
   1  -6  -8   32.26    1.62
  -1  -6   8   31.20    1.37
  -1  -6   8   33.28    1.29
   1   6   8   32.90    2.31
   1   6   8   31.41    1.62
  -2  -6  -8    5.46    1.15
   2   6  -8    4.12    1.02
   2   6  -8    4.67    0.69
  -2   6   8    5.94    1.10
   2  -6  -8    4.33    0.70
  -2   6  -8    4.36    0.78
   2   6   8    4.59    0.86
  -2   6  -8    5.16    0.57
  -2   6  -8    5.36    1.04
   2   6   8    5.18    1.44
  -3   6   8    6.31    1.17
  -3  -6  -8    5.90    1.34
   3   6  -8    6.66    1.34
   3   6  -8    3.88    0.72
   3   6   8    5.79    1.04
   3  -6  -8    6.39    0.78
  -3   6  -8    4.50    0.66
  -3   6  -8    5.04    1.09
  -3   6  -8    5.71    0.97
   3   6   8    7.22    1.79
  -4   6   8   48.42    2.82
   4   6  -8   45.64    2.22
   4   6  -8   46.10    2.84
  -4  -6  -8   49.36    3.32
   4   6   8   48.37    2.69
   4  -6  -8   48.35    2.13
   4   6   8   51.75    3.73
  -4   6  -8   50.47    2.67
  -4   6  -8   49.34    2.93
   5   6  -8    1.71    1.24
  -5  -6  -8    1.38    1.41
  -5   6   8    3.25    1.22
   5   6  -8    2.72    0.82
   5   6   8    2.42    1.90
   5   6   8    3.02    1.12
   5  -6  -8    4.00    0.83
  -5   6  -8    3.60    1.13
  -5   6  -8    3.63    1.30
   6   6  -8    2.82    1.29
   6   6  -8    0.86    0.84
  -6   6   8    0.85    1.18
  -6  -6  -8   -1.88    1.42
  -6   6  -8    0.42    1.09
   6   6   8   -0.16    0.99
   6   6   8    0.71    1.96
   0   7  -8    1.60    0.59
   0   7   8    3.27    1.04
   0   7  -8    4.33    0.73
   0   7  -8    2.85    0.73
   0   7   8    2.97    0.55
   0  -7  -8    4.47    0.89
  -1   7   8    2.83    0.40
  -1   7   8    3.20    0.92
   1   7  -8    1.75    0.80
  -1  -7  -8    2.37    0.82
   1   7  -8    2.84    0.62
   1   7  -8    3.12    0.45
   1   7   8    2.02    1.13
   1   7   8    1.07    0.59
  -1   7  -8    1.85    0.59
   1  -7  -8    1.95    0.68
  -1   7  -8    2.92    0.75
  -1   7  -8    2.35    0.51
  -1  -7   8    4.67    0.55
  -2   7   8   17.39    1.71
   2   7  -8   15.05    1.15
  -2  -7  -8   14.98    1.67
   2   7  -8   16.91    1.64
  -2   7  -8   15.44    1.38
  -2   7  -8   16.81    0.89
  -2   7  -8   18.47    1.65
   2   7   8   16.01    1.34
   2  -7  -8   17.39    1.18
  -3  -7  -8   17.76    2.01
   3   7  -8   20.41    1.34
  -3   7   8   16.95    1.76
   3   7  -8   16.48    1.74
   3   7   8   19.19    1.62
  -3   7  -8   21.35    1.80
  -3   7  -8   20.46    2.00
   3  -7  -8   15.84    1.14
   3   7   8   17.64    2.19
   4   7  -8    1.14    0.70
   4   7  -8    1.58    1.06
  -4  -7  -8   -0.41    1.31
  -4   7   8   -1.34    0.80
   4  -7  -8    0.90    0.59
   4   7   8    2.83    1.68
  -4   7  -8    0.82    0.81
   4   7   8   -0.13    0.81
  -4   7  -8    0.77    0.97
   5   7  -8    2.20    0.82
  -5   7   8    3.08    1.25
   5   7  -8   -0.05    1.09
  -5  -7  -8    1.90    1.66
  -5   7  -8    1.44    1.01
  -5   7  -8    2.08    1.23
   5   7   8    3.26    1.13
   5   7   8    1.92    1.92
   6   7  -8    0.14    0.83
  -6  -7  -8    2.61    1.97
  -6   7   8   -0.64    1.10
   6   7  -8    1.78    1.32
   6   7   8    2.89    2.21
   6   7   8    0.71    1.09
  -6   7  -8    2.33    1.17
   0   8   8    1.21    0.49
   0   8   8   -0.57    0.84
   0   8  -8   -0.07    0.49
   0   8  -8    0.14    0.55
   0  -8  -8    1.24    0.79
   0   8  -8    1.28    0.65
  -1  -8  -8    1.51    0.93
   1   8  -8    1.54    0.83
  -1   8   8    1.66    0.38
   1   8  -8    1.28    0.61
  -1   8   8    1.06    0.89
   1   8  -8    1.24    0.45
  -1   8  -8    1.55    0.49
   1  -8  -8    1.52    0.76
  -1   8  -8    2.32    0.82
   1   8   8    0.94    1.06
  -1   8  -8    1.82    0.59
   1   8   8    1.65    0.59
  -2   8   8   -0.62    0.80
  -2   8   8    2.55    0.34
   2   8  -8    2.07    0.65
   2   8  -8    2.11    0.95
  -2  -8  -8    2.01    1.13
  -2   8  -8    1.78    0.86
  -2   8  -8    1.81    0.70
  -2   8  -8    2.49    0.40
   2  -8  -8    2.48    0.68
   2   8   8    1.51    0.72
   2   8   8    1.45    1.29
   3   8  -8    1.68    0.70
   3   8  -8    0.06    0.90
  -3   8   8    2.60    1.03
  -3  -8  -8    2.79    1.29
   3   8   8    3.48    0.96
  -3   8  -8    2.53    1.02
  -3   8  -8    1.62    0.76
   3  -8  -8    2.87    0.66
   3   8   8    3.68    1.50
   4   8  -8    1.59    0.76
  -4  -8  -8    2.74    1.50
  -4   8   8   -0.36    0.98
   4   8  -8    2.09    1.19
  -4   8  -8    1.66    0.91
   4   8   8    2.06    1.55
   4   8   8    2.46    1.01
  -4   8  -8    0.11    0.95
   5   8  -8   10.20    1.83
  -5   8   8   11.43    1.89
   5   8  -8   11.29    1.30
  -5  -8  -8    7.16    2.02
  -5   8  -8   11.87    1.67
   5   8   8    9.79    1.48
  -5   8  -8   10.72    1.89
   5   8   8    9.37    2.18
   6   8  -8    6.19    1.61
   6   8  -8    9.82    1.37
   6   8   8    9.11    1.61
  -6   8  -8   12.16    1.85
  -6   8  -8   14.26    2.31
   0  -9  -8    0.47    0.75
   0   9   8    0.76    0.53
   0   9   8   -0.06    0.77
   0   9  -8    0.43    0.64
   0   9  -8   -0.35    0.53
   0   9  -8    0.12    0.60
   1   9  -8   38.11    2.10
  -1   9   8   37.70    2.42
  -1  -9  -8   38.75    2.43
  -1   9   8   36.82    1.51
   1   9  -8   34.88    1.92
   1   9  -8   35.43    1.67
   1  -9  -8   34.97    2.01
  -1   9  -8   36.39    1.60
   1   9   8   36.55    2.57
   1   9   8   37.80    1.84
  -1   9  -8   36.73    2.17
   2   9  -8   11.40    1.10
  -2  -9  -8    9.34    1.53
   2   9  -8   14.06    1.59
  -2   9   8   11.33    1.60
  -2   9  -8   12.78    1.59
   2  -9  -8   14.75    1.26
   2   9   8   13.32    1.79
   2   9   8   12.95    1.24
  -2   9  -8   15.14    1.41
   3   9  -8   11.96    1.24
   3   9  -8    8.45    1.47
  -3   9   8   16.49    2.02
  -3  -9  -8   13.45    2.10
  -3   9  -8   13.53    1.78
   3   9   8   13.28    2.02
   3   9   8   11.45    1.34
   3  -9  -8   14.91    1.17
  -3   9  -8   12.52    1.48
  -4   9   8    2.27    1.26
   4   9  -8    1.64    1.19
   4   9  -8    2.32    0.84
  -4  -9  -8    1.72    1.54
  -4   9  -8    3.07    1.03
  -4   9  -8    1.50    1.16
   4   9   8    2.07    0.99
   4   9   8    2.83    1.53
   5   9  -8    9.92    1.85
  -5   9   8   10.85    1.91
  -5  -9  -8    6.07    1.98
   5   9  -8   11.65    1.39
  -5   9  -8   15.34    1.88
  -5   9  -8    9.95    1.90
   5   9   8    8.33    1.99
   5   9   8    8.80    1.49
   0  10  -8    2.53    0.77
   0  10  -8    2.96    0.82
   0  10   8    2.50    1.10
   0  10   8    2.48    0.60
   0  10  -8    2.14    0.73
   0 -10  -8    4.55    1.12
  -1 -10  -8    2.79    1.16
  -1  10   8    1.72    0.44
  -1  10   8    2.66    1.03
   1  10  -8    1.54    0.84
   1  10  -8    1.45    0.69
   1  10   8    2.52    0.69
  -1  10  -8    1.85    0.52
   1  10   8    3.32    1.21
   1 -10  -8    2.44    0.86
  -1  10  -8    1.60    0.69
  -1  10  -8    1.66    0.92
  -2 -10  -8    2.59    1.28
   2  10  -8    1.13    0.97
   2  10  -8    1.41    0.68
  -2  10   8   -0.01    0.91
  -2  10  -8    2.11    0.80
  -2  10  -8    3.07    1.08
   2  10   8    1.88    0.76
   2  10   8    1.41    1.13
   2 -10  -8    1.65    0.77
  -3 -10  -8    1.54    1.29
  -3  10   8    0.58    0.96
   3  10  -8    1.13    1.06
   3  10  -8    0.20    0.65
   3  10   8   -0.13    0.75
  -3  10  -8    0.07    0.92
  -3  10  -8    0.42    0.76
   3  10   8    0.84    1.27
  -4 -10  -8    1.25    1.63
   4  10  -8    1.28    0.79
   4  10  -8    0.04    1.12
  -4  10   8    1.45    1.26
   4  10   8    0.08    0.91
  -4  10  -8    1.29    0.95
  -4  10  -8    0.34    1.08
   4  10   8    0.54    1.55
   5  10  -8    2.74    0.98
   5  10  -8    2.28    1.34
  -5  10   8    4.09    1.59
  -5 -10  -8    1.90    1.86
   5  10   8    2.57    1.25
   5  10   8    3.08    1.89
  -5  10  -8    0.48    1.03
  -5  10  -8    6.05    1.68
   0 -11  -8    0.63    0.93
   0  11   8    0.95    1.06
   0  11  -8    0.24    0.67
   0  11   8    0.34    0.51
   0  11  -8    0.35    0.71
   0  11  -8    0.94    0.68
  -1 -11  -8    1.76    1.13
   1  11  -8    2.77    0.95
   1  11  -8    2.17    0.75
  -1  11   8    1.99    1.10
  -1  11   8    2.46    0.51
  -1  11  -8    2.54    0.86
  -1  11  -8    2.61    1.00
   1  11   8    2.96    0.75
   1 -11  -8    1.91    0.98
   1  11   8    2.70    1.23
   2  11  -8   -0.84    0.60
   2  11  -8    1.00    0.94
  -2 -11  -8    0.97    1.27
  -2  11   8    0.94    0.95
  -2  11  -8   -0.25    0.69
   2  11   8    3.08    0.82
  -2  11  -8   -0.28    0.89
   2  11   8    0.84    1.10
   3  11  -8    1.17    1.03
  -3  11   8    2.56    1.23
  -3 -11  -8    1.50    1.46
   3  11  -8    2.64    0.86
  -3  11  -8    3.45    0.98
   3  11   8    1.10    0.86
  -3  11  -8    1.12    1.00
   3  11   8    2.91    1.42
  -4 -11  -8   11.55    2.42
   4  11  -8    8.43    1.26
  -4  11   8    7.26    1.81
   4  11  -8   10.35    1.79
   4  11   8    9.38    1.41
  -4  11  -8    7.66    1.75
  -4  11  -8    8.65    1.50
   4  11   8    9.20    1.93
   0  12   8   17.36    1.31
   0 -12  -8   16.95    1.94
   0  12   8   16.84    1.99
   0  12  -8   21.15    2.28
   0  12  -8   17.50    1.60
   1  12  -8    0.05    0.71
  -1 -12  -8    1.40    1.19
  -1  12   8    0.72    1.05
   1  12  -8    0.40    0.87
  -1  12  -8    0.02    0.69
  -1  12  -8    0.14    0.84
   1  12   8    1.19    1.11
   1 -12  -8    0.69    0.94
   1  12   8    0.03    0.63
  -2 -12  -8    8.87    1.91
   2  12  -8    6.34    1.36
  -2  12   8    8.63    1.68
   2  12  -8    6.92    1.09
  -2  12  -8    5.30    1.12
   2  12   8    6.31    1.56
   2  12   8    7.26    1.09
  -2  12  -8   11.29    1.70
   3  12  -8    0.61    0.78
   3  12  -8    0.37    1.03
  -3 -12  -8    0.40    1.52
  -3  12   8   -0.06    1.11
  -3  12  -8    1.38    0.90
  -3  12  -8    1.48    1.16
   3  12   8    1.89    0.89
   3  12   8    1.22    1.33
   4  12  -8    2.74    0.98
   4  12  -8    1.34    1.30
  -4 -12  -8    2.19    1.75
  -4  12   8    1.84    1.38
   4  12   8    1.25    1.02
  -4  12  -8    2.27    1.11
   4  12   8    3.31    1.55
  -4  12  -8    0.54    1.25
   0  13   8   14.05    2.01
   0  13   8   12.56    1.17
   0 -13  -8   11.00    1.74
   0  13  -8    8.55    1.23
  -1  13   8    1.40    1.22
   1  13  -8    0.57    1.41
  -1 -13  -8   -0.05    1.30
   1  13  -8    0.90    0.79
   1  13   8    1.94    0.77
  -1  13  -8    1.26    0.83
  -1  13  -8    0.82    0.99
   1  13   8    1.56    1.25
  -2  13   8    2.40    1.26
   2  13  -8    0.76    0.79
  -2 -13  -8    0.99    1.43
   2  13  -8    1.87    1.16
   2  13   8    0.63    0.82
  -2  13  -8    1.60    0.98
   2  13   8   -0.42    1.18
  -2  13  -8    1.12    1.11
   3  13  -8    1.07    0.85
  -3 -13  -8    2.24    1.70
  -3  13   8    0.86    1.25
   3  13  -8    2.92    1.28
  -3  13  -8    3.40    1.39
   3  13   8    2.94    1.43
   3  13   8    1.15    0.86
  -3  13  -8    1.89    1.02
   0  14  -8    0.69    0.82
   0  14   8    0.94    1.25
   1  14  -8    3.78    1.03
  -1  14   8    3.22    1.45
  -1 -14  -8    3.04    1.58
   1  14   8    2.23    1.36
  -1  14  -8    3.03    1.05
   1  14   8    3.80    0.87
   2  14  -8   -0.47    1.11
  -2  14   8    1.57    1.31
  -2 -14  -8    1.94    1.76
   2  14  -8    2.43    0.96
  -2  14  -8    0.91    1.15
   2  14   8   -0.27    1.17
  -2  14  -8    2.33    1.01
   2  14   8    1.26    0.86
   0  15  -8    0.13    0.82
   0  15   8    0.54    1.28
   0   0   9    0.46    0.94
   0   0  -9   -0.35    0.37
   0   0  -9    0.32    0.35
  -1   0  -9    0.17    0.50
   1   0  -9    0.35    0.28
   1   0  -9   -0.02    0.47
  -1   0   9    1.38    0.65
  -1   0   9    0.48    0.26
   1   0   9    0.90    1.14
  -1   0  -9    0.78    0.48
  -2   0   9    1.14    0.31
   2   0  -9    0.48    0.25
   2   0  -9    0.84    0.71
  -2   0  -9    0.85    0.59
  -2   0  -9   -0.01    0.60
  -2   0   9    0.69    0.52
   2   0   9    1.29    1.23
   3   0  -9    3.41    0.97
  -3   0   9    2.32    0.62
   3   0   9    2.48    1.43
  -3   0  -9    1.94    0.72
   3   0  -9    3.16    0.39
  -3   0  -9    2.10    0.81
   4   0  -9   13.93    0.85
  -4   0  -9   15.88    1.60
   4   0  -9   12.84    1.48
  -4   0  -9   15.58    1.72
   4   0   9   14.47    2.07
  -4   0   9   14.47    1.24
  -5   0   9    0.01    0.64
  -5   0  -9   -0.11    1.09
   5   0   9   -0.94    1.40
  -5   0  -9   -0.28    0.80
   5   0  -9   -0.29    0.93
  -6   0  -9    0.44    1.33
  -6   0  -9    2.24    1.12
   6   0   9    1.71    1.80
   6   0  -9    1.14    1.13
   0   1  -9   35.66    1.56
   0   1   9   38.44    2.12
   0  -1  -9   37.83    1.56
   0   1  -9   36.69    1.62
   0  -1   9   32.73    2.02
   0  -1  -9   36.90    1.65
  -1   1   9    4.28    0.81
  -1  -1  -9    3.51    0.67
   1   1  -9    4.43    0.51
   1  -1   9    3.63    1.15
   1   1  -9    2.99    0.73
  -1  -1  -9    3.18    0.63
   1   1  -9    3.78    0.82
  -1   1   9    3.64    0.33
   1  -1  -9    4.68    0.70
  -1   1  -9    4.67    0.67
  -1  -1   9    3.71    0.72
   1  -1  -9    3.36    0.39
  -1   1  -9    3.24    0.64
   1   1   9    3.91    1.21
   2  -1   9    2.45    1.18
  -2   1   9    1.44    0.58
  -2  -1  -9    0.94    0.59
  -2  -1  -9    1.01    0.69
   2   1  -9    0.84    0.34
  -2   1   9    1.01    0.26
   2   1  -9    1.43    0.72
   2   1  -9    1.77    0.77
   2   1   9    1.17    1.23
  -2  -1   9    1.43    0.45
   2  -1  -9    1.41    0.23
  -2   1  -9    1.67    0.61
  -2   1  -9    2.21    0.66
   2  -1  -9    1.25    0.62
   3  -1   9   37.67    2.64
   3   1  -9   33.81    2.03
  -3  -1  -9   33.93    2.13
  -3  -1  -9   37.57    2.08
  -3   1   9   35.46    1.83
   3   1  -9   38.58    1.49
  -3   1  -9   34.16    2.01
   3  -1  -9   39.34    2.05
  -3  -1   9   34.49    1.57
   3  -1  -9   35.62    1.36
   3  -1  -9   37.63    1.28
  -3   1  -9   32.90    1.96
   3   1   9   35.32    2.79
   4   1  -9   14.69    1.60
  -4  -1  -9   17.69    1.71
  -4  -1  -9   14.93    1.82
  -4   1   9   14.82    1.35
   4   1  -9   14.15    0.91
   4  -1   9   11.93    1.97
  -4   1  -9   11.32    1.41
   4  -1  -9   14.99    0.77
   4  -1  -9   14.39    1.55
  -4   1  -9   17.87    1.77
   4   1   9    7.90    1.82
  -4  -1   9   13.95    1.10
  -5   1   9    9.54    1.29
  -5  -1  -9   10.76    1.54
   5  -1   9   10.20    2.04
  -5  -1  -9   10.14    1.84
   5   1  -9   11.54    1.62
   5   1  -9   10.38    0.91
   5   1   9    5.60    1.83
  -5   1  -9    8.61    1.60
  -5   1  -9   11.50    1.51
   5  -1  -9    8.02    1.41
   6   1  -9    3.79    1.28
  -6  -1  -9    8.27    1.57
  -6  -1  -9   11.19    2.10
   6  -1   9    6.34    1.98
  -6   1  -9    8.74    1.56
   6  -1  -9    5.95    1.33
  -6   1  -9    8.00    1.77
   6   1   9    2.79    1.98
   0   2  -9    0.04    0.35
   0  -2  -9   -0.15    0.34
   0   2   9   -1.56    0.78
   0  -2   9    0.16    0.87
   0   2  -9    0.18    0.45
   0  -2  -9   -0.03    0.43
  -1   2   9    0.53    0.18
   1   2  -9    0.72    0.35
  -1  -2  -9    1.77    0.54
   1   2  -9    0.27    0.58
  -1  -2  -9    0.84    0.56
   1  -2   9    0.08    0.91
  -1   2   9   -1.12    0.61
   1   2  -9    0.21    0.48
   1  -2  -9    0.20    0.25
  -1  -2   9    0.68    0.60
  -1   2  -9    0.15    0.46
   1  -2  -9   -0.16    0.39
  -1   2  -9    0.13    0.43
   1   2   9   -0.24    1.14
   2   2  -9    3.71    0.49
   2   2  -9    4.23    0.84
   2  -2   9    4.27    1.27
   2   2  -9    1.82    0.56
  -2   2   9    4.53    0.82
  -2  -2  -9    3.22    0.75
  -2  -2  -9    3.42    0.80
   2  -2  -9    3.57    0.67
  -2   2  -9    5.70    0.83
  -2  -2   9    3.76    0.41
  -2   2  -9    3.43    0.67
   2   2   9    5.01    1.50
  -3   2   9    1.57    0.73
   3   2  -9    3.35    0.69
   3   2  -9    4.02    1.05
   3  -2   9    2.67    1.34
  -3  -2  -9    2.61    0.76
  -3  -2  -9    2.88    0.95
   3   2  -9    3.45    0.54
   3   2   9    6.89    1.74
  -3   2  -9    3.05    0.83
  -3   2  -9    2.62    0.83
   3  -2  -9    4.35    0.90
  -3  -2   9    3.97    0.47
   4   2  -9    9.97    1.47
   4  -2   9   12.19    1.94
  -4  -2  -9    9.45    1.54
   4   2  -9   10.35    0.86
  -4  -2  -9    9.34    1.33
  -4   2   9    9.88    1.28
  -4   2  -9    8.98    1.27
   4   2   9    6.69    1.80
  -4   2  -9    6.80    1.10
  -4  -2   9   10.04    0.82
   4  -2  -9   10.49    1.34
   5   2  -9    5.56    1.39
   5   2  -9    6.37    0.81
  -5   2   9    7.57    1.20
   5  -2   9    4.43    1.66
  -5  -2  -9    4.70    1.17
  -5  -2  -9    6.78    1.65
   5   2   9    6.20    1.96
  -5   2  -9    6.09    1.24
   5  -2  -9    5.99    1.17
  -5   2  -9    2.27    1.17
  -6  -2  -9    3.95    1.72
   6  -2   9    0.46    1.68
  -6  -2  -9    1.49    1.15
   6   2  -9    0.52    1.15
  -6   2   9    0.16    1.06
   6   2   9   -0.20    1.91
   6  -2  -9    1.33    1.02
  -6   2  -9    0.51    1.21
  -6   2  -9    2.01    1.12
   0  -3  -9    6.52    0.65
   0  -3   9    6.66    1.01
   0   3  -9    6.93    0.77
   0   3  -9    6.41    0.69
   0  -3  -9    8.10    0.87
   0   3   9    7.42    1.26
   1  -3   9   21.89    1.79
   1   3  -9   21.98    1.13
  -1  -3  -9   21.09    1.42
   1   3  -9   26.12    1.53
  -1  -3  -9   20.93    1.31
  -1   3   9   19.51    1.57
  -1  -3   9   23.80    1.16
  -1   3  -9   23.23    1.34
   1  -3  -9   21.11    1.23
  -1   3  -9   22.62    1.18
  -1  -3   9   22.32    1.02
   1   3   9   23.19    2.03
  -2  -3  -9    7.71    1.05
   2   3  -9    9.38    0.75
  -2  -3  -9    9.19    1.04
   2   3  -9    9.34    1.23
  -2   3   9   10.23    1.15
   2  -3   9    6.56    1.31
   2   3   9    8.05    1.63
  -2   3  -9    8.11    0.83
   2  -3  -9    8.80    0.91
  -2   3  -9   10.20    1.10
  -3  -3  -9    6.89    1.10
   3  -3   9    4.48    1.39
  -3   3   9    7.52    1.08
   3   3  -9    5.75    1.19
   3   3  -9    7.92    0.77
  -3  -3  -9    4.72    1.06
  -3   3  -9    5.70    1.00
   3  -3  -9    7.36    0.99
  -3   3  -9    8.01    1.02
   3   3   9   10.17    2.03
  -4   3   9    6.84    1.15
   4  -3   9    7.56    1.61
   4   3  -9    8.13    0.85
  -4  -3  -9    8.16    1.25
   4   3  -9    7.40    1.29
  -4  -3  -9    9.50    1.65
   4   3   9    6.09    1.89
   4  -3  -9   10.40    1.20
  -4   3  -9   10.70    1.37
  -4   3  -9    9.87    1.28
   5   3  -9    2.86    1.27
   5   3  -9    1.17    0.60
  -5  -3  -9    2.44    1.40
   5  -3   9    3.41    1.61
  -5   3   9    2.90    1.02
  -5  -3  -9    3.31    1.07
  -5   3  -9    0.86    1.03
  -5   3  -9    2.32    0.98
   5  -3  -9    1.45    1.00
   5   3   9    1.02    1.89
  -6  -3  -9   -0.49    1.39
  -6   3   9    0.42    0.97
  -6  -3  -9    0.58    1.04
   6   3  -9   -2.60    1.02
   6  -3   9    1.47    1.69
   6   3   9   -2.57    1.96
   6  -3  -9   -0.97    1.10
  -6   3  -9   -0.11    0.94
   0  -4   9    8.53    1.01
   0  -4  -9    8.44    0.94
   0   4   9    8.41    1.31
   0   4  -9    6.85    0.82
   0   4  -9    7.15    0.75
   1  -4   9    8.21    1.22
   1   4  -9    7.58    1.01
   1   4  -9    8.93    0.79
  -1  -4  -9    9.35    0.93
  -1  -4  -9    6.98    0.91
  -1   4   9    8.07    1.18
  -1   4  -9   11.17    1.02
  -1  -4   9    7.30    0.72
  -1   4  -9    7.16    0.72
   1  -4  -9    7.02    0.81
  -1  -4   9    8.20    0.55
   1   4   9    6.05    1.35
   2  -4   9   23.40    1.98
   2   4  -9   26.24    1.29
  -2  -4  -9   23.60    1.77
  -2  -4  -9   26.05    1.63
  -2   4   9   25.34    1.68
   2   4  -9   23.01    1.75
  -2   4  -9   25.64    1.58
   2  -4  -9   26.44    1.38
  -2   4  -9   24.30    1.29
   2   4   9   26.05    2.40
   3   4  -9   18.31    1.16
   3  -4   9   15.38    1.88
  -3  -4  -9   13.60    1.68
   3   4  -9   17.85    1.75
  -3  -4  -9   17.20    1.60
  -3   4   9   16.14    1.52
  -3   4  -9   16.19    1.22
   3   4   9   16.89    2.23
   3  -4  -9   17.05    1.26
  -3   4  -9   17.83    1.52
  -4  -4  -9    7.34    1.55
   4   4  -9    5.01    1.18
   4   4  -9    5.93    0.80
  -4   4   9    7.90    1.25
  -4  -4  -9    5.14    1.12
   4  -4   9    4.33    1.51
   4  -4  -9    6.62    1.03
  -4   4  -9    6.92    1.07
  -4   4  -9    6.33    1.14
   4   4   9    6.09    1.95
   5   4  -9   12.26    1.13
  -5  -4  -9   13.55    2.34
   5   4  -9   11.95    1.74
  -5  -4  -9   20.45    2.18
   5  -4   9    9.99    2.04
  -5   4   9   14.22    1.74
   5  -4  -9   14.62    1.46
  -5   4  -9   11.26    1.54
   5   4   9    9.58    2.34
   6   4  -9    2.15    0.83
   6   4  -9    2.60    1.39
  -6  -4  -9    1.15    1.71
  -6   4   9    2.54    1.23
   6  -4   9    3.28    1.79
   6  -4  -9    2.17    1.09
  -6   4  -9    3.00    1.27
   6   4   9    1.52    2.12
   0   5   9    5.64    1.14
   0  -5  -9    3.08    0.73
   0   5   9    5.23    0.60
   0  -5   9    5.64    0.91
   0   5  -9    6.05    0.80
   0   5  -9    4.42    0.67
   1   5  -9    3.48    0.65
  -1   5   9    4.81    0.36
  -1   5   9    4.62    0.98
   1   5  -9    4.65    0.91
  -1  -5  -9    5.09    0.99
   1   5   9    3.84    1.31
   1  -5  -9    6.45    0.83
  -1   5  -9    4.07    0.58
   1   5   9    4.82    0.76
  -1  -5   9    4.94    0.65
  -1   5  -9    3.40    0.67
   2   5  -9    1.54    0.52
   2   5  -9    1.77    0.87
  -2  -5  -9    1.74    0.93
  -2   5   9    1.91    0.87
   2  -5  -9    2.31    0.63
   2   5   9    1.71    1.42
  -2   5  -9    1.13    0.64
  -2   5  -9    1.66    0.74
  -2   5  -9    1.68    0.50
   3   5  -9    1.17    0.55
   3   5  -9    1.62    1.04
  -3  -5  -9    0.75    1.04
  -3   5   9    0.99    0.79
  -3  -5  -9   -1.04    0.65
  -3   5  -9    1.11    0.80
  -3   5  -9    0.51    0.53
  -3   5  -9    1.04    0.73
   3  -5  -9    0.75    0.58
   3   5   9    1.09    1.64
  -4  -5  -9    3.73    1.41
   4   5  -9    3.70    1.07
  -4   5   9    5.23    1.19
   4   5  -9    3.24    0.73
  -4   5  -9    4.64    1.05
   4  -5  -9    3.54    0.80
  -4   5  -9    4.42    0.87
   4   5   9    3.13    1.80
   5  -5   9    5.07    1.69
  -5   5   9    3.28    1.21
  -5  -5  -9    2.42    1.69
   5   5  -9    2.93    0.79
   5   5  -9    3.33    1.26
   5  -5  -9    4.36    0.95
  -5   5  -9    5.86    1.26
   5   5   9    6.70    2.04
   6  -5   9    0.25    1.64
   6   5  -9   -0.32    0.70
   6   5  -9   -0.10    1.26
  -6   5   9    0.39    1.06
  -6  -5  -9    1.13    1.79
  -6   5  -9   -1.14    0.94
   6   5   9    2.17    2.11
   6   5   9    1.09    1.11
   0   6   9    4.13    0.57
   0   6   9    3.79    1.11
   0   6  -9    2.80    0.63
   0  -6  -9    4.45    0.89
   0   6  -9    4.76    0.78
   1   6  -9   11.84    1.27
  -1   6   9   10.46    1.37
  -1   6   9   10.46    0.57
  -1  -6  -9    8.32    1.11
  -1   6   9   10.03    0.67
   1   6  -9    8.56    0.90
   1  -6  -9    9.58    0.99
   1   6   9   11.08    0.98
   1   6   9   11.26    1.63
  -1  -6   9   10.61    0.80
  -1   6  -9    9.62    0.82
  -1   6  -9    9.14    1.00
  -1   6  -9   10.96    1.12
  -1  -6   9   11.35    0.66
   2   6  -9    1.02    0.54
  -2  -6  -9    1.16    0.84
   2   6  -9    0.52    0.85
  -2   6   9    0.13    0.80
  -2   6  -9    1.45    0.78
   2   6   9    1.34    0.73
  -2   6  -9    0.34    0.57
   2  -6  -9    0.95    0.59
  -2   6  -9    1.32    0.47
   2   6   9    0.67    1.28
   3   6  -9    5.78    0.85
   3   6  -9    7.30    1.32
  -3   6   9    7.09    1.20
  -3  -6  -9    7.58    1.56
  -3   6  -9    5.61    1.05
   3   6   9    5.93    1.81
  -3   6  -9    7.40    1.28
   3   6   9    6.57    1.11
  -3   6  -9    7.85    0.82
   3  -6  -9    7.64    0.88
   4   6  -9    5.49    1.32
  -4   6   9    6.83    1.34
   4   6  -9    5.11    0.84
  -4  -6  -9    3.48    1.39
   4   6   9    1.85    1.83
   4   6   9    6.38    1.20
  -4   6  -9    4.97    1.11
   4  -6  -9    5.32    0.84
  -4   6  -9    5.78    1.32
   5   6  -9   -0.57    0.99
  -5  -6  -9    1.83    1.62
   5   6  -9    1.78    0.77
  -5   6   9    1.29    1.08
   5   6   9   -0.11    1.92
   5  -6  -9    1.54    0.76
  -5   6  -9    3.16    1.09
   5   6   9    0.60    1.02
   6  -6   9    3.68    1.81
  -6  -6  -9    1.80    1.72
   6   6  -9    2.35    1.40
  -6   6   9    1.32    1.27
   6   6  -9    1.19    0.83
   6   6   9    1.08    1.13
   6   6   9   -1.52    2.13
  -6   6  -9    1.12    1.07
   0   7  -9    1.41    0.55
   0   7   9   -0.25    0.85
   0   7  -9    0.35    0.63
   0   7  -9    1.17    0.52
   0  -7  -9   -0.12    0.68
   0   7   9    0.47    0.41
  -1  -7  -9   15.60    1.59
   1   7  -9   18.83    1.28
  -1   7   9   20.73    1.90
  -1   7   9   19.45    0.87
   1   7  -9   18.64    1.51
   1  -7  -9   18.38    1.35
  -1   7  -9   19.32    1.40
  -1   7  -9   20.01    1.43
  -1   7  -9   20.72    1.12
   1   7   9   17.09    1.27
   1   7   9   18.08    1.94
  -1  -7   9   17.79    1.14
  -2   7   9   12.22    1.60
   2   7  -9    9.47    0.98
  -2  -7  -9    9.88    1.51
   2   7  -9   10.48    1.43
   2   7   9   10.26    1.12
   2   7   9   10.35    1.78
  -2   7  -9    9.51    0.78
   2  -7  -9   11.34    1.06
  -2   7  -9   10.70    1.36
  -2   7  -9   10.26    1.14
  -3   7   9    2.55    1.01
   3   7  -9    2.58    1.06
  -3  -7  -9   -0.44    0.98
   3   7  -9    2.16    0.68
  -3   7  -9    1.05    0.91
   3  -7  -9    2.19    0.63
   3   7   9    2.69    1.52
   3   7   9    1.20    0.84
  -3   7  -9    2.24    0.83
   4   7  -9    4.81    1.34
  -4  -7  -9    4.24    1.49
  -4   7   9    3.79    1.23
   4   7  -9    3.58    0.81
   4   7   9    3.17    1.04
   4   7   9    3.55    1.85
   4  -7  -9    4.05    0.74
  -4   7  -9    4.14    1.24
  -4   7  -9    4.47    1.09
  -5  -7  -9    2.67    1.75
  -5   7   9    1.86    1.14
   5   7  -9    3.00    0.85
   5   7  -9    1.94    1.21
   5   7   9    0.51    0.98
  -5   7  -9    3.38    1.42
   5   7   9   -1.64    1.76
  -5   7  -9    2.57    1.08
  -6   7   9    8.07    1.79
  -6  -7  -9   12.19    2.78
   6   7  -9   10.87    1.35
   6   7  -9    6.41    1.72
  -6   7  -9    9.16    1.70
   6   7   9    6.60    2.47
   6   7   9    6.36    1.50
   0   8  -9    2.37    0.75
   0  -8  -9    3.47    0.92
   0   8   9    2.25    1.04
   0   8   9    2.68    0.57
   0   8  -9    1.71    0.65
   0   8  -9    2.83    0.69
   1   8  -9   19.63    1.56
   1   8  -9   15.20    1.32
  -1   8   9   14.95    1.63
  -1   8   9   20.57    0.94
  -1  -8  -9   20.71    1.87
   1   8   9   21.03    2.06
  -1   8  -9   18.52    1.61
  -1   8  -9   19.32    1.11
   1   8   9   21.77    1.33
   1  -8  -9   17.96    1.49
   2   8  -9    7.08    1.23
   2   8  -9    7.08    0.92
  -2   8   9    8.68    1.41
  -2  -8  -9    4.96    1.36
   2  -8  -9    7.96    0.96
  -2   8  -9    7.12    1.05
   2   8   9    4.70    1.53
  -2   8  -9    7.84    0.66
  -2   8  -9    5.71    1.13
   2   8   9    7.19    1.01
  -3  -8  -9    5.14    1.45
  -3   8   9    6.19    1.32
   3   8  -9    5.59    0.88
   3   8  -9    5.91    1.31
   3  -8  -9    4.93    0.82
  -3   8  -9    4.65    1.23
   3   8   9    6.40    1.09
   3   8   9    5.80    1.70
  -3   8  -9    4.50    0.97
  -4   8   9   18.91    2.19
  -4  -8  -9   19.37    2.45
   4   8  -9   15.31    1.42
   4   8  -9   16.88    2.03
  -4   8  -9   17.20    2.04
   4   8   9   14.51    1.62
  -4   8  -9   18.54    1.90
   4   8   9   15.91    2.29
   5   8  -9    5.32    1.04
  -5   8   9    7.64    1.65
   5   8  -9    4.00    1.26
  -5  -8  -9    4.44    1.91
  -5   8  -9    3.30    1.36
  -5   8  -9    5.14    1.31
   5   8   9    7.45    1.39
   5   8   9    5.01    1.98
   0   9  -9    0.61    0.63
   0   9   9    2.83    0.61
   0  -9  -9    2.01    0.91
   0   9  -9    1.26    0.67
   0   9  -9    1.11    0.71
   0   9   9    2.98    1.04
  -1   9   9    5.58    0.55
  -1   9   9    6.18    1.29
  -1  -9  -9    6.44    1.30
   1   9  -9    5.22    1.05
   1   9  -9    3.08    0.76
  -1   9  -9    4.19    0.65
   1   9   9    4.63    1.30
  -1   9  -9    5.13    0.98
  -1   9  -9    3.24    0.76
   1   9   9    5.37    0.83
   1  -9  -9    6.23    1.04
   2   9  -9    1.18    0.63
   2   9  -9    0.46    0.95
  -2   9   9    1.56    1.00
  -2  -9  -9    1.61    1.10
  -2   9  -9    0.85    0.85
   2  -9  -9    2.06    0.75
  -2   9  -9    2.19    0.80
   2   9   9    0.45    1.18
   2   9   9    1.77    0.75
   3   9  -9    0.48    1.02
  -3  -9  -9    2.04    1.31
   3   9  -9    2.13    0.76
  -3   9   9    1.42    0.98
  -3   9  -9    1.05    0.96
   3   9   9    1.63    1.52
  -3   9  -9    1.77    0.89
   3   9   9    1.87    0.86
   3  -9  -9    2.34    0.71
   4   9  -9    5.78    1.04
   4   9  -9    4.72    1.35
  -4  -9  -9    6.45    1.84
  -4   9   9    5.94    1.53
   4   9   9    5.64    1.76
  -4   9  -9    6.24    1.53
   4   9   9    5.73    1.22
  -4   9  -9    6.03    1.24
   5   9  -9    5.12    1.53
   5   9  -9    4.45    1.07
  -5  -9  -9    7.92    2.27
  -5   9   9    8.50    1.80
  -5   9  -9    3.94    1.31
  -5   9  -9    6.09    1.70
   5   9   9    5.04    1.30
   5   9   9    2.68    1.86
   0  10   9    2.13    0.59
   0  10  -9    1.93    0.77
   0  10   9    1.41    0.99
   0  10  -9    3.76    0.83
   0  10  -9    2.18    0.75
   0 -10  -9    1.78    0.99
  -1  10   9    8.86    0.73
  -1 -10  -9   11.17    1.65
  -1  10   9    9.35    1.49
   1  10  -9    8.90    1.28
   1  10  -9    7.74    1.04
  -1  10  -9    8.92    1.19
  -1  10  -9   11.04    1.39
   1 -10  -9    9.53    1.28
   1  10   9    7.37    1.44
  -1  10  -9    8.32    1.09
   1  10   9   10.07    1.06
  -2 -10  -9    2.43    1.27
   2  10  -9    1.61    1.00
  -2  10   9    1.09    1.08
   2  10  -9    1.21    0.71
  -2  10  -9    1.84    0.93
   2 -10  -9    3.20    0.89
  -2  10  -9    2.58    0.87
   2  10   9    3.23    1.37
   2  10   9    1.07    0.75
  -3 -10  -9   11.53    2.07
   3  10  -9   10.97    1.75
   3  10  -9    8.64    1.11
  -3  10   9   11.96    1.86
  -3  10  -9    8.57    1.35
   3  10   9    9.28    1.29
  -3  10  -9    8.28    1.59
   3  10   9   11.53    1.96
  -4  10   9    4.55    1.51
   4  10  -9    5.12    1.04
  -4 -10  -9    3.70    1.74
   4  10  -9    3.03    1.32
  -4  10  -9    3.38    1.39
   4  10   9    2.41    1.06
   4  10   9    5.38    1.87
  -4  10  -9    6.33    1.32
  -5 -10  -9    2.92    1.88
   5  10  -9    3.22    1.36
  -5  10   9    0.08    1.17
   5  10  -9    0.74    0.84
  -5  10  -9    2.40    1.49
   5  10   9   -0.32    1.02
  -5  10  -9    0.23    0.96
   5  10   9    5.94    2.14
   0  11  -9   20.89    1.62
   0  11   9   21.06    1.31
   0 -11  -9   19.63    1.97
   0  11  -9   19.81    1.66
   0  11   9   16.53    2.01
   0  11  -9   21.07    1.52
  -1  11   9    5.46    1.33
   1  11  -9    5.02    1.01
  -1 -11  -9    4.05    1.33
   1  11  -9    4.43    1.10
   1  11   9    5.10    0.84
  -1  11  -9    3.49    0.92
   1 -11  -9    3.96    1.10
  -1  11  -9    5.71    1.22
   1  11   9    4.48    1.45
   2  11  -9    3.80    1.22
  -2 -11  -9    5.84    1.54
   2  11  -9    5.28    1.02
  -2  11   9    6.99    1.47
  -2  11  -9    7.95    1.48
   2  11   9    6.71    1.59
   2  11   9    4.76    0.97
  -2  11  -9    4.82    1.06
   3  11  -9    6.63    1.46
  -3  11   9    6.54    1.67
   3  11  -9    6.08    1.02
  -3 -11  -9    7.63    1.83
  -3  11  -9    4.43    1.12
   3  11   9    5.30    1.10
   3  11   9    4.42    1.55
  -3  11  -9    6.28    1.46
   4  11  -9    2.63    0.91
  -4 -11  -9    5.37    1.97
  -4  11   9    2.14    1.39
   4  11  -9    3.35    1.35
   4  11   9    4.64    1.70
  -4  11  -9    2.41    1.07
   4  11   9    2.26    1.09
  -4  11  -9    2.41    1.37
   0 -12  -9    0.91    1.06
   0  12  -9    0.82    0.76
   0  12   9   -0.60    0.97
   0  12   9    1.56    0.65
  -1 -12  -9    4.23    1.41
   1  12  -9    1.48    0.93
   1  12  -9    2.39    0.85
  -1  12   9    4.22    1.44
  -1  12  -9    2.22    0.92
  -1  12  -9    2.53    1.08
   1  12   9    2.04    0.74
   1  12   9    2.85    1.29
   1 -12  -9    1.17    0.97
   2  12  -9   12.80    1.70
  -2 -12  -9    5.96    1.76
   2  12  -9    8.69    1.17
  -2  12   9   11.15    1.81
   2  12   9    7.41    1.12
  -2  12  -9   11.65    1.71
   2  12   9    8.86    1.68
  -2  12  -9   11.06    1.45
  -3  12   9    3.31    1.43
  -3 -12  -9    5.65    1.94
   3  12  -9    2.07    0.89
   3  12  -9    3.55    1.36
  -3  12  -9    2.24    1.06
  -3  12  -9    2.93    1.33
   3  12   9    2.97    1.45
   3  12   9    4.23    1.07
   4  12  -9    0.11    0.81
  -4 -12  -9    2.62    1.82
   4  12  -9   -0.39    1.12
  -4  12   9   -0.17    1.26
   4  12   9   -0.36    0.94
  -4  12  -9    0.88    0.97
  -4  12  -9   -1.14    1.11
   0  13  -9    0.33    0.79
   0  13   9   -0.10    1.07
   0 -13  -9    0.75    1.10
  -1  13   9    2.11    1.29
  -1 -13  -9    0.86    1.31
   1  13  -9    2.26    0.89
   1  13   9    1.71    1.29
   1  13   9    1.28    0.74
  -1  13  -9    0.01    0.80
  -2 -13  -9    2.85    1.60
   2  13  -9    2.80    1.19
   2  13  -9    1.99    0.91
  -2  13   9    4.86    1.46
   2  13   9    5.51    1.68
  -2  13  -9    3.61    1.33
  -2  13  -9    2.00    0.98
   2  13   9    1.86    0.90
  -3 -13  -9    0.82    1.59
   3  13  -9   -0.24    0.80
  -3  13   9    0.49    1.26
   3  13  -9   -0.26    1.18
   3  13   9    0.02    0.86
   3  13   9    2.95    1.47
  -3  13  -9   -0.65    1.11
  -3  13  -9   -0.03    0.92
   0  14  -9    4.03    1.15
   0  14   9    4.49    1.55
  -1 -14  -9    6.64    1.89
  -1  14   9    5.33    1.66
   1  14  -9    4.27    1.10
   1  14   9    6.57    1.04
   1  14   9    6.72    1.66
  -1  14  -9    4.45    1.19
   2  14  -9    2.44    0.98
  -2  14   9    1.92    1.39
  -2 -14  -9   -0.51    1.48
   2  14   9    1.23    1.39
   2  14   9   -0.10    0.84
  -2  14  -9    1.41    1.03
  -2  14  -9    0.40    1.11
   0   0  10   30.34    2.07
   0   0 -10   33.38    1.55
   0   0 -10   31.81    1.45
  -1   0 -10    6.94    0.83
  -1   0  10   10.44    1.06
  -1   0 -10    7.22    0.85
   1   0 -10    8.90    0.65
   1   0 -10    7.02    0.85
   1   0  10    6.50    1.47
  -2   0 -10   13.36    1.25
  -2   0  10   11.80    0.71
   2   0 -10   11.47    0.67
  -2   0  10   12.50    1.01
  -2   0 -10   10.66    1.11
   2   0 -10   13.25    1.26
   2   0  10   13.33    1.73
   3   0  10    2.55    1.47
  -3   0 -10    2.85    0.78
   3   0 -10    3.33    0.42
  -3   0  10    3.06    0.67
  -3   0 -10    2.88    0.91
   3   0 -10    2.32    0.94
   4   0 -10    3.32    0.46
  -4   0 -10    1.33    1.00
   4   0 -10    0.82    0.93
   4   0  10    1.56    1.57
  -4   0  10    1.04    0.65
  -4   0 -10    2.13    0.88
  -5   0 -10   17.81    1.90
   5   0 -10   13.77    1.70
   5   0  10   11.61    2.24
  -5   0 -10   18.58    2.21
   6   0 -10    8.78    1.55
  -6   0 -10    6.54    1.44
  -6   0 -10    8.85    1.88
   6   0  10    9.27    2.32
   0  -1  10    8.17    1.23
   0  -1 -10    7.36    0.81
   0   1 -10    8.33    0.75
   0   1 -10    7.75    0.77
   0   1  10    7.31    1.25
   0  -1 -10    6.68    0.69
   1   1 -10    9.84    0.74
   1   1 -10    9.15    1.01
  -1   1  10   10.61    1.12
  -1  -1 -10    7.95    0.86
  -1   1  10    8.16    0.51
   1  -1  10    9.98    1.46
  -1  -1 -10    7.46    0.86
  -1   1 -10   11.16    0.95
   1  -1 -10    7.95    0.60
   1  -1 -10    7.60    0.85
   1   1  10    7.80    1.46
  -1  -1  10    9.90    0.99
  -1   1 -10    8.36    0.86
   2   1 -10    2.56    0.41
   2   1 -10    3.88    0.93
  -2   1  10    2.03    0.30
  -2   1  10    2.06    0.66
  -2  -1 -10    2.14    0.79
   2  -1  10    3.84    1.35
  -2  -1 -10    3.61    0.75
   2  -1 -10    2.23    0.78
  -2   1 -10    2.39    0.67
   2   1  10    1.88    1.46
  -2   1 -10    3.17    0.72
  -2  -1  10    2.41    0.54
   2  -1 -10    2.20    0.29
   3  -1  10   12.10    1.92
   3   1 -10   10.59    1.36
   3   1 -10   10.99    0.75
  -3  -1 -10   11.79    1.44
  -3  -1 -10   12.89    1.39
  -3   1  10   14.37    1.22
  -3  -1  10   11.40    0.89
   3  -1 -10   11.12    1.25
  -3   1 -10   13.05    1.35
  -3   1 -10    9.96    1.23
   3   1  10   11.51    1.90
  -4  -1 -10   13.34    1.75
   4   1 -10   14.64    0.89
   4   1 -10   11.14    1.49
   4  -1  10   12.31    1.98
  -4  -1 -10   14.24    1.58
  -4   1  10   11.55    1.26
   4   1  10   10.64    2.12
   4  -1 -10   15.90    1.57
  -4   1 -10   14.47    1.54
  -4  -1  10   11.55    1.02
  -4   1 -10   14.00    1.61
   5  -1  10    4.86    1.82
   5   1 -10    2.10    1.05
  -5   1  10    3.05    0.89
  -5  -1 -10    3.22    1.41
  -5  -1 -10    2.78    1.09
  -5   1 -10    5.56    1.36
   5  -1 -10    3.60    1.13
  -5   1 -10    3.23    1.09
   5   1  10    1.67    1.82
  -6  -1 -10    1.17    1.50
   6  -1  10    1.79    1.83
  -6  -1 -10    1.54    1.09
   6   1 -10    0.21    1.08
   6   1  10   -1.92    1.90
  -6   1 -10    1.94    1.37
  -6   1 -10   -0.40    0.98
   6  -1 -10    0.35    0.96
   0   2 -10    2.27    0.58
   0   2 -10    2.66    0.52
   0  -2 -10    2.47    0.49
   0  -2  10    3.30    1.02
   0   2  10    2.05    1.02
   0  -2 -10    1.92    0.65
   1   2 -10    5.77    0.62
  -1   2  10    5.53    0.98
  -1   2  10    5.23    0.38
   1   2 -10    4.84    0.85
   1  -2  10    4.39    1.22
  -1  -2 -10    5.27    0.76
  -1  -2 -10    3.98    0.75
   1   2 -10    5.11    0.73
  -1   2 -10    5.50    0.75
  -1  -2  10    5.34    0.82
   1  -2 -10    6.53    0.49
   1   2  10    8.09    1.54
   1  -2 -10    4.32    0.65
  -1   2 -10    5.10    0.76
  -2   2  10   13.48    1.25
   2   2 -10   11.34    0.81
  -2  -2 -10   10.48    1.12
   2   2 -10   12.76    0.92
  -2  -2 -10   12.00    1.28
   2   2 -10   10.94    1.25
   2  -2  10   10.87    1.59
  -2   2 -10   11.56    1.14
  -2  -2  10   12.11    0.72
   2  -2 -10   12.31    1.14
   2   2  10   14.58    2.01
  -2   2 -10   13.08    1.09
   3   2 -10   24.18    1.85
  -3  -2 -10   34.31    1.98
   3  -2  10   32.90    2.64
   3   2 -10   30.16    1.34
  -3  -2 -10   32.84    2.11
  -3   2  10   28.60    1.76
   3  -2 -10   31.31    1.82
  -3   2 -10   26.09    1.78
  -3   2 -10   29.54    1.92
   3   2  10   37.57    3.14
  -3  -2  10   27.88    1.22
   4   2 -10   13.34    0.98
   4  -2  10   12.51    2.01
   4   2 -10   12.36    1.59
  -4   2  10   17.26    1.54
  -4  -2 -10   14.89    1.64
  -4  -2 -10   13.58    1.86
  -4   2 -10   12.77    1.47
   4   2  10   15.92    2.42
  -4   2 -10   14.39    1.56
   4  -2 -10   16.60    1.57
   5   2 -10    3.94    0.68
   5   2 -10    2.95    1.14
  -5  -2 -10    3.13    1.12
   5  -2  10    4.03    1.83
  -5  -2 -10    2.88    1.40
  -5   2  10    4.24    1.05
   5  -2 -10    4.19    1.24
  -5   2 -10    2.71    1.05
  -5   2 -10    3.62    1.26
   5   2  10    3.68    1.90
  -6  -2 -10    3.64    1.33
  -6  -2 -10    4.89    1.83
   6   2 -10    2.73    1.29
   6  -2  10    5.76    2.09
   6  -2 -10    4.35    1.39
  -6   2 -10    3.91    1.34
   6   2  10    2.27    2.23
   0   3 -10   20.43    1.21
   0  -3 -10   21.24    1.14
   0  -3 -10   22.10    1.33
   0  -3  10   19.82    1.57
   0   3  10   24.79    1.96
   0   3 -10   21.37    1.28
   1  -3  10   16.24    1.61
  -1  -3 -10   17.79    1.20
  -1   3  10   16.91    1.50
  -1  -3 -10   15.73    1.23
   1   3 -10   18.74    1.37
  -1   3  10   17.04    0.68
   1   3 -10   17.30    1.03
   1  -3 -10   17.90    1.18
  -1   3 -10   18.15    1.24
   1   3  10   19.16    1.93
  -1   3 -10   16.02    1.05
  -1  -3  10   16.05    0.92
  -1  -3  10   17.91    1.12
  -2  -3 -10   19.30    1.67
   2   3 -10   19.19    1.09
   2  -3  10   18.00    1.91
   2   3 -10   21.26    1.73
  -2  -3 -10   18.96    1.40
  -2   3  10   21.01    1.51
   2   3  10   23.87    2.43
   2  -3 -10   18.38    1.27
  -2   3 -10   19.91    1.40
  -2   3 -10   16.99    1.22
  -3  -3 -10    1.27    1.01
  -3  -3 -10    0.89    0.71
  -3   3  10    1.72    0.73
   3  -3  10    0.82    1.32
   3   3 -10    1.84    0.92
   3   3 -10    1.24    0.46
   3   3  10    0.49    1.64
  -3   3 -10    0.22    0.65
   3  -3 -10    0.99    0.75
  -3   3 -10    0.63    0.69
   4   3 -10   35.74    1.68
  -4  -3 -10   35.47    2.62
  -4  -3 -10   38.29    2.34
  -4   3  10   38.08    2.20
   4   3 -10   34.95    2.29
   4  -3  10   36.76    2.95
   4   3  10   30.22    3.07
  -4   3 -10   34.21    2.11
   4  -3 -10   36.24    2.10
  -5  -3 -10    5.25    1.67
   5   3 -10    3.40    1.29
   5  -3  10    4.42    1.81
   5   3 -10    5.07    0.78
  -5   3  10    3.68    1.11
  -5  -3 -10    4.30    1.21
  -5   3 -10    3.88    1.21
   5   3  10    2.73    2.12
   5  -3 -10    3.56    1.12
  -5   3 -10    2.15    1.03
  -6  -3 -10    4.42    1.38
   6  -3  10    4.03    1.99
   6   3 -10    2.42    1.40
  -6  -3 -10    4.53    1.94
  -6   3  10    3.54    1.39
   6  -3 -10    0.92    1.18
   6   3  10    2.94    2.21
  -6   3 -10    4.84    1.39
   0   4 -10    7.69    0.88
   0  -4 -10    7.70    0.89
   0  -4  10    9.08    1.13
   0   4 -10    8.76    0.89
   0   4  10    8.86    1.37
   1   4 -10    3.46    0.89
   1  -4  10    4.07    1.15
  -1  -4 -10    4.15    0.73
  -1  -4 -10    3.25    0.79
   1   4 -10    3.47    0.59
  -1   4  10    3.70    1.02
   1  -4 -10    4.31    0.76
  -1  -4  10    4.26    0.46
  -1   4 -10    3.38    0.62
  -1  -4  10    3.88    0.67
   1   4  10    7.12    1.42
  -1   4 -10    3.11    0.67
  -2  -4 -10    2.65    0.76
  -2  -4 -10    1.82    0.91
  -2   4  10    2.80    0.88
   2   4 -10    1.95    0.93
   2   4 -10    2.57    0.55
   2  -4  10    4.00    1.23
  -2   4 -10    1.53    0.64
   2  -4 -10    2.72    0.64
  -2   4 -10    2.60    0.62
   2   4  10    1.72    1.54
  -3  -4 -10    4.42    0.97
   3   4 -10    5.55    1.27
  -3   4  10    6.71    1.14
   3  -4  10    4.53    1.51
   3   4 -10    6.86    0.77
  -3  -4 -10    6.09    1.23
   3   4  10    4.89    1.78
   3  -4 -10    7.12    0.96
  -3   4 -10    5.64    0.89
  -3   4 -10    7.45    1.13
   4   4 -10    7.98    0.85
   4  -4  10    3.64    1.61
  -4  -4 -10    8.76    1.57
   4   4 -10    5.17    1.29
  -4   4  10    8.72    1.33
  -4  -4 -10    6.14    1.19
   4   4  10    3.49    1.80
   4  -4 -10    7.97    1.11
  -4   4 -10    6.85    1.28
  -4   4 -10    9.15    1.19
  -5  -4 -10    3.10    1.61
  -5  -4 -10    3.86    1.21
   5   4 -10    5.63    0.85
   5  -4  10    5.24    1.79
   5   4 -10    4.19    1.35
  -5   4  10    5.71    1.25
  -5   4 -10    4.47    1.18
   5  -4 -10    5.63    1.14
   5   4  10    2.27    2.01
  -6  -4 -10    2.78    1.83
   6   4 -10   -0.03    1.17
   6  -4  10    2.52    1.90
  -6   4  10    1.60    1.16
   6  -4 -10    1.48    1.09
   6   4  10    5.09    2.43
  -6   4 -10    4.48    1.37
   0   5  10    6.31    1.23
   0  -5 -10    4.79    0.84
   0   5  10    5.47    0.62
   0  -5  10    4.34    0.95
   0   5 -10    5.24    0.81
   0   5 -10    4.97    0.70
   1   5 -10   11.33    0.95
  -1  -5 -10   11.84    1.30
   1  -5  10   10.24    1.40
  -1   5  10   10.58    1.42
   1   5 -10   11.17    1.25
  -1   5 -10   12.16    1.13
  -1  -5  10   11.62    0.68
  -1   5 -10   11.33    0.90
   1   5  10   10.08    1.65
  -1  -5  10   11.01    0.88
   1  -5 -10   10.68    1.02
   2  -5  10   12.02    1.67
  -2   5  10   14.01    1.50
  -2  -5 -10   13.31    1.52
  -2  -5 -10   10.58    1.22
   2   5 -10   12.86    1.03
   2   5 -10   10.53    1.39
   2  -5 -10   10.25    1.01
   2   5  10   10.82    1.83
  -2   5 -10   11.98    0.94
  -2   5 -10   14.49    1.35
   3  -5  10   -0.76    1.22
   3   5 -10    2.27    0.60
  -3   5  10    2.71    0.93
  -3  -5 -10    1.46    1.07
   3   5 -10    2.03    0.91
  -3  -5 -10    2.14    0.89
  -3   5 -10    3.10    0.70
   3   5  10    0.23    1.60
   3  -5 -10    2.34    0.68
  -3   5 -10    2.94    0.85
  -4  -5 -10   11.11    1.55
   4   5 -10   11.48    1.63
   4  -5  10   10.32    1.86
   4   5 -10   11.64    1.08
  -4   5  10   12.82    1.61
  -4  -5 -10    9.47    1.71
  -4   5 -10   12.52    1.26
  -4   5 -10   10.50    1.43
   4  -5 -10   10.45    1.14
   4   5  10    9.12    2.21
  -5   5  10    0.95    1.03
   5  -5  10    1.21    1.58
   5   5 -10    1.90    1.22
  -5  -5 -10    2.59    1.66
   5   5 -10    1.21    0.70
   5  -5 -10    2.68    0.85
  -5   5 -10    1.44    1.03
   5   5  10    1.39    1.93
   6  -5  10    1.52    1.84
  -6   5  10    0.21    1.17
  -6  -5 -10   -0.03    1.62
   6   5 -10    0.24    1.27
  -6   5 -10    3.21    1.30
   6   5  10    2.20    2.14
   6   5  10    1.06    1.13
   0   6  10    3.43    0.58
   0   6 -10    3.72    0.78
   0   6 -10    5.25    0.80
   0  -6  10    4.47    0.97
   0  -6 -10    4.33    0.84
   0   6  10    2.79    1.07
  -1  -6 -10   16.04    1.53
  -1   6  10   13.65    0.67
   1   6 -10   12.19    1.06
   1   6 -10   13.17    1.35
  -1   6  10   14.76    1.63
  -1   6  10   13.59    0.74
   1  -6 -10   15.32    1.23
  -1   6 -10   14.01    0.99
  -1  -6  10   13.01    0.97
  -1   6 -10   13.48    1.23
   1   6  10   16.06    1.19
  -1  -6  10   15.59    0.75
   1   6  10   10.73    1.73
  -2   6  10    2.46    0.93
  -2  -6 -10    3.52    0.99
   2   6 -10    2.55    0.93
   2   6 -10    1.77    0.58
   2  -6 -10    1.64    0.67
  -2   6 -10    2.03    0.72
   2   6  10    2.55    0.83
   2   6  10    3.10    1.43
  -2   6 -10    2.09    0.55
   3   6 -10   24.76    2.18
  -3   6  10   24.21    1.98
   3   6 -10   24.82    1.45
  -3  -6 -10   23.98    2.30
   3  -6 -10   24.49    1.45
  -3   6 -10   28.25    2.13
   3   6  10   24.03    1.81
  -3   6 -10   23.80    1.39
   3   6  10   23.28    2.60
  -4   6  10   -0.21    0.89
  -4  -6 -10   -0.26    1.20
   4   6 -10    2.00    1.12
   4   6 -10   -0.31    0.57
  -4   6 -10    0.63    0.87
   4   6  10    1.21    1.80
   4   6  10    0.74    0.95
   4  -6 -10    0.35    0.62
  -5   6  10   12.74    1.81
  -5  -6 -10   11.37    2.41
   5   6 -10   12.81    1.93
   5  -6  10   16.05    2.34
   5   6 -10   11.62    1.23
  -5   6 -10   14.08    1.77
   5  -6 -10   12.74    1.29
   5   6  10   13.12    2.60
   5   6  10   12.64    1.65
   6   6 -10    2.90    0.89
  -6   6  10   -1.41    1.06
  -6  -6 -10    4.71    2.11
   6   6 -10    0.03    1.35
   6  -6  10    2.49    1.92
  -6   6 -10   -0.40    0.96
   6   6  10   -4.63    1.94
   6   6  10    1.09    1.16
   0  -7  10   18.51    1.49
   0   7  10   16.21    1.03
   0   7 -10   16.48    1.32
   0   7  10   18.35    1.91
   0  -7 -10   18.84    1.57
   0   7 -10   16.35    1.28
  -1   7  10    1.54    0.96
  -1  -7 -10   -0.43    0.81
   1   7 -10    0.23    0.55
  -1   7  10    1.20    0.31
   1   7 -10    0.00    0.71
  -1   7 -10    0.80    0.67
  -1   7 -10    0.04    0.47
   1   7  10    0.46    0.57
  -1   7 -10    0.37    0.58
   1   7  10   -1.50    1.02
  -1  -7  10    1.37    0.63
   1  -7 -10    1.34    0.70
   2   7 -10    4.45    0.78
   2   7 -10    5.45    1.18
  -2   7  10    3.07    1.05
  -2  -7 -10    4.20    1.19
  -2   7 -10    4.13    0.86
  -2   7 -10    4.39    0.64
   2   7  10    4.38    0.87
   2  -7 -10    5.00    0.84
  -2   7 -10    6.27    1.13
   2   7  10    1.87    1.48
  -3   7  10   11.25    1.55
   3   7 -10    8.47    0.96
  -3  -7 -10    9.17    1.63
   3   7 -10    9.57    1.54
   3   7  10    9.63    1.25
  -3   7 -10    9.57    1.34
   3  -7 -10   10.37    1.02
   3   7  10    7.48    1.88
  -3   7 -10    9.82    1.49
  -4  -7 -10   -0.04    1.08
   4   7 -10   -1.55    0.96
   4   7 -10    0.07    0.62
  -4   7  10    0.06    0.99
   4  -7 -10    1.11    0.68
   4   7  10    0.35    1.68
  -4   7 -10   -0.28    0.80
  -4   7 -10    0.37    0.94
   4   7  10   -0.04    0.83
  -5   7  10    2.42    1.24
   5   7 -10    1.35    0.78
  -5  -7 -10    1.12    1.63
   5   7 -10    1.10    1.23
   5   7  10    0.93    1.03
   5   7  10    1.86    2.03
  -5   7 -10    2.37    1.08
   0   8 -10   14.92    1.27
   0   8 -10   12.49    1.21
   0  -8 -10   12.88    1.43
   0   8  10   13.59    0.97
   0   8 -10   12.28    1.12
   0   8  10    8.89    1.44
   1   8 -10    3.88    0.78
  -1   8  10    3.39    0.42
  -1  -8 -10    5.32    1.18
   1   8 -10    1.67    0.85
  -1   8  10    2.18    0.98
  -1   8 -10    3.50    0.64
   1  -8 -10    2.07    0.83
  -1   8 -10    3.11    0.78
   1   8  10    1.44    1.11
  -1   8 -10    3.78    0.91
   1   8  10    3.33    0.71
  -2   8  10    3.30    1.10
   2   8 -10    2.91    1.04
  -2  -8 -10    3.16    1.25
   2   8 -10    2.48    0.72
  -2   8 -10    3.58    0.87
   2   8  10    3.39    0.82
  -2   8 -10    3.10    0.55
   2  -8 -10    5.01    0.87
  -2   8 -10    3.02    0.97
   2   8  10    3.52    1.49
  -3  -8 -10    1.17    1.13
   3   8 -10   -0.01    0.95
  -3   8  10    1.15    0.97
   3   8 -10    1.05    0.63
   3  -8 -10    1.31    0.70
  -3   8 -10    1.31    0.94
  -3   8 -10   -0.51    0.68
   3   8  10   -0.49    1.41
   3   8  10    1.61    0.87
   4   8 -10    1.04    1.21
  -4   8  10    3.01    1.27
  -4  -8 -10    1.50    1.36
   4   8 -10    1.70    0.74
  -4   8 -10    1.55    1.11
   4   8  10    3.27    1.77
  -4   8 -10    0.44    0.93
   4   8  10    1.40    0.99
  -5  -8 -10    2.86    1.83
   5   8 -10    0.59    1.31
  -5   8  10    2.33    1.35
   5   8 -10    2.25    0.85
  -5   8 -10    3.84    1.23
   5   8  10    2.07    1.13
   5   8  10    2.96    1.94
   0   9 -10   -0.06    0.63
   0  -9 -10    0.24    0.85
   0   9  10   -0.30    0.99
   0   9 -10    0.18    0.61
   0   9 -10   -0.10    0.56
   0   9  10   -0.31    0.47
   1   9 -10   19.45    1.75
   1   9 -10   19.28    1.47
  -1   9  10   25.27    2.29
  -1  -9 -10   21.56    2.09
   1   9  10   21.43    1.38
  -1   9 -10   15.55    1.46
  -1   9 -10   20.15    1.20
   1  -9 -10   21.29    1.64
  -1   9 -10   21.09    1.72
   1   9  10   21.88    2.19
  -2   9  10   14.58    1.84
   2   9 -10   14.19    1.68
   2   9 -10   16.23    1.37
  -2  -9 -10   11.41    1.71
   2   9  10   18.84    1.51
   2   9  10   14.30    1.97
  -2   9 -10   18.16    1.70
  -2   9 -10   17.55    1.82
   2  -9 -10   14.46    1.39
   3   9 -10    0.91    1.14
   3   9 -10    1.63    0.71
  -3  -9 -10    1.53    1.35
  -3   9  10    2.33    1.12
  -3   9 -10    2.84    1.01
   3   9  10    3.03    0.92
   3  -9 -10    3.49    0.80
  -3   9 -10    2.65    1.09
   3   9  10    3.21    1.62
  -4   9  10    3.76    1.40
  -4  -9 -10    4.42    1.81
   4   9 -10    3.24    1.38
   4   9 -10    4.10    0.90
   4   9  10    3.78    1.09
   4   9  10    6.12    1.87
  -4   9 -10    5.20    1.45
  -4   9 -10    5.65    1.26
   5   9 -10    2.45    1.48
  -5   9  10    3.19    1.45
   5   9 -10    4.02    1.00
  -5  -9 -10    1.13    1.76
  -5   9 -10    4.08    1.35
   5   9  10    4.06    1.90
   5   9  10    1.19    1.08
  -5   9 -10    4.37    1.62
   0  10 -10    0.23    0.69
   0  10 -10    0.90    0.68
   0  10  10    0.11    0.50
   0 -10 -10    0.54    0.89
   0  10  10   -0.33    0.99
   0  10 -10    0.86    0.64
  -1  10  10    1.40    1.04
  -1 -10 -10    3.09    1.21
   1  10 -10    2.42    0.80
   1  10 -10    1.25    0.90
   1 -10 -10    0.90    0.86
   1  10  10    2.38    0.71
   1  10  10    1.75    1.11
  -1  10 -10    1.56    0.88
  -1  10 -10    2.13    0.79
  -2 -10 -10    2.98    1.32
   2  10 -10    1.52    1.04
   2  10 -10    1.72    0.73
  -2  10  10    1.33    1.10
  -2  10 -10    2.35    1.03
   2  10  10    4.58    1.40
   2 -10 -10    2.96    0.93
   2  10  10    2.28    0.82
  -2  10 -10    2.38    0.90
   3  10 -10    0.84    1.16
  -3 -10 -10    1.05    1.33
   3  10 -10    1.39    0.73
  -3  10  10    0.87    1.08
   3  10  10   -0.20    1.33
   3  10  10   -0.40    0.76
  -3  10 -10    0.63    0.83
  -3  10 -10    1.42    1.07
   4  10 -10    0.00    1.16
  -4 -10 -10    1.60    1.70
  -4  10  10    1.61    1.32
   4  10 -10    1.15    0.84
  -4  10 -10   -1.62    0.95
   4  10  10   -0.02    0.95
  -4  10 -10    1.05    1.06
   4  10  10    0.03    1.59
   0  11 -10    8.58    1.13
   0  11  10    8.08    1.65
   0 -11 -10    9.22    1.53
   0  11 -10    5.83    1.03
   0  11  10   10.32    0.96
   1  11 -10    2.84    1.00
  -1 -11 -10    3.54    1.28
   1  11 -10    2.56    0.85
  -1  11  10    1.98    1.12
  -1  11 -10    2.31    0.97
   1 -11 -10    3.61    1.11
   1  11  10    1.21    0.67
  -1  11 -10    3.06    0.87
   1  11  10    3.49    1.28
   2  11 -10    3.67    1.18
  -2  11  10    4.67    1.43
  -2 -11 -10    3.97    1.48
   2  11 -10    2.67    0.88
   2  11  10    3.44    0.87
   2  11  10    2.97    1.44
  -2  11 -10    4.03    1.19
  -2  11 -10    4.23    1.05
  -3  11  10   -0.10    1.02
   3  11 -10   -0.64    0.71
  -3 -11 -10    0.56    1.38
   3  11 -10   -0.57    1.02
  -3  11 -10    0.46    1.05
  -3  11 -10   -0.03    0.83
   3  11  10   -0.83    0.74
   3  11  10    3.39    1.54
  -4 -11 -10   -0.39    1.51
   4  11 -10   -1.04    0.69
  -4  11  10    0.20    1.30
   4  11 -10   -1.86    1.17
  -4  11 -10   -0.33    1.12
   4  11  10   -0.49    0.91
  -4  11 -10   -0.80    0.98
   4  11  10    1.83    1.70
   0 -12 -10    2.00    1.14
   0  12 -10    2.71    0.91
   0  12  10    0.62    1.09
   1  12 -10    1.96    0.98
   1  12 -10    6.16    1.09
  -1  12  10    8.03    1.65
  -1 -12 -10    3.26    1.35
   1  12  10    8.03    1.73
   1  12  10    4.47    0.91
  -1  12 -10    5.64    1.12
  -1  12 -10    4.69    1.21
   1 -12 -10    5.58    1.27
   2  12 -10   -0.59    1.00
  -2  12  10    0.46    1.07
  -2 -12 -10   -0.01    1.29
   2  12 -10    2.14    0.89
   2  12  10    1.70    1.26
   2  12  10    1.66    0.81
  -2  12 -10    0.36    0.82
  -2  12 -10   -0.09    1.00
   3  12 -10    0.31    0.79
  -3 -12 -10    0.60    1.62
   3  12 -10   -1.33    1.06
  -3  12  10    0.38    1.21
   3  12  10    0.52    0.84
  -3  12 -10    0.89    0.96
   3  12  10    1.04    1.41
  -3  12 -10   -0.66    1.08
   0 -13 -10   -0.17    1.07
   0  13  10    0.40    1.12
   0  13 -10   -0.27    0.74
  -1  13  10    5.00    1.54
  -1 -13 -10    7.05    1.63
   1  13 -10    5.80    1.12
   1  13  10    4.91    0.95
   1  13  10    5.28    1.65
  -1  13 -10    5.20    1.16
  -2 -13 -10   -0.56    1.44
   2  13 -10    1.31    0.89
  -2  13  10    0.17    1.17
   2  13 -10    1.14    1.07
   2  13  10    1.40    0.89
  -2  13 -10   -0.23    1.05
   2  13  10   -0.18    1.43
  -2  13 -10    0.31    0.90
   0  14 -10    0.14    0.82
   0  14  10    1.38    1.27
  -1 -14 -10    4.70    1.68
  -1  14  10    6.71    1.74
   1  14 -10    5.10    1.14
   1  14  10    6.24    1.75
  -1  14 -10    5.06    1.24
   0   0 -11    0.21    0.39
   0   0 -11   -0.66    0.40
   0   0  11    0.90    1.08
   1   0 -11    0.56    0.35
  -1   0 -11    1.32    0.57
   1   0  11    0.46    1.29
  -1   0 -11    0.74    0.57
  -1   0  11   -0.27    0.70
   1   0 -11    0.91    0.57
   2   0 -11   27.69    1.74
   2   0  11   28.54    2.50
   2   0 -11   29.37    1.20
  -2   0  11   30.60    1.53
  -2   0 -11   29.97    1.76
  -2   0 -11   24.67    1.66
  -3   0 -11   12.01    1.32
  -3   0  11   14.93    1.17
   3   0 -11   14.81    1.44
  -3   0 -11   19.71    1.74
   3   0 -11   15.11    0.78
   3   0  11   17.73    2.36
  -4   0 -11   33.50    2.31
  -4   0  11   31.47    1.73
   4   0 -11   30.07    2.05
  -4   0 -11   36.19    2.26
   4   0  11   30.37    2.89
  -5   0 -11    2.77    1.23
  -5   0 -11    1.95    1.01
   5   0  11   -1.07    1.49
   5   0 -11    1.05    0.97
   6   0  11    8.66    2.44
  -6   0 -11   15.62    2.34
   6   0 -11    7.89    1.55
  -6   0 -11   11.67    1.81
   0  -1  11   74.51    3.29
   0   1 -11   78.03    2.87
   0   1  11   72.09    3.30
   0  -1 -11   70.74    2.87
   0  -1 -11   74.49    2.77
   0   1 -11   72.03    2.79
  -1   1  11    9.95    0.64
   1  -1  11   13.03    1.72
  -1  -1 -11    9.43    1.04
  -1  -1 -11   10.14    0.98
   1   1 -11   10.54    1.09
  -1   1  11   10.98    1.20
   1   1 -11   11.03    0.82
   1  -1 -11   11.64    1.03
  -1   1 -11   12.04    1.01
  -1   1 -11   12.30    1.07
   1  -1 -11   10.41    0.72
  -1  -1  11   11.73    1.13
   1   1  11   11.03    1.75
  -2  -1 -11    6.53    0.97
  -2  -1 -11    8.06    1.13
  -2   1  11    8.07    0.52
   2  -1  11    8.68    1.72
   2   1 -11    8.13    1.06
  -2   1  11    9.07    1.01
   2   1 -11    9.28    0.69
   2   1  11    8.50    1.82
   2  -1 -11    6.35    0.94
  -2  -1  11    8.94    0.81
   2  -1 -11    8.03    0.52
  -2   1 -11    6.66    0.97
  -2   1 -11    7.80    0.98
  -3  -1 -11   43.88    2.48
  -3   1  11   44.90    2.16
   3   1 -11   49.24    2.44
   3   1 -11   42.97    1.74
  -3  -1 -11   44.11    2.43
   3  -1  11   48.94    3.22
  -3  -1  11   45.52    1.89
   3  -1 -11   47.81    2.36
  -3   1 -11   44.99    2.40
   3   1  11   42.25    3.33
  -3   1 -11   40.33    2.30
  -4  -1 -11   24.76    2.26
   4  -1  11   20.81    2.46
   4   1 -11   24.23    1.15
  -4  -1 -11   21.81    1.96
   4   1 -11   18.91    1.92
  -4   1  11   25.07    1.67
  -4   1 -11   26.95    2.19
   4   1  11   22.05    2.61
   4  -1 -11   22.72    1.90
  -4   1 -11   27.17    2.12
  -5  -1 -11    4.49    1.44
   5   1 -11   -0.01    0.99
  -5  -1 -11    2.09    1.10
   5  -1  11    2.29    1.82
   5   1  11    2.71    1.93
   5  -1 -11    2.19    1.22
  -5   1 -11    3.60    1.22
  -5   1 -11    0.87    0.97
   6  -1  11    1.59    1.97
  -6  -1 -11    5.08    1.80
   6   1 -11    4.26    1.39
  -6  -1 -11    2.84    1.21
  -6   1 -11    3.10    1.33
   6   1  11    0.74    2.11
   6  -1 -11    1.04    1.36
  -6   1 -11    3.85    1.53
   0  -2  11    2.26    1.06
   0   2  11   -1.32    0.93
   0  -2 -11   -0.11    0.38
   0   2 -11    0.30    0.44
   0   2 -11    0.73    0.44
   0  -2 -11   -0.08    0.52
  -1  -2 -11   54.92    2.39
   1   2 -11   55.17    2.10
  -1  -2 -11   53.22    2.29
  -1   2  11   50.53    2.48
   1   2 -11   53.64    2.38
   1  -2  11   48.19    2.81
  -1   2  11   49.50    1.78
  -1  -2  11   52.72    2.26
  -1   2 -11   49.90    2.17
   1  -2 -11   51.47    1.89
   1  -2 -11   54.83    2.24
  -1   2 -11   49.51    2.29
   1   2  11   52.91    3.14
  -2   2  11    1.68    0.72
   2   2 -11    1.50    0.84
   2   2 -11    1.31    0.44
   2   2 -11    0.87    0.59
  -2  -2 -11    0.07    0.78
   2  -2  11    2.00    1.30
  -2  -2 -11    1.38    0.67
  -2   2 -11    1.62    0.69
  -2   2 -11    1.73    0.66
   2  -2 -11    1.47    0.67
   2   2  11    1.99    1.53
  -2  -2  11    1.00    0.42
  -3   2  11   11.07    1.19
   3  -2  11    9.95    1.83
   3   2 -11    9.93    0.80
  -3  -2 -11    7.24    1.14
  -3  -2 -11    6.60    1.27
   3   2 -11    8.46    1.26
  -3   2 -11    9.46    1.22
   3   2  11    8.17    1.99
  -3   2 -11    9.45    1.18
   3  -2 -11   11.03    1.25
  -3  -2  11    8.22    0.64
  -4  -2 -11   10.83    1.70
   4  -2  11    5.60    1.79
   4   2 -11    6.75    1.38
  -4  -2 -11    5.69    1.21
  -4   2  11    8.45    1.16
   4   2 -11    6.16    0.68
   4  -2 -11    7.55    1.22
  -4   2 -11    6.62    1.22
  -4   2 -11    7.92    1.27
   4   2  11    5.31    1.94
  -5  -2 -11    4.87    1.58
  -5  -2 -11    6.62    1.42
   5  -2  11    5.74    1.92
  -5   2  11    5.21    1.15
   5   2 -11    4.82    1.38
   5  -2 -11    6.68    1.38
   5   2  11    3.94    2.07
  -5   2 -11    8.96    1.53
  -5   2 -11    6.11    1.28
  -6  -2 -11    0.45    1.09
   6   2 -11   -2.04    0.99
  -6  -2 -11    0.83    1.64
   6  -2  11    1.14    1.90
   6  -2 -11   -1.07    1.26
   6   2  11   -1.97    2.09
  -6   2 -11    0.31    0.95
   0  -3 -11   -0.16    0.57
   0   3 -11   -0.21    0.40
   0  -3 -11    0.23    0.41
   0   3  11   -0.21    1.07
   0   3 -11   -0.06    0.52
   0  -3  11    0.96    1.05
  -1   3  11    1.41    0.24
  -1   3  11    0.70    0.82
   1  -3  11    1.19    1.17
  -1  -3 -11    1.40    0.57
  -1  -3 -11    0.02    0.61
   1   3 -11    2.80    0.80
   1   3 -11    2.29    0.51
  -1  -3  11    0.72    0.42
   1  -3 -11    1.94    0.65
  -1   3 -11    1.30    0.56
  -1   3 -11    1.69    0.58
   1  -3 -11    1.63    0.33
  -1  -3  11    1.60    0.68
   1   3  11    0.85    1.32
  -2   3  11    0.92    0.72
  -2  -3 -11    1.07    0.67
   2  -3  11    2.21    1.31
  -2  -3 -11    2.61    0.91
   2   3 -11    1.48    0.48
   2   3 -11    2.07    0.87
   2   3  11    3.15    1.65
  -2   3 -11    1.75    0.68
  -2   3 -11    1.78    0.62
   2  -3 -11    0.92    0.64
   3   3 -11   24.66    1.27
  -3  -3 -11   24.31    1.79
  -3  -3 -11   20.35    1.88
   3   3 -11   22.76    1.80
  -3   3  11   27.54    1.76
   3  -3  11   26.95    2.58
   3   3  11   19.33    2.41
  -3   3 -11   24.60    1.83
  -3   3 -11   21.09    1.57
   3  -3 -11   21.12    1.61
  -4  -3 -11    3.26    1.05
   4  -3  11    5.10    1.77
   4   3 -11    3.47    1.17
  -4  -3 -11    0.47    1.14
   4   3 -11    3.95    0.62
  -4   3  11    2.97    0.96
   4   3  11    3.02    1.88
   4  -3 -11    2.16    0.92
  -4   3 -11    2.50    0.95
  -4   3 -11    3.59    1.02
   5   3 -11   16.50    1.76
  -5  -3 -11   20.79    2.54
  -5   3  11   21.23    1.96
  -5  -3 -11   18.79    2.02
   5   3 -11   14.85    1.89
   5  -3  11   13.75    2.36
  -5   3 -11   21.45    2.09
  -5   3 -11   20.55    2.01
   5   3  11   12.27    2.58
   5  -3 -11   18.61    1.75
   6   3 -11    2.33    1.36
  -6  -3 -11    4.01    1.40
   6  -3  11    3.72    2.12
  -6  -3 -11    3.98    1.86
   6  -3 -11    3.59    1.36
  -6   3 -11    2.57    1.23
   6   3  11    2.68    2.29
   0  -4 -11    2.03    0.72
   0   4 -11    1.61    0.65
   0   4 -11    2.15    0.59
   0  -4  11    3.89    1.11
   0  -4 -11    2.07    0.49
   0   4  11    2.24    1.14
  -1  -4 -11   20.07    1.48
  -1   4  11   22.63    1.87
   1   4 -11   20.79    1.22
   1  -4  11   23.04    1.88
   1   4 -11   22.57    1.55
  -1  -4 -11   18.04    1.30
   1   4  11   20.67    2.04
  -1  -4  11   18.57    1.01
  -1   4 -11   19.39    1.39
   1  -4 -11   19.24    1.34
  -1   4 -11   19.98    1.21
  -1  -4  11   22.04    1.29
  -2  -4 -11    0.47    0.80
   2   4 -11    0.27    0.46
  -2  -4 -11    1.03    0.67
   2   4 -11    1.31    0.86
   2  -4  11   -0.54    1.19
  -2   4  11    0.60    0.72
   2  -4 -11    1.17    0.63
  -2   4 -11    1.65    0.63
   2   4  11    1.11    1.53
  -2   4 -11    1.55    0.69
  -3   4  11   21.93    1.74
   3   4 -11   23.42    1.30
  -3  -4 -11   24.49    1.81
   3   4 -11   22.07    1.97
   3  -4  11   22.02    2.31
  -3  -4 -11   19.97    2.02
  -3   4 -11   22.59    1.81
   3  -4 -11   22.70    1.50
  -3   4 -11   21.04    1.47
   3   4  11   24.35    2.71
  -4   4  11    3.78    1.09
  -4  -4 -11    3.92    1.07
   4   4 -11    3.18    1.08
  -4  -4 -11    2.60    1.25
   4  -4  11    2.19    1.64
   4   4 -11    5.30    0.75
  -4   4 -11    5.95    1.18
  -4   4 -11    4.39    1.03
   4  -4 -11    3.30    0.91
   4   4  11    1.23    1.76
   5   4 -11    2.51    1.26
   5   4 -11    3.07    0.73
  -5   4  11    2.50    1.07
  -5  -4 -11    3.29    1.24
   5  -4  11    1.68    1.74
  -5  -4 -11    2.38    1.56
   5  -4 -11    2.65    1.01
   5   4  11    2.36    2.12
  -5   4 -11    0.20    0.91
  -6  -4 -11    6.98    1.58
   6   4 -11    3.53    1.37
  -6  -4 -11    4.69    1.98
   6  -4  11    3.09    2.09
   6   4  11    2.15    2.35
  -6   4 -11    4.59    1.46
   6  -4 -11    4.13    1.29
   0  -5  11   34.26    2.03
   0   5 -11   33.17    1.75
   0   5  11   35.11    1.52
   0   5 -11   29.68    1.70
   0  -5 -11   36.39    1.92
   0   5  11   34.02    2.33
  -1   5  11    9.74    0.50
  -1   5  11    9.86    1.36
  -1  -5 -11    9.18    1.26
   1   5 -11   10.05    0.96
   1  -5  11    8.40    1.43
   1   5 -11    9.31    1.14
   1   5  11    7.14    1.60
   1  -5 -11   10.27    1.07
  -1  -5  11    8.02    0.86
  -1   5 -11    9.67    0.92
  -1   5 -11    8.64    1.02
  -1  -5  11    8.50    0.66
   2   5 -11   44.19    2.51
  -2  -5 -11   46.50    2.39
  -2   5  11   44.96    2.46
   2  -5  11   45.01    2.78
  -2  -5 -11   47.77    2.62
   2   5 -11   46.97    2.06
  -2   5 -11   45.51    2.35
   2   5  11   45.34    3.21
   2  -5 -11   45.05    2.11
  -2   5 -11   45.18    1.99
  -3   5  11   33.75    2.16
   3  -5  11   34.66    2.80
   3   5 -11   32.65    1.64
  -3  -5 -11   30.26    2.30
  -3  -5 -11   31.97    2.18
   3   5 -11   32.24    2.27
   3   5  11   30.34    2.88
  -3   5 -11   30.05    1.72
  -3   5 -11   33.53    2.07
   3  -5 -11   34.01    1.76
   4  -5  11    7.53    1.84
  -4  -5 -11   11.90    1.64
  -4   5  11   10.39    1.53
   4   5 -11    9.49    0.99
   4   5 -11    9.02    1.46
  -4  -5 -11    9.61    1.87
   4  -5 -11   10.32    1.16
  -4   5 -11   11.14    1.54
   4   5  11    7.58    2.19
  -4   5 -11   10.87    1.25
  -5   5  11    6.15    1.38
   5  -5  11    3.46    1.85
   5   5 -11    6.97    0.99
   5   5 -11    5.19    1.37
  -5  -5 -11    6.06    1.86
  -5   5 -11    7.41    1.42
   5  -5 -11    8.13    1.16
   5   5  11    3.94    2.06
   6   5 -11    0.98    1.38
  -6   5  11    2.40    1.33
  -6  -5 -11    3.34    1.85
   6  -5  11    3.42    2.09
  -6   5 -11    4.59    1.40
   6   5  11    2.23    2.27
   6   5  11    1.47    1.12
   0   6  11    3.03    0.56
   0   6 -11    3.01    0.66
   0  -6  11    3.03    0.99
   0   6  11    3.69    1.21
   0  -6 -11    3.42    0.85
   0   6 -11    3.21    0.75
  -1  -6 -11   22.31    1.80
   1  -6  11   20.97    1.89
   1   6 -11   22.40    1.69
   1   6 -11   23.95    1.42
  -1   6  11   22.66    1.85
   1  -6 -11   22.70    1.57
   1   6  11   20.79    1.40
   1   6  11   21.56    2.15
  -1   6 -11   23.36    1.29
  -1   6 -11   19.91    1.50
  -2   6  11   40.51    2.44
  -2  -6 -11   39.66    2.52
   2   6 -11   39.73    1.92
   2  -6  11   40.76    2.74
   2   6 -11   41.86    2.41
  -2   6 -11   41.16    2.22
   2  -6 -11   41.35    1.98
  -2   6 -11   38.57    1.77
   2   6  11   38.02    2.10
   2   6  11   34.96    2.86
  -3   6  11    2.76    1.02
   3  -6  11    2.40    1.49
   3   6 -11    2.96    1.17
  -3  -6 -11    2.52    1.23
   3   6 -11    3.62    0.72
   3   6  11    3.10    1.75
   3   6  11    3.01    0.95
  -3   6 -11    1.46    0.83
   3  -6 -11    5.03    0.84
  -3   6 -11    2.37    0.68
  -4   6  11    1.53    1.08
   4  -6  11    2.30    1.51
   4   6 -11    0.90    1.13
  -4  -6 -11    0.35    1.06
   4   6 -11    0.31    0.61
   4   6  11   -0.87    1.85
  -4   6 -11    0.47    0.90
   4  -6 -11    0.94    0.69
   4   6  11    2.76    1.12
  -5  -6 -11    3.13    1.82
   5   6 -11    2.66    0.77
  -5   6  11    3.49    1.25
   5  -6  11    3.74    1.89
   5   6 -11   -0.07    1.21
   5   6  11   -2.02    1.92
  -5   6 -11    3.04    1.15
   5   6  11    2.90    1.23
   5  -6 -11    2.22    0.92
  -6   6 -11    3.10    1.37
   6   6  11    2.13    1.30
   0   7 -11    2.30    0.75
   0   7  11    1.67    0.51
   0  -7 -11    2.30    0.88
   0   7 -11    0.76    0.59
   0  -7  11    2.23    1.02
   0   7  11    0.08    0.95
   1   7 -11    6.04    1.10
  -1  -7 -11    4.01    1.07
   1  -7  11    7.40    1.38
   1   7 -11    6.02    0.85
  -1   7  11    6.08    0.47
  -1   7  11   10.08    1.50
   1   7  11    3.00    1.29
  -1   7 -11    6.25    0.76
   1   7  11    6.96    0.85
  -1   7 -11    4.99    0.92
   1  -7 -11    6.96    1.03
   2   7 -11    7.36    0.94
  -2  -7 -11    7.47    1.47
  -2   7  11    6.57    1.28
   2   7 -11    6.63    1.25
  -2   7 -11    8.07    1.14
   2   7  11    7.61    1.69
  -2   7 -11    6.72    0.78
   2   7  11    6.41    1.01
   2  -7 -11    8.02    1.00
  -3  -7 -11    0.57    1.16
   3   7 -11    0.80    0.61
  -3   7  11    0.10    0.89
   3   7 -11   -0.16    0.97
   3  -7 -11    0.57    0.63
   3   7  11    0.72    0.82
  -3   7 -11    0.04    0.76
   3   7  11   -0.41    1.48
  -4   7  11    9.37    1.64
   4   7 -11    6.71    1.47
   4   7 -11    8.35    1.03
  -4  -7 -11    6.40    1.81
   4   7  11    5.88    2.13
  -4   7 -11   12.03    1.62
   4   7  11    8.68    1.33
   4  -7 -11   10.58    1.11
  -5  -7 -11    2.61    1.73
   5  -7  11    3.83    1.88
   5   7 -11    4.02    1.52
   5   7 -11    5.39    0.98
  -5   7  11    5.38    1.52
   5   7  11    5.55    2.39
  -5   7 -11    6.71    1.42
   5   7  11    3.79    1.24
   0  -8 -11   15.46    1.57
   0   8  11   10.95    1.60
   0   8 -11   12.35    1.21
   0  -8  11   11.91    1.40
   0   8  11   14.76    0.99
   0   8 -11   12.86    1.28
  -1   8  11   18.92    2.03
   1   8 -11   21.15    1.80
  -1  -8 -11   18.71    1.81
   1   8 -11   22.02    1.44
   1   8  11   21.94    2.23
   1  -8 -11   18.59    1.65
  -1   8 -11   19.89    1.64
  -1   8 -11   19.95    1.23
   1   8  11   17.23    1.32
  -2  -8 -11   19.99    2.06
  -2   8  11   24.25    2.23
   2   8 -11   19.67    1.45
   2   8 -11   20.61    1.97
   2   8  11   14.87    2.11
  -2   8 -11   22.50    1.87
   2  -8 -11   24.71    1.58
  -2   8 -11   23.49    1.86
  -2   8 -11   21.97    1.21
   2   8  11   22.06    1.62
  -3  -8 -11    2.43    1.37
   3   8 -11    2.13    0.73
  -3   8  11    1.98    1.13
   3   8 -11    1.65    1.12
  -3   8 -11    4.11    1.22
   3   8  11    6.16    1.82
   3  -8 -11    2.53    0.80
   3   8  11    0.44    0.82
  -3   8 -11    2.83    0.99
  -4   8  11    7.61    1.63
   4   8 -11    5.60    0.97
  -4  -8 -11    6.78    1.84
   4   8 -11    5.20    1.52
   4   8  11    6.12    1.27
  -4   8 -11    8.48    1.44
   4   8  11    7.38    1.99
   5   8 -11    3.46    1.48
  -5  -8 -11    0.79    1.75
   5  -8  11   10.24    2.18
   5   8 -11    3.26    0.88
  -5   8  11    5.85    1.60
   5   8  11    4.05    1.29
   5   8  11    2.65    2.04
  -5   8 -11    6.02    1.48
   0   9 -11    7.39    1.01
   0   9  11    6.90    1.45
   0  -9 -11    6.48    1.22
   0   9 -11    8.67    1.09
   0   9  11    9.34    0.86
   1   9 -11   16.53    1.44
   1   9 -11   16.57    1.66
  -1  -9 -11   16.84    1.87
  -1   9  11   19.22    1.97
   1   9  11   18.66    1.31
  -1   9 -11   18.69    1.62
   1  -9 -11   18.74    1.69
   1   9  11   16.50    1.97
  -1   9 -11   14.25    1.46
  -1   9 -11   17.09    1.16
  -2  -9 -11    3.19    1.35
   2   9 -11    2.84    0.80
   2   9 -11    3.17    1.09
  -2   9  11    2.53    1.11
  -2   9 -11    4.08    1.06
   2  -9 -11    5.01    0.98
   2   9  11    3.28    0.88
  -2   9 -11    2.90    0.95
   2   9  11    2.43    1.42
   3   9 -11    0.24    1.10
  -3  -9 -11    0.66    1.23
  -3   9  11   -0.54    0.98
   3   9 -11    0.54    0.69
  -3   9 -11    0.19    0.95
   3   9  11    1.41    1.57
  -3   9 -11    0.38    0.83
   3  -9 -11    1.06    0.73
   3   9  11    0.26    0.80
   4   9 -11   -0.29    1.12
  -4   9  11   -0.22    1.21
   4   9 -11   -0.23    0.69
  -4  -9 -11    0.81    1.34
   4   9  11    0.79    0.91
  -4   9 -11    1.27    1.11
  -4   9 -11    1.39    0.99
   4   9  11   -0.58    1.57
   5   9 -11    1.35    1.42
  -5   9  11    2.16    1.41
  -5  -9 -11   -0.59    1.62
   5   9 -11    0.97    0.84
  -5   9 -11    2.27    1.25
   5   9  11    1.14    1.08
   5   9  11    2.42    1.94
   0  10  11   26.56    1.42
   0  10 -11   25.87    1.82
   0  10  11   23.95    2.31
   0 -10 -11   26.80    2.26
   0  10 -11   25.50    1.67
   1  10 -11    1.43    0.95
  -1  10  11    3.14    1.24
   1  10 -11    1.92    0.79
  -1 -10 -11    2.49    1.23
  -1  10 -11    1.08    0.83
  -1  10 -11    2.97    0.88
   1 -10 -11    3.01    0.99
   1  10  11    1.58    1.11
   1  10  11    2.65    0.72
  -2 -10 -11    2.78    1.28
   2  10 -11    4.09    0.90
   2  10 -11    1.82    1.05
  -2  10  11    4.54    1.35
  -2  10 -11    3.11    0.98
   2 -10 -11    3.33    0.95
   2  10  11    3.22    1.41
   2  10  11    3.19    0.87
  -2  10 -11    2.45    1.02
   3  10 -11    3.28    0.86
  -3  10  11    1.99    1.19
   3  10 -11    1.13    1.17
  -3 -10 -11    1.27    1.39
   3  10  11    1.98    0.94
  -3  10 -11    2.67    1.23
  -3  10 -11    2.65    1.02
   3  10  11    1.37    1.52
  -4 -10 -11    1.67    1.74
   4  10 -11    1.87    1.34
  -4  10  11    5.96    1.69
   4  10 -11    5.25    1.02
   4  10  11    6.58    1.27
  -4  10 -11    3.77    1.22
   4  10  11    6.42    2.07
  -4  10 -11    7.18    1.67
   0  11 -11    1.52    0.80
   0  11  11    1.66    1.25
   0  11 -11    2.01    0.86
   0 -11 -11    1.56    1.15
  -1  11  11    5.83    1.44
   1  11 -11    4.30    0.97
   1  11 -11    5.84    1.22
  -1 -11 -11    7.28    1.58
  -1  11 -11    6.51    1.17
   1  11  11    6.54    1.49
   1  11  11    7.62    1.00
   1 -11 -11    7.74    1.38
  -1  11 -11    7.35    1.26
  -2  11  11    1.32    1.24
   2  11 -11    1.25    1.08
  -2 -11 -11    3.64    1.48
   2  11 -11    2.62    0.86
   2  11  11    2.64    0.87
  -2  11 -11    1.21    0.91
   2 -11 -11    2.56    1.28
   2  11  11    4.44    1.48
  -2  11 -11    1.49    1.04
   3  11 -11    1.81    1.27
  -3  11  11    4.89    1.44
  -3 -11 -11    3.43    1.58
   3  11 -11    3.15    0.94
  -3  11 -11    2.59    1.28
   3  11  11    1.87    1.50
   3  11  11    2.85    0.99
  -3  11 -11    5.55    1.32
   4  11 -11    2.05    1.38
   4  11 -11    4.04    1.05
  -4  11  11    3.29    1.60
  -4 -11 -11    2.90    1.86
  -4  11 -11    0.91    1.25
   4  11  11    3.83    1.85
  -4  11 -11    3.31    1.25
   4  11  11    0.77    1.06
   0  12 -11    2.66    0.94
   0  12  11    2.56    1.31
   0 -12 -11    3.20    1.30
   1  12 -11   11.28    1.52
  -1 -12 -11   13.40    1.98
   1  12 -11   11.69    1.44
  -1  12  11    8.78    1.73
   1 -12 -11   12.01    1.68
  -1  12 -11   10.23    1.47
   1  12  11    8.62    1.10
   1  12  11   11.69    1.96
  -2 -12 -11    4.00    1.53
  -2  12  11    3.86    1.41
   2  12 -11    3.85    1.27
   2  12 -11    4.76    1.02
   2  12  11    4.06    1.45
  -2  12 -11    2.67    1.03
  -2  12 -11    3.74    1.27
   2  12  11    3.36    0.93
  -3  12  11    0.39    1.27
  -3 -12 -11   -0.01    1.54
   3  12 -11   -0.30    0.77
   3  12 -11   -0.78    1.12
  -3  12 -11    1.30    1.00
  -3  12 -11    0.25    1.06
   3  12  11    0.06    0.80
   3  12  11    1.46    1.39
   0  13  11    2.32    1.36
   0 -13 -11    3.87    1.41
   0  13 -11    2.89    0.99
  -1 -13 -11    1.60    1.34
   1  13 -11    0.77    0.83
  -1  13  11    4.12    1.55
  -1  13 -11    1.99    0.98
   1  13  11    2.59    1.46
   2  13 -11   11.15    1.42
   2  13 -11    6.41    1.43
  -2  13  11    4.43    1.54
  -2 -13 -11    7.25    1.95
   2  13  11    7.47    1.17
  -2  13 -11    8.40    1.48
   2  13  11    7.25    1.92
   0  14 -11    1.53    0.98
   0   0  12   24.97    1.96
   0   0 -12   26.18    1.36
   0   0 -12   24.82    1.47
   1   0 -12   18.42    1.25
  -1   0 -12   19.02    1.33
   1   0 -12   18.63    1.03
   1   0  12   20.85    2.11
  -1   0 -12   17.41    1.32
  -1   0  12   19.72    1.52
  -2   0 -12   61.50    2.74
   2   0  12   55.54    3.65
  -2   0 -12   60.21    2.70
   2   0 -12   57.82    2.70
   2   0 -12   59.65    2.15
  -2   0  12   57.89    2.46
  -3   0  12   17.97    1.30
   3   0 -12   19.85    0.93
   3   0  12   20.12    2.49
  -3   0 -12   22.71    1.94
  -3   0 -12   23.20    1.86
   3   0 -12   19.93    1.58
  -4   0 -12    8.35    1.28
   4   0 -12    5.73    1.19
  -4   0  12    7.56    1.18
  -4   0 -12    6.90    1.43
   4   0  12    7.92    2.10
   5   0 -12    0.95    1.17
  -5   0 -12    1.24    1.15
  -5   0 -12    0.92    0.94
   5   0  12   -1.34    1.80
  -6   0 -12   11.87    1.87
   6   0 -12    9.74    1.65
   6   0  12    3.62    2.40
  -6   0 -12   11.43    2.16
   0  -1  12    3.41    1.24
   0  -1 -12    2.54    0.55
   0   1  12    2.63    1.15
   0   1 -12    3.43    0.60
   0   1 -12    3.15    0.71
   0  -1 -12    2.27    0.73
  -1  -1 -12    5.40    0.83
   1   1 -12    3.84    0.79
   1   1 -12    5.83    0.66
  -1  -1 -12    5.78    0.81
  -1   1  12    5.40    1.04
   1  -1  12    6.15    1.60
  -1   1 -12    5.55    0.83
   1  -1 -12    3.80    0.69
  -1   1 -12    7.17    0.88
   1  -1 -12    4.84    0.56
   1   1  12    6.75    1.64
  -1  -1  12    5.24    0.99
   2  -1  12   14.20    1.98
  -2   1  12   14.15    0.80
  -2  -1 -12   13.89    1.38
   2   1 -12   14.89    1.41
  -2  -1 -12   16.60    1.44
   2   1 -12   15.53    0.92
  -2   1  12   16.83    1.34
   2  -1 -12   12.17    1.22
   2   1  12   14.53    2.18
  -2   1 -12   14.08    1.28
  -2   1 -12   18.45    1.54
   2  -1 -12   15.26    0.74
  -2  -1  12   15.75    1.06
  -3   1  12   12.97    1.25
   3  -1  12   15.48    2.18
   3   1 -12   15.39    1.61
  -3  -1 -12   12.73    1.49
   3   1 -12   15.64    0.88
  -3  -1 -12   11.60    1.36
   3   1  12   12.11    2.20
  -3   1 -12   11.06    1.36
  -3   1 -12   15.84    1.55
   3  -1 -12   13.64    1.46
  -3  -1  12   13.90    1.05
  -4  -1 -12   11.08    1.58
   4   1 -12    5.56    1.17
   4  -1  12    5.92    1.88
  -4  -1 -12   12.01    1.70
  -4   1  12    9.42    1.14
  -4   1 -12   11.65    1.59
   4   1  12    7.71    2.15
   4  -1 -12   10.14    1.38
  -4   1 -12    8.55    1.37
  -5  -1 -12    5.13    1.32
  -5  -1 -12    7.58    1.72
   5  -1  12    5.26    2.08
   5   1 -12    6.10    1.31
   5   1  12    2.25    2.02
  -5   1 -12    4.55    1.35
  -5   1 -12    7.53    1.43
   5  -1 -12    4.38    1.40
   6   1 -12    0.71    1.12
  -6  -1 -12    4.14    1.70
  -6  -1 -12    1.13    1.14
   6  -1  12    4.26    2.13
   6  -1 -12    3.06    1.49
   6   1  12   -1.05    2.11
  -6   1 -12    3.74    1.35
  -6   1 -12    2.05    1.51
   0   2 -12    0.19    0.53
   0  -2  12   -0.07    1.10
   0   2 -12    1.34    0.51
   0  -2 -12    0.79    0.64
   0  -2 -12    1.05    0.45
   0   2  12   -0.45    1.12
   1   2 -12   18.27    1.09
  -1   2  12   17.48    0.78
  -1   2  12   20.12    1.67
  -1  -2 -12   17.03    1.25
   1  -2  12   15.02    1.86
   1   2 -12   15.33    1.34
  -1  -2 -12   16.43    1.29
  -1  -2  12   19.02    1.39
  -1   2 -12   18.16    1.30
   1  -2 -12   18.11    1.28
  -1   2 -12   16.24    1.21
   1   2  12   21.87    2.19
   1  -2 -12   18.02    0.93
   2   2 -12   58.15    2.71
  -2  -2 -12   57.74    2.71
  -2   2  12   57.14    2.67
  -2  -2 -12   61.42    2.86
   2  -2  12   60.60    3.49
   2   2 -12   57.76    2.25
  -2  -2  12   58.23    2.21
   2   2  12   59.66    3.78
  -2   2 -12   55.29    2.71
   2  -2 -12   64.84    2.64
  -2   2 -12   55.66    2.54
   3   2 -12   56.51    2.19
   3  -2  12   57.13    3.53
   3   2 -12   58.69    2.92
  -3   2  12   56.87    2.64
  -3  -2 -12   53.80    2.82
  -3  -2 -12   55.43    2.95
  -3   2 -12   52.69    2.81
  -3   2 -12   58.11    2.73
   3  -2 -12   55.03    2.66
   3   2  12   60.48    3.88
  -4  -2 -12    0.27    0.95
  -4   2  12   -0.99    0.68
   4   2 -12   -0.26    0.43
   4  -2  12    1.68    1.63
   4   2 -12   -0.28    0.88
  -4  -2 -12   -0.29    0.85
   4   2  12    2.27    1.85
  -4   2 -12   -0.46    0.74
  -4   2 -12    1.18    0.95
   4  -2 -12    0.54    0.93
  -5  -2 -12    3.56    1.51
  -5  -2 -12    1.04    1.09
   5  -2  12    1.27    1.79
   5   2 -12    2.86    1.28
  -5   2 -12    4.59    1.28
   5   2  12    0.99    2.00
   5  -2 -12    2.76    1.18
  -5   2 -12    3.60    1.25
   6   2 -12    0.56    1.20
   6  -2  12    1.95    2.12
  -6  -2 -12   -0.07    1.48
  -6  -2 -12    0.58    1.00
   6  -2 -12   -0.95    1.29
  -6   2 -12   -0.01    0.96
   6   2  12    2.14    2.35
   0  -3 -12    0.70    0.68
   0  -3  12    1.20    1.11
   0   3 -12    1.08    0.51
   0  -3 -12    0.57    0.45
   0   3 -12    1.00    0.57
   0   3  12    0.39    1.15
  -1  -3 -12   51.55    2.50
   1   3 -12   55.34    2.56
  -1   3  12   53.23    2.71
  -1   3  12   54.45    1.87
   1   3 -12   57.34    2.29
   1  -3  12   59.56    3.12
  -1  -3 -12   57.37    2.45
  -1   3 -12   57.69    2.35
   1  -3 -12   53.26    2.41
   1  -3 -12   54.25    1.98
   1   3  12   55.16    3.30
  -1   3 -12   55.58    2.50
  -1  -3  12   54.20    2.33
  -2   3  12   28.89    1.84
   2   3 -12   27.72    1.40
  -2  -3 -12   29.47    1.82
   2  -3  12   28.79    2.48
   2   3 -12   29.29    1.95
  -2  -3 -12   27.11    1.88
  -2   3 -12   27.97    1.60
  -2   3 -12   26.91    1.75
   2   3  12   26.81    2.69
   2  -3 -12   29.38    1.65
  -3  -3 -12    3.28    0.95
  -3  -3 -12    3.22    1.02
   3   3 -12    3.23    1.04
   3  -3  12    3.55    1.61
   3   3 -12    4.14    0.63
  -3   3  12    2.81    0.89
   3   3  12    2.45    1.68
  -3   3 -12    4.16    1.02
   3  -3 -12    2.54    0.83
  -3   3 -12    2.62    0.83
  -4   3  12    6.84    1.25
   4   3 -12    6.94    0.76
   4   3 -12    6.48    1.44
  -4  -3 -12    8.76    1.68
   4  -3  12    7.23    1.94
  -4  -3 -12    8.00    1.39
   4  -3 -12    6.94    1.22
   4   3  12    5.02    2.17
  -4   3 -12    9.11    1.36
  -4   3 -12    7.22    1.25
  -5  -3 -12    2.16    1.10
   5   3 -12   -0.27    1.08
   5  -3  12    0.09    1.76
  -5   3  12    1.10    0.94
  -5  -3 -12    1.11    1.39
   5  -3 -12    0.05    0.96
  -5   3 -12    2.08    1.00
  -5   3 -12    0.75    0.96
   5   3  12    0.15    2.06
  -6  -3 -12   -0.04    1.07
  -6  -3 -12    2.78    1.74
   6  -3  12    2.09    2.12
   6   3 -12   -0.19    1.14
  -6   3 -12    1.71    1.17
   6   3  12   -1.58    2.24
   6  -3 -12    1.49    1.26
   0  -4 -12   36.55    1.93
   0   4  12   34.73    2.39
   0  -4 -12   33.00    1.62
   0  -4  12   34.73    2.27
   0   4 -12   36.73    1.82
   0   4 -12   36.37    1.78
   1   4 -12   11.78    1.02
   1   4 -12   10.40    1.20
  -1   4  12   10.47    1.42
   1  -4  12   15.10    1.71
  -1  -4 -12   12.39    1.12
  -1  -4 -12   11.46    1.32
   1  -4 -12    9.48    1.06
  -1   4 -12   10.50    1.00
  -1  -4  12   11.37    1.00
  -1   4 -12   10.17    1.11
   1   4  12    9.37    1.71
  -2  -4 -12    6.33    1.20
   2   4 -12    7.94    1.26
   2  -4  12    9.50    1.69
   2   4 -12    6.95    0.77
  -2   4  12    5.81    1.06
  -2  -4 -12    4.65    0.93
  -2   4 -12    5.12    0.97
  -2   4 -12    5.49    0.85
   2  -4 -12    4.81    0.87
   2   4  12    6.36    1.86
   3  -4  12   45.61    3.24
   3   4 -12   45.95    1.95
  -3  -4 -12   38.10    2.63
  -3   4  12   44.20    2.43
  -3  -4 -12   40.24    2.43
   3   4 -12   39.09    2.54
   3   4  12   31.60    3.08
  -3   4 -12   46.93    2.52
  -3   4 -12   44.63    2.18
   3  -4 -12   43.50    2.17
  -4  -4 -12    7.12    1.56
   4  -4  12    1.42    1.69
  -4  -4 -12    2.15    0.98
  -4   4  12    3.26    1.07
   4   4 -12    3.53    1.22
   4   4 -12    2.97    0.65
  -4   4 -12    3.05    1.04
   4   4  12    1.85    1.90
   4  -4 -12    1.97    0.87
  -4   4 -12    3.35    0.99
  -5  -4 -12    7.58    1.91
   5  -4  12    7.83    2.26
   5   4 -12    7.58    1.56
  -5  -4 -12    9.46    1.66
  -5   4  12   12.31    1.68
   5   4  12    6.89    2.34
  -5   4 -12   11.26    1.70
   5  -4 -12   10.34    1.42
  -6  -4 -12   -1.24    1.55
  -6  -4 -12    0.72    1.18
   6  -4  12   -4.12    1.77
   6   4 -12    1.30    1.37
   6   4  12    0.07    2.29
  -6   4 -12    1.21    1.17
   6  -4 -12   -0.18    1.10
   0  -5 -12   14.36    1.39
   0   5  12   13.37    0.98
   0   5 -12   13.55    1.18
   0  -5  12   13.68    1.52
   0   5  12   16.37    1.78
   0   5 -12   13.23    1.21
   1   5 -12   36.13    2.00
   1   5 -12   34.19    1.71
   1  -5  12   31.48    2.37
  -1   5  12   28.76    2.13
  -1  -5 -12   34.54    2.09
  -1   5 -12   30.64    1.63
   1  -5 -12   34.59    1.84
  -1  -5  12   33.53    1.60
  -1   5 -12   32.58    1.86
   1   5  12   23.22    2.43
   2  -5  12   34.97    2.68
  -2   5  12   30.85    2.11
   2   5 -12   28.55    2.09
   2   5 -12   32.87    1.68
  -2  -5 -12   33.78    2.01
  -2  -5 -12   33.11    2.25
  -2   5 -12   34.83    2.05
   2  -5 -12   33.26    1.80
   2   5  12   29.24    2.78
  -2   5 -12   33.43    1.69
   3  -5  12    2.93    1.60
  -3  -5 -12    3.08    0.97
   3   5 -12    2.80    0.64
  -3   5  12    2.88    1.01
   3   5 -12    2.30    1.10
  -3  -5 -12    3.43    1.24
  -3   5 -12    2.54    0.74
  -3   5 -12    2.09    0.81
   3  -5 -12    2.12    0.77
   3   5  12    2.18    1.84
  -4  -5 -12    5.12    1.53
   4  -5  12    5.86    1.85
  -4   5  12    6.09    1.31
   4   5 -12    7.43    1.51
   4   5 -12    6.32    0.87
  -4  -5 -12    6.64    1.37
   4  -5 -12    5.10    1.00
   4   5  12    6.04    2.32
  -4   5 -12    6.86    1.34
   5  -5  12    0.56    1.78
   5   5 -12    1.92    0.72
  -5  -5 -12    0.64    1.48
  -5   5  12    1.19    1.09
   5   5 -12    1.76    1.19
   5  -5 -12    0.43    0.86
   5   5  12   -2.12    1.97
  -5   5 -12    0.67    1.03
   0  -6  12   36.96    2.17
   0   6  12   32.43    1.54
   0   6 -12   35.46    1.90
   0   6  12   32.43    2.37
   0  -6 -12   35.02    2.06
   0   6 -12   35.71    1.89
   1   6 -12   20.83    1.68
  -1   6  12   21.09    1.92
  -1  -6 -12   18.43    1.70
   1   6 -12   15.79    1.30
   1  -6  12   19.22    1.89
   1   6  12   18.76    1.33
   1   6  12   19.58    2.15
   1  -6 -12   18.45    1.47
  -1   6 -12   18.36    1.55
  -1   6 -12   20.58    1.25
   2  -6  12   32.32    2.59
  -2   6  12   35.22    2.28
   2   6 -12   32.60    1.72
  -2  -6 -12   31.78    2.29
   2   6 -12   31.83    2.13
   2   6  12   29.84    1.90
  -2   6 -12   29.99    1.58
   2   6  12   25.07    2.54
   2  -6 -12   30.98    1.77
  -2   6 -12   29.03    1.92
  -3   6  12    3.95    1.16
   3   6 -12    3.34    0.73
  -3  -6 -12    2.30    1.23
   3   6 -12    1.87    1.10
   3  -6  12    3.32    1.61
   3  -6 -12    2.99    0.79
   3   6  12    3.46    0.96
  -3   6 -12    3.11    0.73
  -3   6 -12    3.95    0.98
   3   6  12    3.37    1.80
   4  -6  12    0.83    1.65
  -4   6  12    1.99    1.12
  -4  -6 -12    1.36    1.37
   4   6 -12    0.98    1.10
   4   6 -12    0.96    0.62
   4   6  12    0.81    2.00
  -4   6 -12    1.09    0.92
   4  -6 -12    0.60    0.72
   4   6  12    1.63    1.01
  -5  -6 -12    1.17    1.59
   5   6 -12    0.81    1.23
   5  -6  12    0.08    1.83
   5   6 -12    0.48    0.70
  -5   6  12    0.56    1.08
  -5   6 -12    1.43    1.03
   5   6  12    0.36    1.05
   5   6  12   -1.23    2.08
   5  -6 -12   -0.06    0.80
   0   7  12   36.48    1.61
   0   7  12   38.76    2.55
   0   7 -12   37.77    2.02
   0  -7  12   36.31    2.19
   0  -7 -12   36.29    2.19
   0   7 -12   34.23    1.92
  -1  -7 -12    0.71    0.89
   1  -7  12    5.23    1.35
  -1   7  12    1.27    0.99
   1   7 -12    4.03    1.02
   1   7 -12    3.02    0.75
  -1   7 -12    4.06    0.71
   1   7  12    2.62    1.30
   1   7  12    1.75    0.66
  -1   7 -12    1.99    0.73
   1  -7 -12    2.24    0.82
  -2   7  12   17.93    1.91
   2   7 -12   16.07    1.75
   2   7 -12   16.03    1.35
  -2  -7 -12   15.77    1.86
   2  -7  12   16.06    2.03
  -2   7 -12   17.75    1.17
   2  -7 -12   16.00    1.41
   2   7  12   13.44    2.17
  -2   7 -12   20.36    1.81
   2   7  12   15.95    1.42
  -3   7  12    5.87    1.33
   3  -7  12    9.64    1.94
   3   7 -12    6.63    1.43
  -3  -7 -12    7.79    1.66
   3   7 -12    5.93    0.92
   3   7  12    6.27    1.15
   3   7  12    4.69    1.74
  -3   7 -12    7.50    1.38
   3  -7 -12    6.25    0.97
  -4   7  12    0.46    1.04
   4   7 -12    0.30    0.61
   4  -7  12    2.63    1.75
   4   7 -12   -0.46    1.11
  -4  -7 -12   -0.51    1.25
   4   7  12   -0.61    0.88
  -4   7 -12    0.40    0.89
   4  -7 -12    0.12    0.67
   4   7  12   -0.26    1.80
   5  -7  12    1.45    1.98
   5   7 -12    0.35    0.72
   5   7 -12    0.43    1.28
  -5   7  12   -0.53    1.12
  -5  -7 -12    0.58    1.62
   5   7  12    1.31    2.12
   5   7  12   -0.57    1.04
  -5   7 -12    1.74    1.11
   0   8 -12    5.37    0.94
   0  -8 -12    5.67    1.18
   0   8  12    6.29    1.40
   0  -8  12    3.37    1.14
   0   8  12    5.07    0.67
   0   8 -12    3.35    0.83
   1   8 -12   10.89    1.42
  -1  -8 -12   11.37    1.57
   1   8 -12   11.80    1.22
  -1   8  12    9.80    1.52
   1  -8  12   10.58    1.66
   1   8  12   11.76    1.79
  -1   8 -12    9.32    0.97
  -1   8 -12   11.42    1.33
   1   8  12   12.64    1.13
   1  -8 -12   11.12    1.34
  -2   8  12   17.66    1.94
   2  -8  12   17.99    2.08
  -2  -8 -12   14.27    1.85
   2   8 -12   14.16    1.70
   2   8 -12   14.42    1.35
   2   8  12   14.98    2.15
   2   8  12   15.83    1.40
  -2   8 -12   13.97    1.58
  -2   8 -12   14.56    1.11
   2  -8 -12   20.34    1.62
   3   8 -12    3.12    0.79
  -3  -8 -12    2.71    1.47
  -3   8  12    4.22    1.23
   3   8 -12    1.82    1.14
  -3   8 -12    1.77    0.95
   3   8  12    1.95    0.94
   3  -8 -12    3.53    0.89
   3   8  12    1.82    1.58
   4   8 -12    1.97    1.32
  -4   8  12    3.10    1.31
   4  -8  12    7.24    1.98
  -4  -8 -12    2.71    1.60
   4   8 -12    4.12    0.88
   4  -8 -12    2.86    1.01
   4   8  12    2.11    1.84
   4   8  12    1.75    1.05
  -4   8 -12    1.29    1.00
  -5   8  12    0.55    1.19
   5   8 -12    0.64    0.81
  -5  -8 -12    0.00    1.63
   5  -8  12    3.14    2.02
   5   8 -12    0.19    1.35
  -5   8 -12    1.42    1.10
   5   8  12   -0.10    1.04
   5   8  12    2.93    2.17
   0  -9 -12    4.96    1.19
   0   9 -12    3.92    0.88
   0   9  12    1.97    0.57
   0   9 -12    1.24    0.71
   0   9  12    2.98    1.30
  -1   9  12   31.74    2.72
   1   9 -12   26.70    1.73
   1   9 -12   24.61    1.94
  -1  -9 -12   20.94    2.13
  -1   9 -12   29.50    1.97
   1  -9 -12   24.57    1.92
   1   9  12   26.94    1.57
   1   9  12   25.92    2.48
  -1   9 -12   25.57    1.45
  -2   9  12    2.77    1.26
   2   9 -12    2.02    0.77
  -2  -9 -12    3.77    1.37
   2   9 -12    2.55    1.06
   2  -9 -12    3.73    0.96
   2   9  12    5.10    1.60
  -2   9 -12    0.66    0.84
   2   9  12    4.05    0.91
   3   9 -12    1.88    0.80
  -3   9  12    4.23    1.38
   3   9 -12    0.90    1.13
  -3  -9 -12    3.22    1.48
   3  -9 -12    3.67    0.92
  -3   9 -12    2.02    0.99
   3   9  12    3.09    0.95
   3   9  12    0.93    1.63
   4   9 -12    3.54    1.46
  -4  -9 -12    4.63    1.76
   4   9 -12    3.68    0.88
  -4   9  12    4.34    1.48
   4   9  12    4.21    1.22
   4   9  12    5.93    2.07
  -4   9 -12    6.39    1.41
   0  10  12   16.18    2.03
   0  10 -12   20.17    1.51
   0 -10 -12   20.90    2.04
   0  10 -12   15.94    1.54
  -1  10  12    8.53    1.54
  -1 -10 -12    8.92    1.67
   1  10 -12    5.56    1.03
   1  10 -12    6.94    1.34
   1  10  12    6.80    0.93
   1  10  12    7.04    1.54
   1 -10 -12    7.88    1.33
  -1  10 -12    8.36    1.30
  -2 -10 -12   -0.10    1.15
   2  10 -12    0.15    0.74
   2  10 -12    0.40    0.92
  -2  10  12    1.70    1.21
   2  10  12   -0.12    0.69
  -2  10 -12    0.25    0.79
   2  10  12    1.29    1.27
  -2  10 -12   -0.59    0.82
   2 -10 -12    1.20    0.89
  -3  10  12    3.21    1.41
   3  10 -12    0.87    1.17
   3  10 -12    2.62    0.85
  -3 -10 -12    4.17    1.60
   3  10  12    3.10    1.01
   3  10  12    2.33    1.66
  -3  10 -12    4.27    1.35
  -3  10 -12    4.15    1.17
   4  10 -12   -0.67    1.18
  -4 -10 -12   -0.67    1.58
  -4  10  12    0.25    1.23
   4  10 -12    0.23    0.77
  -4  10 -12    1.41    1.06
   4  10  12    1.03    0.93
   4  10  12    1.60    1.86
   0  11 -12    6.35    1.36
   0 -11 -12   12.38    1.74
   0  11  12   13.63    2.02
   0  11 -12   12.34    1.45
   1  11 -12   36.14    2.20
  -1 -11 -12   34.05    2.93
   1  11 -12   33.22    2.36
  -1  11  12   34.29    2.81
   1 -11 -12   30.81    2.40
  -1  11 -12   35.31    2.35
   1  11  12   36.88    1.93
  -2 -11 -12    3.26    1.46
   2  11 -12    1.48    1.08
  -2  11  12    2.55    1.28
   2  11 -12    2.82    0.91
  -2  11 -12    0.50    0.87
   2 -11 -12    3.05    1.10
  -2  11 -12    2.30    1.08
   2  11  12    1.67    1.40
   2  11  12    1.69    0.79
  -3 -11 -12    2.41    1.58
  -3  11  12    0.69    1.18
   3  11 -12    1.81    1.25
   3  11 -12    1.13    0.83
  -3  11 -12    0.28    0.95
   3  11  12   -0.21    0.85
   3  11  12    1.57    1.38
  -3  11 -12   -0.49    1.01
   0  12 -12    5.32    1.14
   0  12  12    8.85    1.79
   0 -12 -12    6.71    1.61
  -1 -12 -12    7.95    1.80
  -1  12  12   12.42    2.05
   1  12 -12    8.30    1.43
   1  12 -12    6.39    1.19
   1 -12 -12   10.15    1.64
  -1  12 -12    7.37    1.29
   1  12  12    9.56    1.97
   2  12 -12    0.23    1.02
  -2 -12 -12    2.32    1.51
  -2  12  12   -0.17    1.14
   2  12 -12    0.80    0.76
  -2  12 -12    0.02    0.87
  -2  12 -12    0.26    1.02
   2  12  12   -0.25    0.71
   2  12  12    0.72    1.23
   3  12 -12    2.44    0.93
  -3  12 -12    0.65    0.96
   3  12  12    0.47    0.86
   0  13  12   26.91    2.86
   0 -13 -12   28.27    2.74
   0  13 -12   32.37    2.32
   1  13 -12   13.12    1.62
  -1 -13 -12   15.33    2.31
  -1  13  12   12.47    2.11
   1  13  12   16.22    2.44
  -1  13 -12   13.33    1.73
   0   0  13    0.58    1.18
   0   0 -13   -0.74    0.56
   0   0 -13   -0.12    0.43
  -1   0 -13    6.97    0.97
  -1   0  13    5.64    1.08
   1   0 -13    6.77    0.71
  -1   0 -13    8.45    1.02
   1   0  13    6.57    1.74
   1   0 -13    5.92    0.88
   2   0  13  125.07    5.67
  -2   0  13  120.34    4.48
  -2   0 -13  128.84    4.79
  -2   0 -13  125.23    4.74
   2   0 -13  124.56    4.16
   2   0 -13  120.56    4.70
   3   0  13    6.35    2.01
  -3   0  13    8.67    0.97
  -3   0 -13    5.47    1.14
   3   0 -13    6.02    1.17
  -3   0 -13    6.58    1.13
  -4   0 -13    1.62    1.10
   4   0 -13    2.31    1.14
   4   0  13    0.73    1.90
  -4   0 -13    2.13    0.99
  -5   0 -13    0.42    1.17
   5   0 -13    3.70    1.45
  -5   0 -13    3.99    1.21
   5   0  13   -1.31    1.92
   6   0  13   -1.64    2.34
  -6   0 -13   -0.20    1.38
  -6   0 -13   -0.45    1.08
   6   0 -13   -3.11    1.24
   0   1 -13    0.77    0.64
   0  -1 -13    0.67    0.49
   0   1 -13    0.90    0.53
   0   1  13    0.67    1.18
   0  -1  13    0.75    1.20
   0  -1 -13    1.46    0.70
   1  -1  13    1.92    1.45
  -1  -1 -13    3.21    0.84
   1   1 -13    2.02    0.51
  -1   1  13    1.23    0.92
  -1  -1 -13    1.54    0.60
   1   1 -13    1.64    0.71
   1  -1 -13    2.32    0.47
  -1   1 -13    1.89    0.68
  -1   1 -13    2.21    0.75
   1  -1 -13    3.55    0.77
  -1  -1  13    1.76    0.90
   1   1  13    4.10    1.70
  -2   1  13   22.11    1.60
  -2  -1 -13   23.82    1.67
  -2  -1 -13   22.30    1.73
   2   1 -13   21.35    1.70
   2   1 -13   26.93    1.22
   2  -1  13   24.94    2.58
  -2   1 -13   25.73    1.66
   2  -1 -13   23.24    1.04
  -2   1 -13   26.88    1.72
   2   1  13   22.31    2.51
   2  -1 -13   23.37    1.63
  -2  -1  13   22.56    1.34
   3   1 -13    2.99    0.47
  -3   1  13    2.28    0.80
   3  -1  13    1.60    1.64
  -3  -1 -13    2.52    1.05
  -3  -1 -13    2.39    0.87
   3   1 -13    2.51    1.05
  -3   1 -13    3.72    0.98
  -3   1 -13    2.68    0.89
  -3  -1  13    3.19    0.66
   3   1  13    1.57    1.83
   3  -1 -13    3.67    1.05
  -4  -1 -13    1.25    1.12
  -4   1  13    2.05    0.79
   4  -1  13    0.14    1.80
   4   1 -13    1.06    0.99
  -4  -1 -13    1.23    0.90
  -4   1 -13    1.43    0.91
   4   1  13   -0.92    1.82
   4  -1 -13   -0.45    0.97
  -4   1 -13    2.32    1.07
   5  -1  13    1.82    2.09
  -5  -1 -13    2.12    1.12
  -5  -1 -13    3.25    1.45
   5   1 -13    0.65    1.19
   5   1  13    1.40    2.09
  -5   1 -13    1.88    1.07
   5  -1 -13    2.33    1.29
  -5   1 -13    1.74    1.25
   6  -1  13    0.82    2.27
  -6  -1 -13    2.83    1.31
  -6  -1 -13    1.12    1.60
   6   1 -13    1.26    1.22
   6  -1 -13   -0.75    1.35
  -6   1 -13    2.05    1.61
   6   1  13   -0.15    2.34
  -6   1 -13    3.21    1.29
   0  -2 -13   24.29    1.58
   0   2  13   27.05    2.24
   0  -2  13   27.46    2.11
   0   2 -13   26.46    1.49
   0   2 -13   27.55    1.54
   0  -2 -13   23.22    1.36
  -1  -2 -13    8.95    1.13
  -1   2  13    7.10    1.21
  -1  -2 -13    9.68    1.03
   1   2 -13    9.91    0.90
   1  -2  13   11.37    1.86
   1   2 -13    8.74    1.10
  -1   2 -13    8.34    1.02
   1   2  13    8.87    1.82
   1  -2 -13    8.44    1.03
  -1   2 -13    8.79    1.02
   1  -2 -13    8.95    0.71
  -1  -2  13    8.22    1.11
  -2   2  13   10.66    1.26
  -2  -2 -13   11.74    1.44
   2   2 -13   11.15    0.89
   2  -2  13    8.05    1.81
   2   2 -13    9.51    1.27
  -2  -2 -13   11.10    1.24
   2  -2 -13   11.28    1.17
  -2   2 -13   10.22    1.22
   2   2  13   10.06    2.09
  -2  -2  13   10.98    0.88
  -2   2 -13   10.30    1.16
   3   2 -13   11.34    0.87
  -3  -2 -13   10.79    1.36
   3   2 -13    9.80    1.34
  -3  -2 -13   10.21    1.50
  -3   2  13    9.64    1.20
   3  -2  13   11.95    2.07
  -3   2 -13   10.39    1.31
   3  -2 -13   10.26    1.26
  -3   2 -13   10.11    1.38
   3   2  13   12.01    2.31
  -4  -2 -13   -0.17    0.96
  -4  -2 -13   -0.45    0.78
   4  -2  13    2.75    1.82
   4   2 -13    1.33    0.96
  -4   2  13    1.29    0.83
   4  -2 -13    1.19    1.00
  -4   2 -13    1.34    0.90
   4   2  13    0.64    1.96
  -4   2 -13    0.71    0.93
   5  -2  13   -0.09    1.97
  -5  -2 -13    2.76    1.22
  -5  -2 -13    1.50    1.38
   5   2 -13    2.20    1.12
  -5   2 -13    3.13    1.10
   5  -2 -13    0.92    1.12
   5   2  13    3.25    2.36
  -5   2 -13    2.97    1.28
   6   2 -13    4.22    1.41
  -6  -2 -13    4.88    1.47
   6  -2  13    2.46    2.29
  -6  -2 -13    0.31    1.56
   6  -2 -13    1.93    1.45
  -6   2 -13    4.38    1.37
   6   2  13    4.32    2.60
   0   3 -13    9.02    1.00
   0  -3 -13    9.88    1.12
   0   3  13   12.05    1.71
   0   3 -13    7.93    0.94
   0  -3  13    8.33    1.47
   0  -3 -13   11.09    0.95
  -1  -3 -13   33.25    2.03
  -1   3  13   34.76    2.22
  -1  -3 -13   37.34    1.92
   1  -3  13   40.68    2.76
   1   3 -13   37.41    2.04
   1   3 -13   38.20    1.79
  -1   3 -13   36.06    1.98
   1  -3 -13   36.60    1.48
   1   3  13   36.75    2.77
   1  -3 -13   37.35    1.95
  -1   3 -13   39.76    1.92
  -1  -3  13   35.84    1.93
  -2  -3 -13   42.39    2.41
   2   3 -13   41.80    1.82
  -2   3  13   39.18    2.23
   2  -3  13   38.10    2.98
  -2  -3 -13   39.91    2.21
   2   3 -13   38.91    2.28
  -2   3 -13   41.01    2.23
  -2   3 -13   36.59    1.97
   2  -3 -13   39.64    1.98
   2   3  13   41.88    3.32
  -3  -3 -13   25.85    2.12
   3   3 -13   28.85    1.39
   3  -3  13   22.21    2.53
  -3  -3 -13   27.06    2.20
   3   3 -13   27.62    2.10
  -3   3  13   26.80    1.88
   3  -3 -13   26.94    1.77
  -3   3 -13   23.90    1.77
   3   3  13   27.43    2.96
  -3   3 -13   28.55    2.05
  -4  -3 -13    8.85    1.76
   4   3 -13    8.07    1.57
  -4   3  13   10.53    1.41
   4   3 -13   12.94    1.03
  -4  -3 -13    9.46    1.47
   4  -3  13   10.65    2.16
   4   3  13    8.58    2.18
   4  -3 -13    8.55    1.28
  -4   3 -13    6.30    1.31
  -4   3 -13    9.08    1.36
  -5  -3 -13    2.58    1.17
   5  -3  13    0.11    1.87
   5   3 -13    3.36    1.32
  -5  -3 -13    3.47    1.61
  -5   3 -13    3.33    1.18
   5  -3 -13    1.53    1.13
  -5   3 -13    2.08    1.30
   5   3  13   -1.26    2.03
  -6  -3 -13    3.29    1.38
   6   3 -13    4.95    1.58
   6  -3  13    3.12    2.29
  -6   3 -13    4.12    1.38
   6  -3 -13    1.65    1.24
   0   4 -13   18.98    1.34
   0   4  13   23.58    2.11
   0  -4  13   14.95    1.69
   0  -4 -13   17.24    1.48
   0  -4 -13   19.52    1.18
   0   4 -13   18.51    1.35
  -1   4  13    8.52    1.40
  -1  -4 -13    7.27    1.19
   1   4 -13    5.81    0.98
   1  -4  13    7.80    1.66
  -1  -4 -13    7.09    0.93
   1   4 -13    7.09    0.87
  -1   4 -13    7.91    0.95
   1   4  13    7.77    1.65
  -1   4 -13    7.25    0.99
   1  -4 -13    7.82    1.08
  -1  -4  13   10.08    0.99
  -2  -4 -13   18.86    1.59
   2   4 -13   18.76    1.22
  -2   4  13   18.57    1.73
  -2  -4 -13   18.75    1.84
   2  -4  13   16.95    2.09
   2   4 -13   18.03    1.70
   2   4  13   15.74    2.33
   2  -4 -13   18.47    1.39
  -2   4 -13   17.41    1.55
  -2   4 -13   14.61    1.30
  -3   4  13   16.03    1.65
  -3  -4 -13   12.15    1.49
   3   4 -13   10.93    1.51
   3  -4  13   10.55    2.01
  -3  -4 -13   10.67    1.63
   3   4 -13   10.59    0.99
   3  -4 -13   12.88    1.31
   3   4  13    7.92    2.19
  -3   4 -13   10.19    1.22
  -3   4 -13   11.11    1.43
   4   4 -13    2.16    1.07
  -4  -4 -13    2.59    1.04
   4  -4  13    2.71    1.76
  -4   4  13    1.82    1.07
  -4  -4 -13    1.93    1.28
   4   4 -13    3.63    0.68
  -4   4 -13    0.45    0.91
   4  -4 -13    2.15    0.92
   4   4  13   -0.03    1.95
  -4   4 -13    3.23    1.01
   5  -4  13   -0.60    1.84
   5   4 -13    0.82    1.17
  -5  -4 -13    2.19    1.50
  -5   4  13    0.51    0.97
  -5  -4 -13    0.12    1.05
  -5   4 -13   -0.82    0.85
   5  -4 -13   -0.03    0.88
   5   4  13    2.14    2.20
   0  -5  13    2.37    1.27
   0  -5 -13    2.87    0.88
   0   5  13    1.57    0.53
   0   5 -13    2.35    0.67
   0   5  13    2.00    1.21
   0   5 -13    1.93    0.72
  -1  -5 -13    6.40    1.18
   1   5 -13    4.89    0.97
  -1   5  13    4.68    1.20
   1  -5  13    7.15    1.51
  -1  -5 -13    5.94    0.91
   1   5 -13    5.52    0.83
  -1   5 -13    5.61    0.96
   1  -5 -13    6.52    1.02
  -1  -5  13    6.67    0.86
  -1   5 -13    6.22    0.86
   1   5  13    7.16    1.67
   2   5 -13    0.72    0.58
  -2  -5 -13    1.60    0.76
  -2   5  13    2.23    0.99
  -2  -5 -13    1.66    0.99
   2   5 -13    0.92    0.99
   2  -5  13    1.37    1.47
   2  -5 -13    1.47    0.76
   2   5  13    0.23    1.49
  -2   5 -13    1.50    0.76
  -2   5 -13    0.78    0.63
   3  -5  13    2.22    1.71
   3   5 -13    0.66    0.56
  -3  -5 -13    1.20    0.85
  -3   5  13    0.86    0.89
  -3  -5 -13    3.08    1.18
   3   5 -13    1.49    1.04
  -3   5 -13    1.69    0.87
   3  -5 -13    1.29    0.73
   3   5  13    2.09    1.86
  -3   5 -13    2.04    0.76
   4   5 -13    0.25    0.57
   4   5 -13    0.45    1.05
  -4  -5 -13    2.18    1.33
   4  -5  13    0.61    1.75
  -4   5  13    0.17    0.91
  -4  -5 -13    1.67    1.00
   4  -5 -13   -0.52    0.74
   4   5  13   -3.39    1.84
  -4   5 -13    0.73    0.95
  -5  -5 -13    2.02    1.60
   5   5 -13    1.11    1.21
  -5  -5 -13    1.27    1.20
   5  -5  13    2.05    2.04
  -5   5  13    1.68    1.12
   5   5  13    1.01    2.27
  -5   5 -13    2.62    1.18
   5  -5 -13    0.24    0.91
   0   6  13   19.37    1.17
   0  -6  13   18.39    1.81
   0   6 -13   21.49    1.47
   0  -6 -13   21.25    1.79
   0   6  13   24.33    2.22
   0   6 -13   21.30    1.52
   1   6 -13   30.83    2.02
  -1  -6 -13   36.18    2.27
   1  -6  13   30.68    2.38
   1   6 -13   29.70    1.75
  -1   6  13   32.08    2.32
   1   6  13   33.48    1.75
   1  -6 -13   33.74    1.96
   1   6  13   34.18    2.72
  -1   6 -13   30.92    1.92
  -1   6 -13   33.10    1.71
   2   6 -13    0.51    0.58
  -2  -6 -13    1.82    1.00
   2   6 -13    1.75    1.06
  -2   6  13    1.65    0.99
   2  -6  13    0.71    1.48
   2  -6 -13   -0.09    0.69
   2   6  13    0.38    0.73
   2   6  13    0.52    1.42
  -2   6 -13    1.24    0.65
  -2   6 -13    0.40    0.80
   3   6 -13    1.92    0.69
   3  -6  13   -1.06    1.46
   3   6 -13    0.40    0.97
  -3   6  13    1.52    0.93
  -3  -6 -13   -0.02    1.01
   3   6  13    1.39    1.64
   3  -6 -13    0.85    0.73
  -3   6 -13    0.91    0.83
  -3   6 -13    1.24    0.69
   4  -6  13    4.02    1.99
  -4  -6 -13    6.05    1.57
   4   6 -13    5.82    0.89
  -4   6  13    4.27    1.23
   4   6 -13    3.72    1.38
   4   6  13    2.62    2.15
   4   6  13    3.26    1.11
   4  -6 -13    4.42    0.97
  -4   6 -13    5.67    1.29
   5  -6  13   17.16    2.87
  -5  -6 -13   13.52    2.45
   5   6 -13    9.76    1.77
  -5   6  13   15.11    2.03
   5   6  13   11.41    2.75
   5   6  13   15.32    1.89
  -5   6 -13   13.79    1.82
   5  -6 -13   17.03    1.55
   0  -7 -13    3.23    1.00
   0   7 -13    4.35    0.87
   0   7 -13    3.96    0.86
   0  -7  13    3.73    1.17
   0   7  13    2.42    1.20
   0   7  13    4.15    0.63
   1   7 -13    7.67    1.00
   1   7 -13    7.35    1.20
   1  -7  13    5.66    1.54
  -1   7  13    7.01    1.40
  -1  -7 -13    8.24    1.38
   1   7  13    8.84    0.98
  -1   7 -13    9.81    1.01
   1   7  13    9.24    1.77
   1  -7 -13    7.58    1.15
  -1   7 -13    4.98    0.99
  -2  -7 -13    2.59    1.14
   2   7 -13    0.30    0.61
   2  -7  13    0.71    1.43
   2   7 -13    0.20    0.93
  -2   7  13    0.40    0.89
  -2   7 -13   -0.52    0.53
   2  -7 -13    0.90    0.75
   2   7  13   -0.04    1.49
  -2   7 -13    1.73    0.81
   2   7  13    0.26    0.70
  -3   7  13   22.19    2.20
   3  -7  13   17.93    2.37
   3   7 -13   12.97    1.72
  -3  -7 -13   19.46    2.35
   3   7 -13   15.75    1.37
   3  -7 -13   16.87    1.48
   3   7  13   15.16    1.55
   3   7  13   16.97    2.42
  -3   7 -13   17.34    1.79
   4  -7  13   10.48    2.27
  -4   7  13    9.59    1.66
   4   7 -13    9.07    1.09
  -4  -7 -13   12.04    2.11
   4   7 -13   10.64    1.79
   4  -7 -13   10.43    1.22
  -4   7 -13   10.07    1.62
   4   7  13   10.18    2.36
   4   7  13   11.89    1.55
   5   7 -13    3.47    0.89
  -5   7  13    3.31    1.40
   5   7 -13    3.41    1.53
   5  -7  13    5.71    2.31
  -5  -7 -13    2.02    1.81
  -5   7 -13    4.37    1.33
   5   7  13    2.01    2.24
   5   7  13    5.31    1.35
   0  -8 -13    3.64    1.09
   0   8 -13    3.28    0.87
   0   8 -13    2.88    0.83
   0   8  13    3.51    1.16
  -1  -8 -13   21.35    2.05
   1  -8  13   24.22    2.22
   1   8 -13   24.99    1.95
   1   8 -13   25.03    1.66
  -1   8  13   23.97    2.26
   1   8  13   26.50    2.54
  -1   8 -13   24.79    1.80
   1  -8 -13   23.27    1.92
  -1   8 -13   24.53    1.44
   1   8  13   22.22    1.50
  -2   8  13    2.11    1.09
   2  -8  13    1.36    1.60
   2   8 -13    1.24    0.68
  -2  -8 -13    1.47    1.17
   2   8 -13    1.00    1.08
   2  -8 -13    0.40    0.75
   2   8  13    1.19    0.78
  -2   8 -13    1.76    0.88
   2   8  13    1.95    1.49
   3   8 -13    0.59    0.68
  -3  -8 -13    1.57    1.33
   3   8 -13    1.19    1.14
   3  -8  13    1.48    1.79
  -3   8  13    2.01    1.15
   3   8  13    0.64    1.53
   3  -8 -13    0.94    0.76
   3   8  13    1.96    0.94
  -3   8 -13    2.07    0.94
   4  -8  13    2.80    2.10
   4   8 -13    1.04    1.26
  -4  -8 -13    2.14    1.44
  -4   8  13    1.95    1.22
   4   8 -13    0.92    0.75
   4   8  13    0.89    1.83
   4  -8 -13    1.67    1.00
   4   8  13    2.30    1.06
  -4   8 -13    1.44    1.02
   0   9 -13   42.27    2.20
   0   9 -13   44.00    2.36
   0  -9 -13   36.60    2.52
   1   9 -13   15.32    1.48
  -1  -9 -13   13.28    1.83
  -1   9  13   16.58    2.09
   1   9 -13   18.12    1.75
   1  -9  13   18.14    2.02
   1   9  13   17.35    2.14
   1  -9 -13   15.71    1.71
  -1   9 -13   15.70    1.59
  -1   9 -13   17.74    1.23
   1   9  13   15.96    1.28
   2   9 -13    9.07    1.16
   2   9 -13    8.45    1.55
  -2  -9 -13    8.06    1.69
   2  -9  13   13.21    2.10
  -2   9  13   11.75    1.80
  -2   9 -13    8.37    1.30
   2   9  13   11.41    1.26
   2   9  13    7.08    1.77
   2  -9 -13   10.55    1.34
   3  -9  13    5.47    1.91
  -3   9  13    3.11    1.31
   3   9 -13    2.03    1.20
  -3  -9 -13    2.22    1.33
   3   9 -13    3.04    0.88
   3   9  13    3.42    1.01
   3   9  13    2.18    1.71
  -3   9 -13    3.76    1.10
   3  -9 -13    2.27    0.88
  -4  -9 -13    6.56    1.80
   4  -9  13    6.72    2.22
   4   9 -13    6.72    1.07
   4   9 -13    3.36    1.47
  -4   9  13    7.09    1.74
   4   9  13    5.68    1.27
  -4   9 -13    4.57    1.36
   4   9  13    3.55    2.07
   0  10 -13    1.86    0.88
   0  10 -13    2.05    0.85
   0  10  13    1.57    1.23
   0 -10 -13    1.67    1.13
  -1  10  13    4.70    1.39
  -1 -10 -13    4.03    1.36
   1  10 -13    4.19    1.14
   1  10 -13    3.60    0.93
   1  10  13    4.19    1.42
  -1  10 -13    2.01    0.95
   1 -10 -13    5.50    1.23
   1  10  13    4.67    0.85
  -2 -10 -13    1.19    1.23
   2  10 -13    0.39    0.72
   2 -10  13    8.50    1.80
   2  10 -13    1.04    1.15
  -2  10  13    1.66    1.22
   2  10  13   -0.73    0.72
  -2  10 -13    0.64    0.83
   2 -10 -13   -0.37    0.86
   2  10  13    1.76    1.43
  -3 -10 -13    5.06    1.74
   3  10 -13    2.26    1.30
   3  10 -13    2.93    0.93
  -3  10  13    1.71    1.27
   3 -10  13    7.73    2.02
   3  10  13    1.80    0.96
  -3  10 -13    2.05    1.08
   3  10  13    3.34    1.71
   4  10 -13   -0.19    0.74
   4  10  13    0.57    0.89
  -4  10 -13    2.08    1.15
   0  11  13   10.08    1.84
   0  11 -13    4.85    1.10
   0 -11 -13    6.48    1.51
   1  11 -13    8.20    1.44
   1  11 -13    9.46    1.36
  -1  11  13    9.91    1.78
  -1 -11 -13    5.92    1.64
   1 -11 -13    9.96    1.58
   1  11  13    7.70    1.67
  -1  11 -13    8.79    1.40
   2  11 -13    2.89    1.28
  -2 -11 -13    0.76    1.24
  -2  11  13    1.55    1.29
   2  11 -13    1.52    0.83
   2  11  13    1.55    0.84
   2  11  13    0.11    1.35
  -2  11 -13    2.09    0.99
   2 -11 -13    2.40    1.03
  -3 -11 -13    2.48    1.65
  -3  11  13    5.93    1.63
   3  11 -13    1.05    1.16
   3  11 -13    3.12    1.02
  -3  11 -13    2.34    1.13
   3  11  13    4.86    1.71
   3  11  13    2.12    0.98
   0 -12 -13   16.01    2.12
   0  12  13   15.90    2.36
   0  12 -13   10.36    1.45
  -1 -12 -13    9.14    1.82
   1  12 -13   14.73    1.60
   1  12 -13    9.96    1.64
  -1  12  13   13.26    2.10
   1  12  13   11.46    2.10
  -1  12 -13   12.66    1.66
   1 -12 -13    9.86    1.62
   2  12 -13    4.66    1.46
   2  12 -13    2.82    0.95
  -2  12  13    2.31    1.40
  -2 -12 -13    1.52    1.44
  -2  12 -13    1.79    1.01
   2  12  13    6.26    1.74
   2  12  13    2.52    0.96
   0  13 -13    9.80    1.54
   0 -13 -13   11.66    1.94
   0  13  13    8.35    1.86
   0   0 -14    6.81    0.96
   0   0 -14    8.47    0.92
   0   0  14    8.30    1.53
  -1   0  14   11.60    1.39
  -1   0 -14   10.03    1.11
   1   0  14   11.00    1.89
   1   0 -14   10.23    0.87
  -1   0 -14   10.32    1.12
   1   0 -14    8.07    1.03
   2   0 -14    6.19    1.00
  -2   0 -14    6.91    1.07
  -2   0 -14    6.65    1.09
   2   0  14    5.63    1.95
  -2   0  14    7.52    1.04
   2   0 -14    7.14    0.66
  -3   0 -14    2.98    1.08
   3   0  14    0.14    1.84
  -3   0 -14    1.11    0.84
   3   0 -14    2.46    1.01
  -3   0  14    3.31    0.76
   4   0  14    2.96    2.12
   4   0 -14    0.77    1.08
  -4   0 -14    1.94    0.99
  -4   0 -14    2.85    1.20
  -5   0 -14   15.86    2.16
   5   0  14   15.12    2.95
   5   0 -14   16.91    2.01
  -5   0 -14   14.07    1.94
   0  -1 -14    1.19    0.71
   0  -1 -14    0.18    0.46
   0   1 -14    0.92    0.54
   0   1 -14    1.21    0.67
   0   1  14    1.69    1.26
   0  -1  14    2.46    1.31
   1  -1  14    4.29    1.73
   1   1 -14    3.89    0.82
   1   1 -14    3.62    0.62
  -1  -1 -14    3.85    0.85
  -1  -1 -14    3.68    0.79
  -1   1  14    3.90    1.07
  -1   1 -14    4.57    0.88
  -1   1 -14    5.48    0.90
   1  -1 -14    4.39    0.61
  -1  -1  14    4.40    1.04
   1   1  14    6.02    1.77
   1  -1 -14    3.50    0.75
  -2  -1 -14   13.00    1.37
   2  -1  14   16.05    2.25
  -2  -1 -14   12.58    1.44
  -2   1  14   14.92    1.42
   2   1 -14   10.14    1.25
   2   1 -14   13.33    0.94
  -2   1 -14   12.33    1.32
   2   1  14   14.06    2.30
  -2  -1  14   13.93    1.13
   2  -1 -14   11.29    1.22
  -2   1 -14   14.76    1.47
  -3  -1 -14   50.33    2.78
   3  -1  14   51.12    3.72
   3   1 -14   46.64    2.55
  -3   1  14   49.47    2.37
  -3  -1 -14   46.15    2.66
  -3   1 -14   46.00    2.62
   3   1  14   58.11    4.09
  -3   1 -14   44.76    2.58
   3  -1 -14   48.52    2.58
  -4  -1 -14    1.00    0.91
  -4  -1 -14    0.40    1.09
   4  -1  14   -1.66    1.86
   4   1 -14    1.42    1.16
   4   1  14    5.34    2.20
  -4   1 -14    1.79    1.00
   4  -1 -14    3.39    1.17
  -4   1 -14    2.74    1.08
   5   1 -14    1.04    1.40
  -5  -1 -14    1.33    1.09
   5  -1  14   -1.94    2.01
  -5  -1 -14    3.51    1.45
  -5   1 -14    1.96    1.14
   5   1  14    1.91    2.27
   5  -1 -14    2.40    1.29
  -5   1 -14    4.57    1.40
   0   2 -14    5.11    0.85
   0   2  14    5.06    1.48
   0  -2 -14    3.98    0.83
   0  -2  14    3.45    1.38
   0   2 -14    4.04    0.74
   0  -2 -14    4.62    0.71
  -1  -2 -14    2.64    0.80
   1   2 -14    3.30    0.65
  -1   2  14    2.91    1.06
  -1  -2 -14    2.52    0.70
   1  -2  14    3.03    1.56
   1   2 -14    1.29    0.75
  -1  -2  14    3.47    0.97
   1  -2 -14    3.48    0.51
   1   2  14    5.49    1.68
  -1   2 -14    3.09    0.77
   1  -2 -14    3.67    0.83
  -1   2 -14    4.01    0.84
  -2  -2 -14    9.26    1.21
   2   2 -14   10.74    1.34
   2   2 -14   10.65    0.93
   2  -2  14   11.79    2.07
  -2   2  14    9.61    1.28
  -2  -2 -14    9.64    1.38
  -2   2 -14   11.68    1.34
  -2  -2  14   11.78    0.93
   2   2  14   11.59    2.19
   2  -2 -14    9.88    1.14
  -2   2 -14   10.72    1.22
  -3  -2 -14    7.39    1.43
   3   2 -14    7.98    0.78
  -3  -2 -14    9.37    1.31
   3  -2  14    5.80    1.98
  -3   2  14    9.00    1.17
   3   2 -14    8.65    1.36
   3   2  14    5.38    2.02
  -3   2 -14    7.46    1.21
  -3   2 -14    6.27    1.18
   3  -2 -14    6.48    1.10
  -4  -2 -14    2.48    1.29
  -4   2  14    2.48    0.98
   4   2 -14    0.63    1.18
   4  -2  14    4.40    2.00
  -4  -2 -14    2.40    1.04
  -4   2 -14    3.08    1.08
   4   2  14    1.10    2.05
  -4   2 -14    1.26    0.94
   4  -2 -14    2.15    1.08
   5   2 -14    2.53    1.42
   5  -2  14    8.32    2.48
  -5  -2 -14    4.79    1.43
  -5  -2 -14    4.40    1.65
   5  -2 -14    1.91    1.26
   5   2  14    1.26    2.30
  -5   2 -14    3.83    1.22
  -5   2 -14    3.79    1.38
   0   3 -14    5.49    0.86
   0   3  14    4.42    1.39
   0  -3 -14    4.33    0.70
   0  -3 -14    4.11    0.91
   0  -3  14    4.69    1.42
   0   3 -14    5.82    0.85
  -1  -3 -14   -0.04    0.72
   1  -3  14   -1.32    1.47
   1   3 -14   -0.21    0.46
  -1   3  14    1.31    0.94
   1   3 -14    0.19    0.62
  -1  -3 -14    0.31    0.59
   1  -3 -14    0.21    0.35
   1  -3 -14    0.45    0.64
  -1   3 -14    0.83    0.66
  -1  -3  14    0.37    0.82
   1   3  14    1.34    1.46
  -1   3 -14    0.96    0.66
  -2   3  14   19.88    1.76
   2  -3  14   19.02    2.38
  -2  -3 -14   14.59    1.57
  -2  -3 -14   23.60    1.69
   2   3 -14   18.82    1.21
   2   3 -14   19.99    1.77
  -2   3 -14   18.45    1.55
  -2   3 -14   19.10    1.65
   2  -3 -14   19.01    1.48
   2   3  14   18.55    2.49
  -3   3  14   11.56    1.38
  -3  -3 -14   12.86    1.75
   3   3 -14    7.78    1.40
   3   3 -14    9.65    0.89
   3  -3  14    8.19    2.01
  -3  -3 -14    8.83    1.36
   3  -3 -14    9.82    1.24
  -3   3 -14    8.28    1.32
   3   3  14    9.25    2.31
  -3   3 -14    9.02    1.25
  -4  -3 -14    8.06    1.45
  -4   3  14   11.88    1.56
   4  -3  14    9.88    2.28
  -4  -3 -14   10.46    1.89
   4   3 -14    8.66    1.68
   4  -3 -14   11.16    1.40
  -4   3 -14   10.17    1.58
   4   3  14    7.33    2.30
  -4   3 -14   11.70    1.52
  -5  -3 -14   12.37    1.87
   5   3 -14    6.65    1.47
  -5  -3 -14    4.04    1.71
   5  -3  14   11.20    2.66
  -5   3 -14    8.37    1.54
   5  -3 -14    9.60    1.47
   5   3  14    7.33    2.49
   0   4  14    2.25    1.22
   0  -4 -14    0.90    0.51
   0  -4  14   -0.20    1.22
   0   4 -14    1.13    0.62
   0   4 -14    0.72    0.66
   0  -4 -14    1.06    0.80
   1   4 -14    3.02    0.69
  -1  -4 -14    3.83    0.77
  -1  -4 -14    4.14    1.04
  -1   4  14    4.84    1.19
   1  -4  14    5.00    1.67
   1   4 -14    4.48    1.01
   1   4  14    5.23    1.51
   1  -4 -14    2.78    0.83
  -1  -4  14    5.49    0.92
  -1   4 -14    3.40    0.79
  -1   4 -14    5.24    0.95
   2   4 -14    8.12    0.89
   2   4 -14    7.62    1.28
  -2   4  14    7.67    1.29
  -2  -4 -14   10.00    1.51
  -2  -4 -14    8.15    1.15
   2  -4  14    6.19    1.77
  -2   4 -14    6.58    1.12
   2   4  14    7.87    1.96
  -2   4 -14    9.03    1.09
   2  -4 -14    7.45    1.08
   3  -4  14    3.40    1.79
   3   4 -14    4.86    1.30
  -3  -4 -14    3.20    1.01
   3   4 -14    4.40    0.73
  -3   4  14    3.41    1.05
  -3  -4 -14    6.26    1.40
  -3   4 -14    4.30    1.07
  -3   4 -14    4.40    0.96
   3   4  14    7.28    2.22
   3  -4 -14    3.05    0.91
  -4  -4 -14   15.16    2.27
  -4   4  14   13.95    1.73
   4  -4  14   13.90    2.47
   4   4 -14   12.94    1.71
  -4  -4 -14   14.13    1.77
  -4   4 -14   16.84    1.68
   4  -4 -14   14.70    1.49
   4   4  14   14.60    2.72
  -4   4 -14   15.72    1.79
   5  -4  14    5.20    2.27
   5   4 -14    4.85    1.48
  -5  -4 -14    5.70    1.47
  -5  -4 -14    5.86    1.84
   5  -4 -14    3.01    1.13
   5   4  14    2.08    2.35
  -5   4 -14    4.14    1.32
   0   5  14    3.47    1.23
   0   5  14    3.35    0.65
   0   5 -14    3.92    0.83
   0  -5  14    3.14    1.32
   0  -5 -14    3.45    0.96
   0   5 -14    4.28    0.82
   1  -5  14   -0.09    1.46
  -1  -5 -14    2.49    0.76
  -1  -5 -14    0.97    0.90
   1   5 -14    1.65    0.66
  -1   5  14    2.25    1.12
   1   5 -14    1.52    0.85
  -1   5 -14    2.10    0.79
   1  -5 -14    0.80    0.78
  -1   5 -14    1.55    0.70
   1   5  14    3.00    1.56
  -2  -5 -14   13.94    1.71
   2   5 -14   13.38    1.16
  -2   5  14   13.78    1.66
   2   5 -14   12.98    1.56
   2  -5  14   12.08    1.97
  -2  -5 -14   13.94    1.44
  -2   5 -14   12.76    1.23
  -2   5 -14   15.18    1.60
   2   5  14   12.41    2.15
   2  -5 -14   15.45    1.45
  -3  -5 -14    3.74    1.24
   3   5 -14    3.39    0.70
  -3   5  14    3.42    1.09
   3  -5  14    4.26    1.82
   3   5 -14    4.61    1.22
  -3  -5 -14    2.92    1.03
  -3   5 -14    3.71    0.90
  -3   5 -14    1.38    0.91
   3  -5 -14    1.80    0.84
   3   5  14    1.75    1.85
  -4  -5 -14    4.92    1.53
   4  -5  14    5.68    2.17
   4   5 -14    5.38    0.85
  -4  -5 -14    3.46    1.17
  -4   5  14    5.52    1.30
   4   5 -14    4.24    1.27
  -4   5 -14    7.43    1.38
   4   5  14    3.21    2.19
   4  -5 -14    4.92    1.03
  -5   5  14    4.63    1.41
  -5  -5 -14    2.42    1.30
   5  -5  14    4.03    2.30
  -5  -5 -14    2.26    1.64
   5   5 -14    1.27    1.32
   5   5  14   -3.71    2.20
  -5   5 -14    2.67    1.24
   5  -5 -14    0.89    1.01
   0  -6 -14    1.45    0.88
   0  -6  14   -1.61    1.18
   0   6 -14    0.27    0.64
   0   6  14   -0.10    0.47
   0   6  14    0.92    1.15
   0   6 -14   -0.12    0.60
   1   6 -14   12.18    1.40
   1  -6  14   11.84    1.77
   1   6 -14   10.82    1.16
  -1  -6 -14   11.39    1.53
  -1   6  14   10.54    1.61
   1  -6 -14   10.37    1.29
   1   6  14   10.17    1.07
   1   6  14    8.29    1.75
  -1   6 -14   10.74    1.29
  -1   6 -14   10.03    1.10
   2  -6  14    6.93    1.75
  -2  -6 -14    7.60    1.45
   2   6 -14    4.98    0.85
  -2   6  14    5.53    1.26
   2   6 -14    3.62    1.20
   2   6  14    3.47    0.90
  -2   6 -14    6.01    1.11
   2   6  14    5.63    1.73
  -2   6 -14    5.89    0.92
   2  -6 -14    6.38    1.07
   3  -6  14   13.02    2.32
   3   6 -14   16.93    1.99
   3   6 -14   16.68    1.35
  -3   6  14   16.04    1.83
  -3  -6 -14   13.92    2.06
  -3   6 -14   16.00    1.75
  -3   6 -14   16.55    1.44
   3  -6 -14   15.28    1.49
   3   6  14   13.59    2.35
   4   6 -14    8.77    1.03
  -4   6  14    8.24    1.55
  -4  -6 -14    7.47    1.92
   4  -6  14    6.33    2.27
   4   6 -14    6.62    1.52
   4  -6 -14    9.03    1.24
   4   6  14    2.39    2.10
  -4   6 -14    9.05    1.47
  -5  -6 -14    7.91    1.99
   5   6 -14    7.31    1.72
   5  -6  14    7.43    2.46
  -5   6  14    6.64    1.58
   5   6  14    9.19    2.78
   5  -6 -14    8.12    1.25
  -5   6 -14    6.74    1.55
   5   6  14    7.24    1.50
   0   7  14    4.48    1.33
   0  -7 -14    4.75    1.16
   0   7 -14    6.22    0.99
   0   7 -14    5.16    1.00
   1   7 -14   -0.24    0.77
  -1  -7 -14    0.36    0.98
  -1   7  14    0.07    0.97
   1  -7  14   -2.09    1.26
   1   7 -14    0.08    0.58
   1  -7 -14    0.15    0.78
  -1   7 -14    0.22    0.69
  -1   7 -14    1.33    0.68
   1   7  14    0.26    1.25
   1   7  14    1.34    0.72
  -2  -7 -14    0.40    1.06
  -2   7  14    1.43    1.02
   2   7 -14    1.18    0.68
   2  -7  14    1.21    1.58
   2   7 -14    0.16    1.08
   2   7  14   -1.33    1.43
   2  -7 -14    0.08    0.77
  -2   7 -14    0.76    0.66
  -2   7 -14    0.64    0.83
   2   7  14    0.53    0.76
   3  -7  14   -0.78    1.69
  -3   7  14    0.02    0.96
   3   7 -14    0.88    0.65
   3   7 -14   -0.80    1.11
  -3  -7 -14    0.16    1.18
   3  -7 -14   -0.26    0.76
  -3   7 -14    1.11    0.92
   3   7  14   -0.49    0.79
   3   7  14    2.13    1.66
   4   7 -14    2.18    1.31
  -4  -7 -14    6.65    1.86
   4   7 -14    5.42    0.95
   4  -7  14    4.75    2.28
  -4   7  14    5.71    1.42
  -4   7 -14    2.63    1.16
   4   7  14    4.69    2.18
   4  -7 -14    5.23    1.06
   4   7  14    3.68    1.22
   0   8 -14   -1.02    0.59
   0   8  14    1.61    1.06
   0   8 -14    1.26    0.75
   0  -8 -14   -0.62    0.92
   1   8 -14    6.00    1.18
   1  -8  14    8.56    1.71
   1   8 -14    6.62    1.08
  -1   8  14    8.06    1.60
  -1  -8 -14    8.73    1.56
  -1   8 -14    7.93    1.00
   1   8  14    6.96    1.67
   1  -8 -14    9.24    1.34
   1   8  14    8.43    0.99
  -1   8 -14    6.16    1.16
   2  -8  14   -0.28    1.58
   2   8 -14    0.44    0.68
  -2   8  14    0.08    0.97
   2   8 -14   -0.44    1.10
  -2  -8 -14    2.07    1.23
   2  -8 -14    0.83    0.83
   2   8  14    2.12    1.46
   2   8  14    1.33    0.78
  -2   8 -14    0.31    0.80
  -3   8  14    3.81    1.25
   3  -8  14    2.48    1.87
  -3  -8 -14    4.37    1.62
   3   8 -14    2.86    0.84
   3   8 -14    0.52    1.04
   3  -8 -14    3.16    0.97
   3   8  14    3.06    1.88
   3   8  14    2.92    1.02
  -3   8 -14    5.90    1.36
  -4   8  14    0.96    1.14
   4   8 -14    0.90    1.27
  -4  -8 -14    0.93    1.55
   4   8 -14    2.17    0.81
   4  -8  14    0.54    2.06
  -4   8 -14    0.31    1.00
   4   8  14    2.15    1.08
   4   8  14    3.76    1.93
   4  -8 -14    0.22    0.97
   0  -9 -14   -0.39    0.96
   0   9  14    1.47    1.15
   0   9 -14   -0.29    0.69
   0   9 -14   -0.82    0.67
  -1  -9 -14    2.86    1.21
   1   9 -14    2.29    0.98
   1   9 -14    1.98    0.81
  -1   9  14    1.51    1.24
   1   9  14    1.42    1.24
   1   9  14   -0.07    0.64
  -1   9 -14    1.35    0.87
  -1   9 -14    1.87    0.70
   1  -9 -14    0.56    0.96
  -2   9  14    4.42    1.44
  -2  -9 -14    8.34    1.76
   2   9 -14    8.46    1.68
   2  -9  14   11.25    2.09
   2   9 -14    8.75    1.20
  -2   9 -14    7.16    1.33
   2   9  14    7.50    1.81
   2   9  14    8.80    1.18
   2  -9 -14    7.91    1.27
  -3   9  14    1.06    1.15
  -3  -9 -14    1.26    1.38
   3   9 -14    2.49    0.83
   3   9 -14    1.44    1.13
   3  -9  14    1.62    1.95
   3  -9 -14    1.11    0.91
  -3   9 -14    0.81    0.93
   3   9  14    0.27    0.83
   3   9  14    2.86    1.77
   4   9 -14   11.75    1.38
   4   9 -14   10.10    1.86
   4  -9  14    9.95    2.60
  -4   9  14   13.00    2.02
  -4  -9 -14   13.68    2.46
   4   9  14    9.90    2.42
  -4   9 -14   12.01    1.89
   4   9  14   11.07    1.57
   0  10 -14    1.48    0.87
   0  10  14   -0.22    1.17
   0 -10 -14    0.77    0.99
   0  10 -14   -0.19    0.73
   1  10 -14    0.69    0.80
  -1  10  14    1.55    1.22
   1  10 -14   -0.19    0.96
  -1 -10 -14    2.17    1.25
  -1  10 -14    0.70    0.90
   1  10  14    1.17    1.24
   1 -10 -14    1.45    1.02
   2  10 -14    1.13    1.27
  -2  10  14    2.00    1.26
  -2 -10 -14    1.33    1.37
   2  10 -14    1.62    0.82
   2 -10  14    1.76    1.88
   2 -10 -14    3.18    1.16
   2  10  14    2.77    1.46
  -2  10 -14    0.72    0.91
   2  10  14    0.95    0.87
   3  10 -14    0.47    1.09
  -3 -10 -14   -0.45    1.26
   3  10 -14    1.01    0.77
   3 -10  14    0.44    2.03
  -3  10  14    0.95    1.25
   3  10  14    0.71    0.89
   3  10  14    3.12    1.75
  -3  10 -14   -0.86    0.85
   0 -11 -14    1.88    1.24
   0  11  14    1.15    1.32
   0  11 -14    0.80    0.91
  -1  11  14    7.39    1.69
   1  11 -14    6.13    1.22
  -1 -11 -14    5.48    1.62
   1  11 -14    8.14    1.38
  -1  11 -14    7.28    1.32
   1  11  14    3.46    1.45
   1 -11 -14    9.69    1.58
   2  11 -14    7.70    1.24
   2  11 -14    5.32    1.59
  -2  11  14    9.95    1.89
  -2 -11 -14    5.96    1.70
   2  11  14    5.64    1.72
  -2  11 -14    6.35    1.40
   2 -11 -14   11.59    1.61
   2  11  14    6.29    1.22
   0 -12 -14    8.71    1.74
   0  12  14    4.14    1.61
   0  12 -14    9.27    1.45
   1  12 -14    1.06    0.91
  -1 -12 -14   -0.58    1.25
  -1  12  14    3.12    1.37
  -1  12 -14    0.47    0.99
   1  12  14    2.39    1.57
   1 -12 -14    4.27    1.28
   0   0 -15    0.43    0.52
   0   0 -15    0.20    0.71
   0   0  15    1.26    1.25
   1   0 -15    2.60    0.75
   1   0 -15    3.88    0.61
  -1   0 -15    3.72    0.91
  -1   0  15    2.81    1.03
  -1   0 -15    4.75    0.88
   1   0  15    3.37    1.71
  -2   0 -15    2.87    0.85
  -2   0  15    3.03    0.87
   2   0  15    2.93    1.85
   2   0 -15    2.68    0.87
  -2   0 -15    2.36    0.90
   3   0 -15    7.98    1.25
   3   0  15   10.81    2.47
  -3   0 -15    7.47    1.27
  -3   0 -15    6.60    1.31
  -4   0 -15    7.88    1.47
   4   0 -15    5.87    1.36
  -4   0 -15    6.59    1.36
   4   0  15    5.58    2.42
   5   0 -15    5.56    1.52
   5   0  15    3.89    2.58
  -5   0 -15    4.81    1.54
  -5   0 -15    7.12    1.51
   0  -1  15   23.45    2.06
   0   1  15   20.42    2.04
   0   1 -15   18.99    1.46
   0  -1 -15   18.00    1.48
   0  -1 -15   16.99    1.25
   0   1 -15   20.33    1.36
  -1  -1 -15    6.80    1.09
  -1  -1 -15    9.07    1.05
   1   1 -15    6.85    0.78
   1  -1  15    5.26    1.80
   1   1 -15    5.68    0.91
  -1   1  15    6.43    1.21
  -1   1 -15    6.46    0.99
  -1   1 -15    7.58    1.12
   1  -1 -15    8.27    0.77
   1  -1 -15    6.54    1.00
  -1  -1  15    8.31    1.24
   1   1  15    7.81    1.84
  -2   1  15    1.43    0.84
   2   1 -15    0.76    0.73
  -2  -1 -15   -0.04    0.86
   2   1 -15    0.02    0.40
   2  -1  15    1.54    1.85
  -2  -1 -15    0.71    0.69
   2   1  15    1.17    1.73
  -2   1 -15   -0.24    0.68
  -2   1 -15    2.30    0.85
  -2  -1  15    0.95    0.66
   2  -1 -15    1.68    0.72
   3  -1  15    8.66    2.37
  -3   1  15   12.96    1.29
   3   1 -15    8.40    1.36
  -3  -1 -15   13.13    1.70
  -3  -1 -15    9.79    1.41
   3  -1 -15    8.45    1.27
  -3   1 -15   11.96    1.46
   3   1  15    8.32    2.30
  -3   1 -15   10.30    1.49
  -4  -1 -15    4.63    1.20
   4   1 -15    4.84    1.24
   4  -1  15    4.03    2.20
  -4  -1 -15    6.53    1.53
  -4   1 -15    6.10    1.36
  -4   1 -15    7.76    1.44
   4   1  15    4.01    2.28
   4  -1 -15    5.45    1.35
   5   1 -15    4.81    1.56
  -5  -1 -15    4.46    1.52
   5  -1  15   -3.27    2.25
  -5  -1 -15    1.33    1.24
   5  -1 -15    4.62    1.42
  -5   1 -15    8.43    1.72
   5   1  15   -0.41    2.43
  -5   1 -15    5.44    1.39
   0  -2 -15    3.34    0.86
   0   2  15    6.15    1.54
   0  -2  15    5.79    1.50
   0   2 -15    4.68    0.80
   0  -2 -15    5.08    0.77
   0   2 -15    4.48    0.93
   1   2 -15    2.33    0.62
   1   2 -15    2.62    0.83
   1  -2  15    1.98    1.59
  -1   2  15    2.55    1.05
  -1  -2 -15    2.79    0.89
  -1  -2 -15    1.54    0.65
   1  -2 -15    2.87    0.76
  -1  -2  15    2.93    0.94
   1   2  15    3.34    1.60
   1  -2 -15    2.22    0.49
  -1   2 -15    1.98    0.79
  -1   2 -15    2.61    0.76
  -2  -2 -15   25.07    1.82
   2   2 -15   26.64    1.41
  -2  -2 -15   20.65    1.88
  -2   2  15   22.35    1.81
   2  -2  15   28.93    2.85
   2   2 -15   24.16    1.85
   2   2  15   26.24    2.88
   2  -2 -15   23.87    1.61
  -2   2 -15   25.14    1.75
  -2   2 -15   25.31    1.98
  -3  -2 -15    5.51    1.26
  -3  -2 -15    5.33    1.15
   3   2 -15    3.45    1.11
  -3   2  15    5.50    1.07
   3  -2  15    2.85    2.07
   3  -2 -15    4.32    1.02
   3   2  15    4.60    2.06
  -3   2 -15    7.26    1.29
  -3   2 -15    5.35    1.18
   4  -2  15   -1.86    1.92
  -4  -2 -15    2.50    1.33
  -4  -2 -15   -0.17    0.90
   4   2 -15    1.77    1.23
  -4   2 -15    2.10    1.00
   4  -2 -15   -0.02    0.92
  -4   2 -15   -0.24    0.86
   4   2  15   -1.98    1.82
   5   2 -15   -0.85    1.39
   5  -2  15   -2.07    2.17
  -5  -2 -15    2.99    1.27
  -5  -2 -15    2.66    1.49
  -5   2 -15    2.46    1.33
   5   2  15    5.27    2.72
   5  -2 -15    2.72    1.36
  -5   2 -15    1.90    1.17
   0   3 -15    5.02    0.87
   0  -3  15    6.16    1.52
   0   3 -15    5.19    0.88
   0   3  15    5.05    1.43
   0  -3 -15    7.39    1.09
   0  -3 -15    8.22    0.91
  -1  -3 -15    0.37    0.57
  -1   3  15   -0.19    0.90
  -1  -3 -15    0.78    0.82
   1   3 -15   -0.17    0.51
   1  -3  15    0.13    1.53
   1   3 -15    0.76    0.64
  -1   3 -15   -1.06    0.59
  -1  -3  15    0.67    0.82
  -1   3 -15   -0.16    0.59
   1  -3 -15   -0.01    0.71
   1   3  15    0.72    1.40
  -2  -3 -15   10.53    1.32
   2   3 -15    9.68    0.99
   2  -3  15    6.42    2.01
   2   3 -15    6.54    1.14
  -2  -3 -15    9.24    1.42
  -2   3  15    9.20    1.36
  -2   3 -15    7.76    1.22
   2   3  15   11.19    2.22
  -2   3 -15   10.77    1.25
   2  -3 -15    9.68    1.20
   3  -3  15    1.42    1.91
  -3  -3 -15    1.34    0.90
   3   3 -15    0.19    0.90
  -3  -3 -15    0.74    0.92
  -3   3  15    0.82    0.88
   3   3 -15    0.34    0.49
  -3   3 -15    0.86    0.85
  -3   3 -15    0.02    0.81
   3   3  15   -0.88    1.87
   3  -3 -15    0.45    0.82
   4  -3  15    8.87    2.37
  -4  -3 -15    5.54    1.36
  -4  -3 -15    7.58    1.76
  -4   3  15   10.35    1.46
   4   3 -15    6.16    1.56
   4   3  15    7.94    2.42
  -4   3 -15    9.11    1.45
   4  -3 -15    8.62    1.33
  -4   3 -15    8.46    1.48
  -5  -3 -15   -0.97    0.93
  -5  -3 -15    2.01    1.52
   5   3 -15    1.67    1.55
   5  -3  15    1.28    2.13
   5   3  15    0.34    2.25
   5  -3 -15   -0.33    0.97
  -5   3 -15   -0.07    0.99
   0   4 -15   25.51    1.62
   0  -4 -15   25.71    1.81
   0   4 -15   26.41    1.67
   0  -4 -15   26.21    1.45
   0  -4  15   20.56    2.07
   0   4  15   25.17    2.27
   1  -4  15    5.40    1.82
   1   4 -15    4.69    0.83
   1   4 -15    4.92    1.00
  -1  -4 -15    6.56    1.21
  -1  -4 -15    4.33    0.82
  -1   4  15    4.93    1.25
   1   4  15    4.13    1.63
   1  -4 -15    6.01    0.98
  -1   4 -15    6.36    1.06
  -1   4 -15    4.84    0.89
   2   4 -15   10.51    1.41
   2  -4  15   11.00    2.18
  -2  -4 -15   11.69    1.64
  -2   4  15   19.35    1.83
  -2  -4 -15   14.46    1.53
   2   4 -15   16.35    1.30
   2   4  15   11.28    2.13
  -2   4 -15   14.61    1.39
   2  -4 -15   15.75    1.48
  -2   4 -15   14.56    1.55
   3   4 -15    3.21    0.69
  -3  -4 -15    3.87    1.25
   3   4 -15    5.54    1.33
  -3   4  15    3.42    1.10
  -3  -4 -15    3.35    1.03
   3  -4  15    6.31    2.08
   3  -4 -15    3.76    0.94
  -3   4 -15    5.30    1.08
   3   4  15    2.35    2.05
  -3   4 -15    5.16    1.17
   4  -4  15   10.65    2.55
  -4  -4 -15    9.05    1.56
  -4  -4 -15   14.21    2.18
  -4   4  15   12.03    1.65
   4   4 -15    9.64    1.71
  -4   4 -15   12.08    1.51
  -4   4 -15    9.31    1.58
   4  -4 -15    7.98    1.29
   4   4  15    4.34    2.40
  -5  -4 -15    0.91    1.52
   5   4 -15    1.75    1.46
  -5  -4 -15    2.51    1.28
   5  -4  15    0.63    2.26
  -5   4 -15   -1.36    0.99
   5  -4 -15   -1.02    0.92
   5   4  15   -2.41    2.27
   0   5  15    1.12    1.17
   0   5 -15    2.67    0.80
   0  -5  15    2.13    1.33
   0   5 -15    1.31    0.74
   0  -5 -15    0.65    0.85
   0   5  15    0.77    0.55
   1   5 -15    3.26    0.79
  -1   5  15    4.78    1.33
  -1  -5 -15    2.85    0.96
   1  -5  15    3.40    1.72
  -1  -5 -15    3.54    0.82
   1   5 -15    4.42    1.02
   1   5  15    4.01    1.65
  -1   5 -15    4.04    0.88
  -1   5 -15    5.52    1.05
   1  -5 -15    4.51    1.01
   2   5 -15    3.00    1.06
  -2   5  15    4.59    1.18
   2  -5  15    1.93    1.71
  -2  -5 -15    5.15    1.31
  -2  -5 -15    4.16    0.99
   2   5 -15    4.52    0.80
   2  -5 -15    3.41    0.94
  -2   5 -15    3.05    0.85
   2   5  15    3.45    1.67
  -2   5 -15    3.62    1.01
   3  -5  15    9.94    2.17
   3   5 -15    7.83    1.42
  -3  -5 -15    7.57    1.63
   3   5 -15    8.23    0.99
  -3  -5 -15    8.16    1.38
  -3   5  15    7.27    1.39
  -3   5 -15    9.40    1.25
   3   5  15    8.92    2.19
   3  -5 -15    8.84    1.21
  -3   5 -15   10.39    1.50
   4  -5  15   -0.44    1.93
   4   5 -15    3.19    1.43
  -4   5  15    1.73    1.07
  -4  -5 -15    0.95    1.03
  -4  -5 -15    1.67    1.29
  -4   5 -15    2.64    1.10
   4  -5 -15    1.72    0.93
   4   5  15    3.15    2.23
  -5  -5 -15    1.93    1.30
  -5  -5 -15    1.53    1.56
   5   5 -15    0.94    1.34
   5  -5  15    2.33    2.26
   5   5  15    0.25    2.52
  -5   5 -15    1.57    1.25
   5  -5 -15    1.01    1.04
   0   6 -15    5.00    0.98
   0  -6 -15    6.34    1.19
   0   6 -15    5.27    0.99
   0   6  15    8.54    1.56
   1   6 -15    2.30    0.94
   1   6 -15    4.71    0.90
  -1  -6 -15    3.05    1.19
  -1   6  15    0.32    1.05
   1  -6  15    1.46    1.65
   1  -6 -15    1.75    0.85
  -1   6 -15    0.58    0.68
   1   6  15    2.38    1.40
   1   6  15    2.86    0.78
  -1   6 -15    2.64    0.88
  -2  -6 -15   -0.20    0.95
   2   6 -15   -0.24    1.00
   2  -6  15    0.50    1.60
  -2   6  15    0.98    0.95
   2   6 -15    0.42    0.63
   2  -6 -15   -0.26    0.80
  -2   6 -15   -0.48    0.61
   2   6  15    1.04    0.77
   2   6  15    2.53    1.67
  -2   6 -15    1.33    0.85
   3  -6  15    6.62    2.07
  -3  -6 -15    3.74    1.34
  -3   6  15    7.62    1.45
   3   6 -15    4.97    1.53
   3   6 -15    9.19    1.06
   3  -6 -15    7.14    1.17
   3   6  15    6.50    2.04
  -3   6 -15    7.22    1.32
   4   6 -15    2.77    1.43
  -4  -6 -15    2.57    1.59
   4  -6  15    2.58    2.17
  -4   6  15    4.30    1.29
   4   6 -15    3.95    1.18
  -4   6 -15    3.42    1.22
   4  -6 -15    2.37    0.99
   4   6  15    4.02    2.17
   0   7 -15   -0.52    0.69
   0  -7 -15   -0.37    0.84
   0   7  15    0.40    1.07
   0   7 -15   -0.04    0.68
  -1   7  15   16.15    1.94
   1  -7  15   16.30    2.08
   1   7 -15   11.04    1.45
   1   7 -15   14.03    1.40
  -1  -7 -15   15.85    1.85
   1   7  15   15.17    1.27
  -1   7 -15   15.35    1.35
  -1   7 -15   18.65    1.76
   1   7  15   10.55    1.89
   1  -7 -15   13.55    1.57
   2   7 -15   -0.23    1.05
   2  -7  15    1.21    1.70
  -2   7  15    0.54    1.05
  -2  -7 -15    0.65    0.98
   2   7 -15    0.90    0.69
   2  -7 -15    0.25    0.83
   2   7  15    1.78    0.81
  -2   7 -15    1.31    0.86
  -2   7 -15    0.98    0.70
   2   7  15    0.12    1.56
   3  -7  15    8.67    2.15
  -3  -7 -15    4.04    1.52
   3   7 -15    5.01    0.93
  -3   7  15    5.38    1.38
   3   7 -15    2.27    1.48
   3   7  15    3.66    1.08
   3   7  15    6.96    1.94
  -3   7 -15    2.49    1.11
   3  -7 -15    4.70    1.06
   4  -7  15    5.84    2.43
   4   7 -15    5.37    0.96
  -4   7  15    4.20    1.39
  -4  -7 -15    3.57    1.70
   4   7 -15    6.44    1.67
   4   7  15    4.75    2.22
   4   7  15    3.32    1.22
  -4   7 -15    6.04    1.49
   4  -7 -15    4.34    1.01
   0   8 -15    1.04    0.79
   0   8  15    1.02    1.13
   0   8 -15    0.72    0.75
   0  -8 -15    0.87    1.03
   1   8 -15   -0.28    0.66
   1   8 -15    0.23    0.85
  -1   8  15   -1.30    0.97
  -1  -8 -15   -0.59    0.93
  -1   8 -15    0.65    0.84
   1   8  15    0.10    1.19
   1  -8 -15    1.74    0.93
  -1   8 -15    0.06    0.65
   2  -8  15    1.60    1.73
  -2  -8 -15    1.01    1.11
   2   8 -15    1.08    1.14
   2   8 -15    0.77    0.76
  -2   8  15    2.72    1.19
   2   8  15    1.99    0.83
  -2   8 -15    0.53    0.91
   2  -8 -15    1.59    0.93
   2   8  15    1.84    1.58
   3   8 -15    3.00    1.42
   3   8 -15    4.40    0.97
  -3  -8 -15    3.59    1.60
   3  -8  15    3.52    2.13
  -3   8  15    4.16    1.34
   3  -8 -15    4.81    1.14
  -3   8 -15    1.91    1.10
   3   8  15    3.55    1.07
   3   8  15    3.80    2.01
   4   8 -15    5.11    1.65
   4   8 -15    6.49    1.10
  -4  -8 -15    6.52    1.95
   4  -8  15    4.90    2.50
  -4   8  15    7.35    1.63
  -4   8 -15    7.93    1.59
   4   8  15    9.01    2.30
   4  -8 -15    7.24    1.50
   4   8  15    5.92    1.31
   0   9  15    2.00    1.25
   0  -9 -15    1.17    1.10
   0   9 -15    0.18    0.76
   0   9 -15    0.27    0.77
   1   9 -15    0.74    0.75
  -1   9  15    1.52    1.26
   1   9 -15    2.98    1.04
  -1  -9 -15    2.30    1.18
   1   9  15    2.03    1.35
   1  -9 -15    1.50    1.08
  -1   9 -15    1.43    1.00
  -1   9 -15    1.97    0.97
   2   9 -15    3.70    1.35
  -2   9  15    1.66    1.23
   2   9 -15    3.19    0.98
   2  -9  15    1.51    1.90
  -2  -9 -15    2.42    1.43
  -2   9 -15    3.92    1.19
   2   9  15    1.63    1.46
   2   9  15    2.56    0.86
   2  -9 -15    2.94    1.01
   3   9 -15    8.69    1.78
  -3  -9 -15    9.10    1.99
   3  -9  15    8.69    2.48
   3   9 -15    8.69    1.23
  -3   9  15    9.36    1.75
   3   9  15    7.91    1.28
  -3   9 -15    5.44    1.39
   3   9  15    7.20    2.06
   3  -9 -15   10.94    1.43
   0 -10 -15    1.85    1.22
   0  10 -15    0.67    0.82
   0  10  15    1.93    1.33
   0  10 -15    2.10    0.88
  -1 -10 -15    1.77    1.17
  -1  10  15    0.96    1.20
   1  10 -15    1.07    0.85
   1  10 -15    0.11    0.95
   1 -10 -15    0.27    1.03
  -1  10 -15    0.42    0.93
   1  10  15    0.94    1.22
   2  10 -15    1.81    1.28
  -2 -10 -15    0.18    1.27
  -2  10  15    3.97    1.41
   2  10 -15    1.59    0.93
   2 -10 -15    3.50    1.19
   2  10  15    1.41    1.52
  -2  10 -15    2.75    1.15
  -3  10  15    7.41    1.73
   3 -10  15    3.94    2.37
   3  10 -15    5.96    1.14
   3  10 -15    5.25    1.68
  -3 -10 -15    3.31    1.61
   3  10  15    4.44    1.15
  -3  10 -15    6.72    1.50
   0 -11 -15    9.79    1.77
   0  11  15    8.33    1.85
   0  11 -15    7.55    1.35
  -1 -11 -15   10.99    2.02
   1  11 -15    9.89    1.51
   1  11 -15    9.02    1.36
  -1  11  15   10.44    1.94
  -1  11 -15    9.22    1.48
   1 -11 -15   13.71    1.84
   1  11  15    8.90    1.84
  -2  11  15   -0.03    1.25
   2  11 -15    0.96    0.88
   2  11 -15   -2.16    1.22
  -2 -11 -15   -0.27    1.33
   2  11  15   -0.21    1.29
  -2  11 -15   -0.19    0.93
   2 -11 -15   -0.32    1.04
   0   0  16   14.29    1.81
   0   0 -16   15.45    1.31
   0   0 -16   14.53    1.36
   1   0  16   -2.56    1.49
   1   0 -16    0.43    0.71
   1   0 -16   -0.13    0.44
  -1   0 -16   -0.27    0.75
  -1   0  16    0.52    0.91
  -1   0 -16    0.73    0.67
  -2   0 -16   -0.06    0.65
  -2   0  16    1.65    0.81
   2   0 -16    0.75    0.73
   2   0  16   -0.88    1.74
  -2   0 -16    0.16    0.84
   3   0  16   -1.40    1.90
  -3   0 -16    0.33    1.01
   3   0 -16    0.57    0.93
  -3   0 -16    0.23    0.81
  -4   0 -16    1.12    1.03
   4   0 -16    2.09    1.23
  -4   0 -16    2.59    1.21
   4   0  16    5.96    2.53
   5   0  16    6.76    2.84
  -5   0 -16   10.90    1.80
  -5   0 -16    9.77    1.86
   5   0 -16    5.50    1.54
   0   1 -16   17.41    1.41
   0   1 -16   16.55    1.50
   0  -1 -16   19.22    1.54
   0  -1 -16   17.15    1.34
   0   1  16   17.54    2.04
   0  -1  16   19.97    1.97
   1  -1  16    7.67    2.00
  -1  -1 -16    8.87    1.19
   1   1 -16   10.04    0.98
  -1  -1 -16   10.88    1.20
   1   1 -16    6.69    1.01
  -1   1  16   10.67    1.44
   1  -1 -16    8.77    1.21
  -1  -1  16   11.40    1.36
   1   1  16    8.96    1.89
   1  -1 -16    9.81    0.91
  -1   1 -16    9.74    1.20
  -1   1 -16    9.58    1.20
   2   1 -16    2.47    0.93
  -2  -1 -16    4.93    1.18
  -2  -1 -16    3.39    0.94
   2  -1  16    2.65    1.96
  -2   1  16    4.82    1.05
  -2   1 -16    3.43    1.03
   2   1  16    2.27    1.94
   2  -1 -16    2.42    0.81
  -2   1 -16    3.26    0.92
   3   1 -16    4.14    1.17
  -3  -1 -16    1.34    0.95
   3  -1  16    4.72    2.24
  -3  -1 -16    2.32    1.18
  -3   1 -16    3.54    1.06
  -3   1 -16    4.15    1.15
   3  -1 -16    2.73    1.01
   3   1  16    1.66    2.07
  -4  -1 -16    1.47    1.23
   4   1 -16   -1.46    1.05
  -4  -1 -16    3.70    1.12
   4  -1  16    3.67    2.35
  -4   1 -16    2.12    1.06
   4  -1 -16    1.63    1.08
   4   1  16    1.78    2.30
  -4   1 -16    3.84    1.26
   5  -1  16    5.78    2.73
  -5  -1 -16    5.47    1.66
  -5  -1 -16    7.13    1.67
   5   1 -16    7.57    1.66
  -5   1 -16    4.99    1.54
   5   1  16    5.66    2.78
  -5   1 -16    8.10    1.76
   5  -1 -16    7.80    1.63
   0  -2  16   -0.85    1.28
   0  -2 -16    1.06    0.81
   0   2 -16    0.68    0.67
   0   2 -16   -0.63    0.52
   0  -2 -16    0.90    0.56
   0   2  16    0.70    1.31
  -1  -2 -16    1.85    0.92
   1   2 -16    1.65    0.62
  -1   2  16    2.45    1.05
  -1  -2 -16    2.39    0.73
   1   2 -16    1.34    0.75
   1  -2  16    1.07    1.71
  -1   2 -16    1.99    0.80
   1   2  16    1.41    1.52
  -1   2 -16    1.49    0.80
  -1  -2  16    3.52    0.96
   1  -2 -16    0.74    0.67
   2   2 -16    4.34    0.71
  -2   2  16    5.58    1.14
   2   2 -16    3.88    1.10
   2  -2  16    4.34    2.03
  -2  -2 -16    5.82    1.04
  -2  -2 -16    3.88    1.07
  -2   2 -16    5.90    1.13
  -2   2 -16    5.65    1.08
   2  -2 -16    5.21    1.03
   2   2  16    5.59    2.05
   3  -2  16    3.15    2.14
   3   2 -16    6.06    1.30
  -3  -2 -16    4.51    1.14
  -3  -2 -16    5.51    1.31
  -3   2  16    5.58    1.09
  -3   2 -16    4.01    1.14
  -3   2 -16    4.61    1.15
   3   2  16    4.03    2.23
   3  -2 -16    3.78    0.99
   4  -2  16   10.76    2.75
  -4  -2 -16   16.41    1.95
   4   2 -16    8.62    1.63
  -4  -2 -16   14.06    2.01
  -4   2 -16   14.03    1.78
  -4   2 -16   12.73    1.73
   4  -2 -16   15.90    1.72
   4   2  16   10.87    2.75
  -5  -2 -16   13.67    1.97
   5  -2  16    8.54    2.94
   5   2 -16   11.87    1.97
  -5  -2 -16   13.99    2.33
   5   2  16   10.85    2.84
  -5   2 -16   12.87    1.93
   5  -2 -16   12.69    1.78
  -5   2 -16   16.68    2.16
   0  -3 -16   11.28    1.06
   0   3  16   11.79    1.75
   0  -3  16   11.88    1.73
   0   3 -16    9.31    1.19
   0  -3 -16   10.20    1.20
   0   3 -16   10.96    1.19
   1   3 -16    4.57    0.79
  -1  -3 -16    5.25    0.94
   1   3 -16    4.80    1.00
   1  -3  16   10.55    2.00
  -1  -3 -16    5.05    1.09
  -1   3  16    8.60    1.43
  -1   3 -16    4.75    0.98
   1   3  16    4.79    1.65
  -1   3 -16    4.28    0.98
   1  -3 -16    6.04    1.10
  -2  -3 -16    1.77    0.89
   2   3 -16    1.84    0.97
   2  -3  16    2.23    1.95
  -2  -3 -16    2.58    1.09
   2   3 -16    1.34    0.58
  -2   3  16    1.74    0.98
  -2   3 -16    2.26    0.89
   2   3  16    3.65    1.91
  -2   3 -16   -0.31    0.78
   2  -3 -16    1.21    0.85
  -3  -3 -16    4.51    1.33
  -3   3  16    2.09    0.99
  -3  -3 -16    1.07    0.96
   3   3 -16    2.51    1.11
   3  -3  16    0.76    2.05
   3  -3 -16    1.80    0.88
   3   3  16    0.19    2.00
  -3   3 -16    1.73    0.98
  -3   3 -16    3.41    1.06
  -4  -3 -16    2.68    1.42
   4   3 -16    0.81    1.31
   4  -3  16    3.53    2.50
  -4  -3 -16    1.43    0.99
   4   3  16   -1.65    2.22
   4  -3 -16   -0.02    0.94
  -4   3 -16    3.50    1.13
  -4   3 -16    2.12    1.13
   5  -3  16   -3.87    2.38
  -5  -3 -16    0.48    1.48
   5   3 -16   -0.33    1.39
  -5  -3 -16    0.43    1.10
   5  -3 -16    1.30    1.12
  -5   3 -16   -0.62    1.03
   5   3  16    0.03    2.35
   0   4  16    1.53    1.28
   0   4 -16    1.27    0.76
   0  -4  16    0.24    1.42
   0  -4 -16    3.23    0.73
   0   4 -16    2.94    0.79
   0  -4 -16    0.91    0.89
  -1  -4 -16    6.22    1.25
  -1   4  16    8.23    1.45
  -1  -4 -16    7.02    1.03
   1   4 -16    5.61    1.07
   1   4 -16    6.55    0.98
   1  -4  16    4.09    1.82
   1  -4 -16    7.40    1.18
   1   4  16    6.82    1.84
  -1   4 -16    7.55    1.08
  -1   4 -16    8.38    1.18
  -2  -4 -16    2.16    1.19
   2  -4  16    0.00    1.94
   2   4 -16    3.81    1.11
   2   4 -16    4.80    0.82
  -2   4  16    3.73    1.17
  -2  -4 -16    2.80    0.89
   2   4  16    2.41    1.81
   2  -4 -16    2.84    0.89
  -2   4 -16    2.89    0.89
  -2   4 -16    3.42    1.02
  -3   4  16    2.88    1.10
  -3  -4 -16    1.58    0.96
   3   4 -16    2.16    1.20
   3  -4  16    0.83    2.11
  -3  -4 -16    2.14    1.09
   3  -4 -16    3.08    1.02
   3   4  16    5.93    2.30
  -3   4 -16    2.29    1.02
  -3   4 -16    2.25    0.94
   4  -4  16    4.74    2.31
   4   4 -16    2.65    1.44
  -4   4  16    6.57    1.59
  -4  -4 -16    5.55    1.40
  -4  -4 -16    5.10    1.57
  -4   4 -16    2.51    1.10
  -4   4 -16    4.08    1.26
   4   4  16    4.43    2.57
   4  -4 -16    3.63    1.12
   0   5 -16   11.07    1.27
   0   5  16   12.61    1.86
   0   5 -16    9.40    1.21
   0  -5 -16   11.74    1.46
   0  -5  16    8.16    2.06
   1  -5  16   -1.33    1.65
   1   5 -16    0.40    0.83
   1   5 -16    0.55    0.64
  -1  -5 -16    0.46    0.70
  -1  -5 -16    1.22    1.00
  -1   5  16    0.21    1.03
   1   5  16    0.30    1.45
  -1   5 -16    0.18    0.75
   1  -5 -16   -0.14    0.79
  -1   5 -16    0.93    0.72
   2   5 -16    6.63    1.32
   2   5 -16   11.40    1.18
  -2   5  16    8.73    1.46
   2  -5  16    9.83    2.30
  -2  -5 -16   10.58    1.37
  -2  -5 -16   10.07    1.53
  -2   5 -16    8.81    1.39
   2   5  16    7.32    2.00
  -2   5 -16   11.33    1.27
   2  -5 -16   11.70    1.35
  -3  -5 -16    6.27    1.52
   3   5 -16    5.88    1.46
   3   5 -16    6.76    0.93
  -3   5  16    5.89    1.34
  -3  -5 -16    8.94    1.47
   3  -5  16    7.53    2.27
  -3   5 -16    8.84    1.49
   3   5  16    6.24    2.23
  -3   5 -16    7.72    1.23
   3  -5 -16    7.03    1.22
  -4  -5 -16    1.96    1.50
   4   5 -16    2.26    1.47
  -4   5  16    2.93    1.24
   4  -5  16    2.86    2.28
  -4  -5 -16   -0.14    0.99
  -4   5 -16    0.47    1.00
   4   5  16    4.46    2.42
   4  -5 -16    2.56    1.08
   0   6  16    2.95    1.28
   0   6 -16    1.14    0.74
   0   6 -16    1.17    0.80
   0  -6 -16    1.65    0.98
  -1   6  16    4.29    1.36
  -1  -6 -16    3.16    1.19
   1  -6  16    1.90    1.82
   1   6 -16    5.14    0.96
   1   6 -16    5.24    1.13
   1   6  16    4.37    1.59
  -1   6 -16    3.49    0.89
  -1   6 -16    4.47    1.03
   1  -6 -16    4.82    1.05
   1   6  16    2.60    0.82
   2   6 -16    3.30    1.14
   2  -6  16    3.68    1.87
   2   6 -16    1.78    0.74
  -2   6  16    3.54    1.16
  -2  -6 -16    2.18    1.17
  -2   6 -16    4.03    1.14
  -2   6 -16    3.93    0.92
   2   6  16    0.50    1.73
   2  -6 -16    2.14    0.91
   2   6  16    3.96    0.91
   3  -6  16    4.91    2.15
  -3   6  16    4.01    1.28
   3   6 -16    1.84    1.31
   3   6 -16    2.53    0.79
  -3  -6 -16    2.90    1.44
   3  -6 -16    3.09    0.99
  -3   6 -16    4.40    1.19
   3   6  16    2.24    1.99
   4   6 -16   -0.44    1.37
  -4  -6 -16    1.11    1.38
  -4   6  16    2.34    1.25
   4  -6  16    1.11    2.20
   4   6  16    0.98    2.14
   4  -6 -16    0.92    0.94
  -4   6 -16    2.23    1.18
   0   7 -16   -1.59    0.68
   0  -7 -16    0.96    0.99
   0   7  16   -0.91    1.09
   0   7 -16    0.32    0.76
  -1   7  16    4.63    1.40
   1  -7  16    0.08    2.19
   1   7 -16    4.66    1.14
  -1  -7 -16    4.10    1.33
   1   7 -16    4.12    0.96
   1  -7 -16    6.63    1.21
   1   7  16    3.91    1.54
  -1   7 -16    5.86    1.00
  -1   7 -16    3.92    1.07
  -2   7  16   11.22    1.76
   2   7 -16   10.72    1.27
   2   7 -16    7.83    1.50
   2  -7  16    7.14    2.05
  -2  -7 -16    7.45    1.60
  -2   7 -16    9.76    1.17
   2   7  16    8.25    2.05
   2  -7 -16   11.08    1.47
  -2   7 -16   12.57    1.57
   2   7  16   10.25    1.23
  -3  -7 -16    1.40    1.42
   3   7 -16    0.64    0.74
  -3   7  16    0.69    1.09
   3  -7  16    2.25    2.07
   3   7 -16   -0.37    1.35
   3   7  16    2.78    1.88
  -3   7 -16   -0.25    0.93
   3  -7 -16   -0.06    0.91
   3   7  16    1.60    1.00
  -4   7  16    1.81    1.25
  -4  -7 -16    2.45    1.64
   4  -7  16   -1.13    2.14
   4   7 -16   -1.84    1.38
   4   7  16    0.82    1.07
   4  -7 -16    1.44    0.92
  -4   7 -16   -0.48    0.93
   4   7  16    2.88    2.14
   0   8  16    3.80    1.36
   0   8 -16    4.12    1.05
   0  -8 -16    4.60    1.29
   0   8 -16    2.44    0.90
   1   8 -16    3.16    0.91
  -1   8  16    2.86    1.31
   1   8 -16    2.20    1.03
  -1  -8 -16    2.55    1.20
   1  -8 -16    1.77    1.02
   1   8  16    5.74    1.56
  -1   8 -16    2.82    0.85
  -1   8 -16    3.04    1.05
   2   8 -16    0.69    1.13
  -2  -8 -16    3.66    1.41
   2  -8  16    2.64    1.92
   2   8 -16    2.37    0.87
  -2   8  16    3.07    1.31
   2   8  16    0.15    1.51
  -2   8 -16    3.31    1.13
   2   8  16    1.27    0.86
   2  -8 -16    3.19    1.11
   3   8 -16    5.67    1.07
   3  -8  16    6.62    2.31
  -3  -8 -16    7.98    1.86
   3   8 -16    2.07    1.47
  -3   8  16    5.29    1.44
   3   8  16    5.67    2.13
  -3   8 -16    3.94    1.29
   3   8  16    3.18    1.05
   3  -8 -16    7.29    1.28
   0   9  16    0.47    1.24
   0  -9 -16    0.69    1.15
   0   9 -16   -1.29    0.81
   0   9 -16    1.85    0.94
  -1   9  16    4.93    1.57
   1   9 -16    3.31    1.15
  -1  -9 -16    5.31    1.41
   1   9 -16    4.49    1.07
  -1   9 -16    4.03    1.12
   1  -9 -16    2.03    1.19
   1   9  16    6.54    1.72
  -2  -9 -16    1.46    1.44
  -2   9  16    4.69    1.45
   2   9 -16    4.12    1.47
   2   9 -16    4.84    1.07
  -2   9 -16    4.97    1.26
   2   9  16    3.25    1.63
   2  -9 -16    3.61    1.19
   3   9 -16    0.69    1.46
   3  -9  16   -0.62    2.20
   3   9 -16    0.85    0.86
  -3   9  16    1.36    1.21
  -3  -9 -16    0.56    1.39
   3   9  16    2.01    1.90
  -3   9 -16    1.87    1.10
   3   9  16    0.85    0.92
   3  -9 -16    2.76    1.10
   0  10 -16   -1.39    0.83
   0  10  16    2.67    1.48
   0  10 -16    0.45    0.88
   0 -10 -16    1.10    1.18
  -1 -10 -16    1.74    1.26
  -1  10  16    1.10    1.27
   1  10 -16    1.09    0.91
   1  10 -16   -0.52    0.91
  -1  10 -16    1.63    1.06
   1  10  16    2.85    1.42
   1 -10 -16    0.13    1.07
   2  10 -16    0.03    1.20
  -2  10  16    0.28    1.26
   2  10 -16    2.01    0.96
  -2 -10 -16    1.11    1.51
   2  10  16    4.89    1.64
   2 -10 -16    0.85    1.15
  -2  10 -16    2.53    1.11
   0  11  16    1.30    1.34
   0  11 -16    0.52    0.90
   0 -11 -16    0.40    1.20
   1  11 -16    0.11    0.83
  -1  11 -16    1.57    1.01
   0   0  17    0.88    1.30
   0   0 -17    0.86    0.63
   0   0 -17    0.53    0.78
  -1   0 -17   14.91    1.53
   1   0 -17   10.96    1.29
  -1   0 -17   13.74    1.41
   1   0  17   15.90    2.26
   1   0 -17   14.53    1.23
  -1   0  17   14.77    1.55
   2   0 -17    5.11    1.09
  -2   0 -17    5.77    1.17
  -2   0 -17    5.34    1.07
   2   0  17    5.33    2.24
  -3   0 -17    1.96    1.07
  -3   0 -17    2.54    1.11
   3   0  17    0.41    2.13
   3   0 -17    1.71    1.02
  -4   0 -17   13.28    1.85
   4   0  17   12.41    2.97
  -4   0 -17   14.88    2.02
   4   0 -17   13.02    1.76
   0  -1  17   12.38    1.72
   0   1 -17   10.62    1.31
   0   1  17   11.47    1.79
   0  -1 -17   10.55    1.10
   0  -1 -17   11.06    1.28
   0   1 -17   10.93    1.19
   1  -1  17    1.68    1.73
   1   1 -17    0.66    0.67
  -1  -1 -17    0.17    0.64
  -1  -1 -17    0.69    0.82
   1   1 -17    0.98    0.54
  -1   1  17    0.65    1.02
  -1   1 -17    0.40    0.70
  -1   1 -17    0.52    0.79
   1  -1 -17    1.47    0.85
   1   1  17   -0.25    1.61
  -1  -1  17    2.38    0.98
  -2  -1 -17    5.00    1.07
  -2  -1 -17    2.95    1.08
   2   1 -17    2.67    0.94
   2  -1  17    3.65    2.04
  -2   1  17    3.99    1.07
  -2   1 -17    4.26    1.07
   2  -1 -17    3.31    0.87
   2   1  17    1.37    2.02
  -2   1 -17    3.90    1.03
  -3  -1 -17    2.01    0.96
   3   1 -17    0.47    0.94
  -3  -1 -17    0.14    0.97
   3  -1  17   -0.35    2.13
  -3   1 -17    1.02    0.96
  -3   1 -17    0.55    0.99
   3  -1 -17    0.57    0.85
   3   1  17    2.68    2.22
  -4  -1 -17    4.10    1.21
  -4  -1 -17    3.32    1.37
   4  -1  17    1.59    2.44
   4   1 -17    2.78    1.33
   4  -1 -17    3.41    1.18
   4   1  17    1.63    2.42
  -4   1 -17    3.16    1.18
  -4   1 -17    3.20    1.27
   0   2  17    0.75    1.33
   0  -2 -17    0.79    0.56
   0   2 -17    1.37    0.69
   0   2 -17   -0.37    0.75
   0  -2 -17    0.69    0.82
   0  -2  17    1.08    1.37
  -1  -2 -17    8.99    1.15
  -1   2  17    8.43    1.43
  -1  -2 -17    7.15    1.25
   1   2 -17    9.17    1.03
   1  -2  17    7.18    2.04
   1   2 -17    7.48    1.14
   1  -2 -17   10.19    1.29
  -1   2 -17    8.14    1.17
   1   2  17    9.18    1.96
  -1  -2  17   13.48    1.75
  -1   2 -17    8.99    1.25
  -2  -2 -17    1.34    0.80
  -2   2  17    1.48    0.97
   2  -2  17    0.13    1.98
  -2  -2 -17    0.63    0.95
   2   2 -17    1.55    0.95
  -2   2 -17    1.34    0.89
   2   2  17    0.25    1.93
  -2   2 -17    0.68    0.86
   2  -2 -17    0.31    0.75
  -3  -2 -17    0.14    0.87
   3  -2  17   -0.15    2.11
   3   2 -17   -0.18    0.98
  -3  -2 -17    2.14    1.28
   3   2  17    0.47    2.20
  -3   2 -17    1.31    1.02
   3  -2 -17   -0.36    0.83
  -3   2 -17   -1.19    0.79
  -4  -2 -17    0.59    1.04
   4  -2  17    0.22    2.36
  -4  -2 -17    1.94    1.41
   4   2 -17   -0.14    1.15
  -4   2 -17    3.90    1.25
   4  -2 -17    0.49    1.00
  -4   2 -17    1.50    1.05
   4   2  17    2.11    2.40
   0  -3  17    1.22    1.38
   0   3 -17    1.15    0.80
   0  -3 -17    0.18    0.83
   0   3  17    1.55    1.35
   0   3 -17    1.39    0.70
  -1   3  17    3.36    1.20
   1   3 -17    3.57    0.77
   1  -3  17    4.65    1.87
   1   3 -17    1.14    0.85
  -1  -3 -17    4.69    0.94
  -1  -3 -17    2.70    1.05
   1  -3 -17    3.44    0.91
   1   3  17    2.04    1.61
  -1   3 -17    4.38    0.98
  -1   3 -17    3.06    0.97
   2   3 -17    2.55    1.03
   2   3 -17    3.68    0.78
  -2   3  17    3.26    1.08
  -2  -3 -17    3.35    1.20
   2  -3  17    1.75    2.04
  -2  -3 -17    2.82    0.96
  -2   3 -17    1.10    0.91
   2  -3 -17    4.02    1.02
  -2   3 -17    2.88    0.99
   2   3  17    3.34    1.99
  -3   3  17    3.70    1.13
  -3  -3 -17    2.95    1.27
  -3  -3 -17    4.34    1.18
   3  -3  17    1.95    2.40
   3   3 -17    3.11    1.23
   3  -3 -17    3.30    1.06
  -3   3 -17    5.69    1.27
   3   3  17    2.31    2.32
  -3   3 -17    1.81    1.01
  -4  -3 -17    3.23    1.20
  -4  -3 -17    3.00    1.60
   4  -3  17    2.34    2.53
   4   3 -17    2.95    1.39
  -4   3 -17    2.20    1.17
   4   3  17    2.46    2.54
  -4   3 -17    2.88    1.23
   4  -3 -17    0.80    1.05
   0   4 -17   10.06    1.21
   0  -4 -17   10.42    1.39
   0   4 -17    7.22    1.17
   0  -4  17    9.90    1.79
   0   4  17   10.10    1.78
  -1  -4 -17    6.69    1.21
   1  -4  17    8.87    2.00
   1   4 -17    6.92    1.20
  -1   4  17    7.95    1.55
  -1  -4 -17   10.28    1.22
   1   4 -17    8.10    1.08
   1  -4 -17    7.51    1.23
  -1   4 -17    9.80    1.23
   1   4  17    8.62    1.91
  -1   4 -17    7.75    1.21
  -2  -4 -17    5.50    1.42
   2  -4  17    5.35    2.19
  -2  -4 -17    3.15    0.97
   2   4 -17    5.28    0.87
  -2   4  17    3.89    1.18
   2   4 -17    4.66    1.15
   2  -4 -17    5.09    1.11
  -2   4 -17    6.21    1.26
   2   4  17    2.73    1.88
  -2   4 -17    5.41    1.09
  -3   4  17    0.46    1.00
  -3  -4 -17    1.94    0.99
   3  -4  17    0.58    2.19
  -3  -4 -17    0.84    1.13
   3   4 -17    1.18    1.07
   3  -4 -17    1.93    0.96
  -3   4 -17    2.65    1.14
  -3   4 -17   -0.01    0.93
   3   4  17    0.72    2.10
  -4  -4 -17    5.11    1.34
   4  -4  17   -2.81    2.39
  -4  -4 -17    3.58    1.65
   4   4 -17    1.44    1.36
   4  -4 -17    4.48    1.18
  -4   4 -17    2.97    1.26
   4   4  17   -4.68    2.23
   0   5  17   12.72    1.82
   0   5 -17    7.74    1.18
   0  -5 -17   10.32    1.43
   0   5 -17    8.11    1.17
   1  -5  17   -1.13    1.68
  -1  -5 -17    0.50    0.70
  -1  -5 -17    1.29    0.91
   1   5 -17    1.32    0.92
  -1   5  17    1.96    1.17
   1   5 -17    0.97    0.72
  -1   5 -17    0.64    0.78
  -1   5 -17    2.54    0.85
   1  -5 -17    1.49    0.93
   1   5  17    2.21    1.55
   2  -5  17   -2.35    1.95
  -2  -5 -17   -0.35    1.06
  -2  -5 -17    2.49    0.92
   2   5 -17    3.51    1.13
   2   5 -17    2.00    0.71
  -2   5  17    1.13    1.05
  -2   5 -17    1.51    0.93
  -2   5 -17    3.55    0.96
   2  -5 -17    1.23    0.86
   2   5  17    1.94    1.72
   3   5 -17    4.30    1.33
   3  -5  17    1.68    2.35
  -3  -5 -17    4.37    1.42
  -3   5  17    3.12    1.21
  -3  -5 -17    6.87    1.32
   3  -5 -17    3.27    1.05
  -3   5 -17    3.57    1.21
   3   5  17    2.03    1.99
  -3   5 -17    5.20    1.14
   4  -5  17    7.00    2.61
   4   5 -17    6.68    1.59
  -4  -5 -17    9.07    1.63
  -4  -5 -17   11.38    2.15
   4   5  17    7.84    2.64
   4  -5 -17   10.02    1.43
  -4   5 -17   11.24    1.77
   0   6  17    7.60    1.63
   0   6 -17    7.50    1.17
   0   6 -17   10.48    1.36
   0  -6 -17    7.00    1.29
   1   6 -17    2.03    0.91
  -1   6  17    2.82    1.28
   1  -6  17   -3.51    1.82
   1   6 -17    1.64    0.82
  -1  -6 -17    1.41    1.02
  -1   6 -17    1.99    0.85
   1  -6 -17    0.50    0.91
   1   6  17    2.34    1.61
  -1   6 -17    0.35    0.86
   2  -6  17   -4.36    1.97
   2   6 -17    0.29    0.98
  -2  -6 -17    1.37    1.22
   2   6 -17    2.29    0.78
  -2   6  17    2.75    1.11
   2   6  17    2.40    0.85
  -2   6 -17    1.83    0.87
   2  -6 -17    0.98    0.97
   2   6  17    3.04    1.88
  -2   6 -17    0.66    0.98
  -3  -6 -17    3.01    1.49
   3  -6  17    3.39    2.24
  -3   6  17    1.99    1.16
   3   6 -17    3.29    1.02
   3   6 -17    1.33    1.28
   3  -6 -17    2.02    0.99
   3   6  17    3.94    2.07
  -3   6 -17    3.18    1.22
   4   6 -17   -1.19    1.42
  -4   6 -17    2.45    1.22
   0   7  17    8.04    1.65
   0   7 -17    5.45    1.16
   0  -7 -17    5.89    1.29
   0   7 -17    6.14    1.14
   1   7 -17    2.07    0.96
   1   7 -17    2.08    0.84
  -1   7  17    1.14    1.20
  -1  -7 -17    2.32    1.22
  -1   7 -17    3.04    0.91
   1  -7 -17    4.22    1.17
  -1   7 -17    3.84    1.11
   1   7  17    3.04    1.54
   2   7 -17    1.28    0.79
  -2  -7 -17    4.35    1.33
  -2   7  17    2.91    1.26
   2  -7  17   -1.90    2.00
   2   7 -17   -0.30    0.94
  -2   7 -17    1.66    0.89
  -2   7 -17    1.57    1.05
   2   7  17    2.27    0.89
   2   7  17    1.88    1.71
   2  -7 -17    2.80    1.16
  -3  -7 -17   -1.22    1.25
  -3   7  17   -0.38    0.96
   3   7 -17    0.45    0.71
   3  -7  17   -0.80    2.09
   3   7 -17   -1.42    1.18
   3   7  17    0.37    1.78
  -3   7 -17   -0.29    0.93
   3  -7 -17    1.08    1.02
   3   7  17    1.02    0.99
   0   8  17    0.41    1.17
   0   8 -17   -0.80    0.76
   0   8 -17   -0.13    0.81
   0  -8 -17   -0.72    0.99
   1   8 -17    0.14    0.93
  -1  -8 -17   -0.21    1.18
   1   8 -17    0.74    0.80
  -1   8  17    0.28    1.23
  -1   8 -17    0.15    0.80
   1   8  17    1.68    1.41
  -1   8 -17    0.24    0.84
   1  -8 -17    0.91    1.04
   2   8 -17    0.69    1.14
  -2  -8 -17    3.39    1.48
  -2   8  17    4.06    1.42
   2   8 -17    2.43    0.92
   2  -8 -17    1.39    1.02
   2   8  17    3.66    1.72
  -2   8 -17    2.71    1.10
   3   8 -17    3.28    0.94
  -3   8  17    3.57    1.37
   3  -8  17   -0.75    2.20
   3   8 -17   -0.27    1.40
  -3  -8 -17    0.01    1.22
   3   8  17    1.07    0.98
  -3   8 -17    0.53    1.05
   3  -8 -17    1.53    1.05
   3   8  17    3.85    2.11
   0  -9 -17   -0.14    1.14
   0   9  17    3.38    1.55
   0   9 -17    0.73    0.86
   0   9 -17    2.32    1.04
  -1  -9 -17    2.73    1.32
  -1   9  17    2.34    1.44
   1   9 -17    4.09    1.08
   1   9 -17    2.21    1.08
   1  -9 -17    3.15    1.23
  -1   9 -17    1.85    1.02
   1   9  17    1.65    1.53
   2   9 -17    1.75    0.91
   2   9 -17    0.68    1.15
  -2  -9 -17    0.90    1.31
  -2   9  17    2.17    1.34
   2   9  17    3.14    1.65
  -2   9 -17    0.68    0.96
   2  -9 -17    2.27    1.11
   0  10  17    2.60    1.47
   0 -10 -17    3.86    1.41
   0  10 -17    2.15    1.09
   1  10 -17    7.39    1.41
  -1  10  17    6.40    1.74
   1  10 -17    5.67    1.25
  -1 -10 -17    9.28    1.83
  -1  10 -17    9.41    1.59
   1  10  17    8.67    1.83
   1 -10 -17    8.49    1.64
   0   0  18   23.32    2.36
   0   0 -18   18.34    1.71
   0   0 -18   22.23    1.56
  -1   0  18    9.20    1.41
   1   0  18   12.97    2.23
   1   0 -18   10.76    1.35
  -1   0 -18    9.80    1.26
  -1   0 -18    7.35    1.24
   2   0  18   -2.53    1.93
  -2   0 -18   -0.22    0.90
   2   0 -18    0.37    0.86
  -2   0 -18    0.37    0.80
  -3   0 -18    0.64    0.89
   3   0  18    3.35    2.32
  -3   0 -18   -0.19    1.03
   3   0 -18   -0.45    0.88
  -4   0 -18   13.24    1.94
  -4   0 -18   13.99    1.89
   4   0  18   10.48    2.99
   4   0 -18   10.32    1.58
   0  -1 -18    4.48    1.05
   0   1 -18    6.10    1.00
   0  -1 -18    2.98    0.74
   0   1 -18    5.21    1.09
   0  -1  18    8.77    1.66
   0   1  18    5.64    1.62
  -1   1  18    2.81    1.07
   1   1 -18    2.95    0.95
  -1  -1 -18    2.10    1.00
   1  -1  18    3.32    1.88
  -1  -1 -18    3.09    0.87
   1  -1 -18    2.44    0.89
   1   1  18    3.35    1.81
  -1   1 -18    1.97    0.93
  -1   1 -18    3.06    0.92
  -1  -1  18    4.76    1.20
  -2  -1 -18    0.61    1.03
   2  -1  18    0.38    1.93
   2   1 -18   -0.25    0.84
  -2  -1 -18    0.37    0.76
  -2   1 -18   -0.05    0.81
   2  -1 -18    0.60    0.83
  -2   1 -18    0.06    0.88
   2   1  18   -2.70    1.91
  -3  -1 -18    5.41    1.39
   3   1 -18    4.53    1.12
  -3  -1 -18    4.13    1.17
   3  -1  18    4.00    2.41
   3  -1 -18    3.56    1.11
  -3   1 -18    3.40    1.15
   3   1  18    5.77    2.59
  -3   1 -18    3.69    1.30
  -4  -1 -18    9.45    1.70
   4  -1  18    8.06    3.05
   4   1 -18    8.29    1.63
  -4  -1 -18   12.31    1.97
   4   1  18    6.16    2.70
   4  -1 -18    6.33    1.43
  -4   1 -18   11.21    1.72
  -4   1 -18    9.80    1.74
   0  -2 -18   21.94    1.88
   0   2  18   21.01    2.31
   0   2 -18   17.87    1.70
   0  -2  18   25.45    2.23
   0   2 -18   21.40    1.70
  -1   2  18    2.17    1.07
  -1  -2 -18    0.89    0.66
  -1  -2 -18    0.29    0.88
   1  -2  18   -0.35    1.78
   1   2 -18   -0.64    0.53
   1   2 -18    0.24    0.83
   1  -2 -18   -0.13    0.79
   1   2  18    0.88    1.60
  -1   2 -18    0.92    0.86
  -1   2 -18   -0.95    0.66
   2   2 -18    3.79    0.97
  -2  -2 -18    4.96    1.33
   2  -2  18    4.43    2.19
  -2   2  18    5.70    1.26
  -2  -2 -18    4.27    1.04
   2   2  18    3.24    2.16
  -2   2 -18    6.13    1.21
   2  -2 -18    4.42    1.11
  -2   2 -18    3.47    1.04
  -3  -2 -18    3.82    1.35
   3  -2  18    2.01    2.42
  -3  -2 -18    3.40    1.17
   3   2 -18    2.17    1.11
  -3   2 -18    3.31    1.15
  -3   2 -18    3.73    1.25
   3  -2 -18    2.94    0.99
   3   2  18   -0.07    2.46
  -4  -2 -18    5.45    1.56
   4  -2  18    5.11    2.73
   4   2 -18    3.96    1.37
  -4  -2 -18    5.21    1.42
  -4   2 -18    7.33    1.54
  -4   2 -18    6.86    1.49
   4   2  18    2.98    2.66
   4  -2 -18    3.14    1.17
   0   3  18   25.43    2.46
   0   3 -18   24.88    1.80
   0   3 -18   23.38    1.81
   0  -3 -18   27.76    2.02
   0  -3  18   25.70    2.30
  -1   3  18    3.48    1.19
  -1  -3 -18    0.26    0.96
   1  -3  18   -2.04    1.82
   1   3 -18    1.75    0.92
   1   3 -18    1.55    0.68
  -1  -3 -18    1.72    0.81
  -1   3 -18    0.09    0.85
  -1   3 -18    0.98    0.76
   1  -3 -18    0.67    0.88
   1   3  18    2.78    1.78
  -2   3  18    2.72    1.14
   2  -3  18    1.74    2.08
  -2  -3 -18    4.22    1.06
  -2  -3 -18    3.33    1.27
   2   3 -18    4.16    1.10
  -2   3 -18    6.04    1.26
   2  -3 -18    3.68    1.08
   2   3  18    4.23    1.98
  -2   3 -18    2.72    1.04
   3   3 -18   10.49    1.59
  -3  -3 -18   15.65    1.81
   3  -3  18    7.44    2.67
  -3  -3 -18   10.75    1.83
   3  -3 -18    9.19    1.38
  -3   3 -18   12.81    1.65
   3   3  18    6.42    2.49
[truncated: 23,188 more chars]
