# Supplementary material for: Hydrogen-bonded co-crystal structure of benzoic acid and zwitterionic l-proline
Source: Acta Crystallogr E Crystallogr Commun. 2017 Feb 14;73(Pt 3):369–71. doi: 10.1107/S2056989017001785 (PMC5347056; doi:10.1107/S2056989017001785)
Supplement: Supplementary file 2 [file e-73-00369-Isup2.hkl]

data_I                                                                          
_shelx_title ' '                                                                
_shelx_refln_list_code          4                                               
_shelx_F_calc_maximum      131.43                                               
_exptl_crystal_F_000       504.00                                               
_reflns_d_resolution_high  0.7465                                               
                                                                                
loop_                                                                           
 _space_group_symop_operation_xyz                                               
 'x, y, z'                                                                      
 '-x+1/2, -y, z+1/2'                                                            
 'x+1/2, -y+1/2, -z'                                                            
 '-x, y+1/2, -z+1/2'                                                            
                                                                                
_cell_length_a     5.6993                                                       
_cell_length_b    12.0762                                                       
_cell_length_c    16.6839                                                       
_cell_angle_alpha  90.000                                                       
_cell_angle_beta   90.000                                                       
_cell_angle_gamma  90.000                                                       
                                                                                
_shelx_F_squared_multiplier     1.000                                           
                                                                                
loop_                                                                           
 _refln_index_h                                                                 
 _refln_index_k                                                                 
 _refln_index_l                                                                 
 _refln_F_squared_calc                                                          
 _refln_F_squared_meas                                                          
 _refln_F_squared_sigma                                                         
 _refln_observed_status                                                         
   2   0   0       3742.25       3706.08        50.10 o                         
   4   0   0         18.84         24.50         8.67 o                         
   6   0   0        173.16        155.51        27.82 o                         
   1   1   0        402.91        413.76         6.77 o                         
   2   1   0         52.31         62.42         3.86 o                         
   3   1   0          7.73         -2.03         4.71 o                         
   4   1   0       1032.54       1032.22        23.68 o                         
   5   1   0         38.05         25.97         9.04 o                         
   6   1   0          1.61         14.61         9.30 o                         
   7   1   0          3.09         -0.64         9.10 o                         
   0   2   0        890.29        779.91        12.36 o                         
   1   2   0       4931.60       4861.02        44.38 o                         
   2   2   0         32.31         53.02         3.60 o                         
   3   2   0          0.39          2.20         4.62 o                         
   4   2   0        319.00        321.55        19.17 o                         
   5   2   0        410.29        412.61        16.74 o                         
   6   2   0          0.86         -1.94         6.74 o                         
   7   2   0         25.34         37.12        12.88 o                         
   1   3   0      17274.86      17439.08       191.51 o                         
   2   3   0        217.18        217.42         8.92 o                         
   3   3   0         43.16         47.53         4.61 o                         
   4   3   0        293.63        314.92        10.98 o                         
   5   3   0        315.84        324.76        13.02 o                         
   6   3   0        104.92        112.20         9.87 o                         
   7   3   0        319.15        316.61        18.36 o                         
   0   4   0       5365.44       5334.08        75.92 o                         
   1   4   0       1191.14       1231.89        15.92 o                         
   2   4   0        184.87        187.63         4.97 o                         
   3   4   0        808.65        793.25        13.89 o                         
   4   4   0        822.04        739.55        16.25 o                         
   5   4   0         95.06         98.71         8.57 o                         
   6   4   0         17.57         15.88         9.19 o                         
   7   4   0        218.18        232.89        18.02 o                         
   1   5   0          3.83          1.23         2.18 o                         
   2   5   0        343.98        340.02        10.31 o                         
   3   5   0          0.99         -2.90         2.90 o                         
   4   5   0        527.05        529.08        17.66 o                         
   5   5   0         44.95         54.82         7.63 o                         
   6   5   0         23.08         14.65         9.15 o                         
   7   5   0         27.62         39.87        19.06 o                         
   0   6   0        329.23        326.10        12.12 o                         
   1   6   0       2486.83       2425.44        31.39 o                         
   2   6   0        231.23        217.95         8.81 o                         
   3   6   0       1022.03        945.25        26.25 o                         
   4   6   0         18.58         10.58         4.23 o                         
   5   6   0          0.49         -4.04         7.40 o                         
   6   6   0        125.57        148.12        20.16 o                         
   7   6   0         30.95         15.85        14.47 o                         
   1   7   0       3105.13       3103.83        39.78 o                         
   2   7   0        379.05        358.13        11.32 o                         
   3   7   0        148.87        158.04         9.38 o                         
   4   7   0        376.82        391.41        19.15 o                         
   5   7   0          4.86         -5.93         7.90 o                         
   6   7   0         21.81         24.01        10.78 o                         
   0   8   0          1.43         -3.96         5.85 o                         
   1   8   0        434.71        455.82         9.53 o                         
   2   8   0        138.94        152.27        14.48 o                         
   3   8   0        100.65        112.63         8.75 o                         
   4   8   0          1.85         -6.14         6.14 o                         
   5   8   0         12.81         20.52         8.47 o                         
   6   8   0          2.09         -3.10        25.20 o                         
   1   9   0         18.30         15.87         4.78 o                         
   2   9   0       1600.71       1479.45        28.03 o                         
   3   9   0        589.94        591.92        17.07 o                         
   4   9   0          1.64         -5.03         6.36 o                         
   5   9   0         14.60         20.56         9.96 o                         
   6   9   0         16.33        -12.89        12.89 o                         
   0  10   0        150.17        152.33        11.28 o                         
   1  10   0        515.58        505.68        15.00 o                         
   2  10   0        147.45        134.74         8.92 o                         
   3  10   0         67.18         88.12         9.03 o                         
   4  10   0         16.51         19.37        11.04 o                         
   5  10   0        171.06        171.55        15.33 o                         
   1  11   0          8.18         -0.66         7.74 o                         
   2  11   0        318.90        307.56        16.47 o                         
   3  11   0       1202.95       1123.92        25.45 o                         
   4  11   0          6.94          8.14         8.29 o                         
   5  11   0         70.67         68.56        17.11 o                         
   0  12   0        104.64        122.96        16.44 o                         
   1  12   0        188.69        172.27        11.08 o                         
   2  12   0          2.03         19.04         6.71 o                         
   3  12   0        150.86        180.21        16.36 o                         
   4  12   0          1.11         11.59         8.93 o                         
   5  12   0          7.04         -2.07        13.61 o                         
   1  13   0          6.74          8.72         6.73 o                         
   2  13   0        796.80        753.78        22.03 o                         
   3  13   0         65.75         67.30        11.24 o                         
   4  13   0         74.98         64.37        16.24 o                         
   0  14   0          0.23         21.73        19.42 o                         
   1  14   0          5.29         11.15         7.52 o                         
   2  14   0        135.13        135.97        11.78 o                         
   3  14   0          7.34         20.55         9.67 o                         
   1  15   0        121.14        115.81        11.52 o                         
   2  15   0        365.18        372.98        20.80 o                         
   0  16   0         66.74         61.13        14.71 o                         
   1  16   0        242.79        233.53        19.47 o                         
   1   0   1        159.08        164.29         3.68 o                         
   2   0   1       1182.38       1144.10        17.55 o                         
   3   0   1       2027.12       2056.05        33.66 o                         
   4   0   1        382.61        379.41        12.46 o                         
   5   0   1         84.14         74.72         8.97 o                         
   6   0   1         74.86         69.82         9.08 o                         
   7   0   1          0.03         11.75         8.05 o                         
  -7   1   1         72.37         70.93        12.48 o                         
  -6   1   1        130.71        128.12        11.38 o                         
  -5   1   1       1144.98       1092.11        23.37 o                         
  -4   1   1        103.85        102.89        10.25 o                         
  -3   1   1         71.68         80.87        13.40 o                         
  -2   1   1       2532.87       2478.51        32.56 o                         
  -1   1   1       2483.62       2327.13        22.98 o                         
   0   1   1        751.09        738.88         7.73 o                         
   1   1   1       2480.84       2341.41        29.85 o                         
   2   1   1       2533.32       2423.37        31.50 o                         
   3   1   1         71.47         87.00         6.51 o                         
   4   1   1        103.65         94.56        14.03 o                         
   5   1   1       1144.34       1115.78        26.79 o                         
   6   1   1        131.01        143.08        17.76 o                         
   7   1   1         72.52         86.47         9.44 o                         
  -7   2   1         92.22        101.69        12.76 o                         
  -6   2   1          2.89         -1.17         7.57 o                         
  -5   2   1        618.64        578.36        17.67 o                         
  -4   2   1        743.53        741.18        16.14 o                         
  -3   2   1        277.01        267.66         8.80 o                         
  -2   2   1        196.31        196.62         6.56 o                         
  -1   2   1       6611.08       6488.38        72.84 o                         
   0   2   1       3405.84       3390.83        33.87 o                         
   1   2   1       6609.92       6510.00        56.53 o                         
   2   2   1        197.15        201.38         6.03 o                         
   3   2   1        277.81        269.78        12.28 o                         
   4   2   1        744.24        741.03        19.35 o                         
   5   2   1        617.76        583.70        16.60 o                         
   6   2   1          2.84         15.60         7.48 o                         
   7   2   1         92.16        122.48        15.09 o                         
  -7   3   1         31.07         32.51        10.85 o                         
  -6   3   1          8.35          3.86         6.92 o                         
  -5   3   1        252.77        269.50        12.81 o                         
  -4   3   1         95.96         81.94         7.51 o                         
  -3   3   1        437.57        431.66        10.63 o                         
  -2   3   1       1898.78       1927.19        27.46 o                         
  -1   3   1       4343.39       4341.39        49.06 o                         
   0   3   1      16016.57      15897.59       148.46 o                         
   1   3   1       4345.05       4295.12        48.81 o                         
   2   3   1       1898.45       1909.13        23.95 o                         
   3   3   1        437.02        415.69        11.58 o                         
   4   3   1         95.75         98.38         7.55 o                         
   5   3   1        252.32        262.94        12.23 o                         
   6   3   1          8.31         18.39         8.47 o                         
   7   3   1         31.20         11.24        19.62 o                         
  -7   4   1         62.73         90.01        16.26 o                         
  -6   4   1         85.42         83.13        14.80 o                         
  -5   4   1        119.20        114.37         8.57 o                         
  -4   4   1        164.72        167.70         8.29 o                         
  -3   4   1        278.17        270.72         7.49 o                         
  -2   4   1         14.10         13.65         4.23 o                         
  -1   4   1       1954.89       1878.15        26.54 o                         
   0   4   1        413.05        424.49         6.87 o                         
   1   4   1       1952.19       1931.74        23.24 o                         
   2   4   1         14.01         22.71         4.64 o                         
   3   4   1        278.93        296.92        10.57 o                         
   4   4   1        164.62        180.63         9.24 o                         
   5   4   1        119.40        144.95        11.57 o                         
   6   4   1         85.43         65.97        10.86 o                         
   7   4   1         62.91         51.80        11.91 o                         
  -7   5   1          3.42          1.19        12.82 o                         
  -6   5   1        232.18        245.68        15.29 o                         
  -5   5   1        219.42        223.45        12.59 o                         
  -4   5   1        687.37        686.37        15.14 o                         
  -3   5   1        265.95        289.33        14.52 o                         
  -2   5   1       1047.29       1023.53        23.75 o                         
  -1   5   1       1400.90       1349.30        20.00 o                         
   0   5   1       1433.74       1528.53        21.39 o                         
   1   5   1       1398.24       1338.53        16.13 o                         
   2   5   1       1048.88       1046.61        17.37 o                         
   3   5   1        266.42        275.30         7.72 o                         
   4   5   1        686.81        663.01        16.39 o                         
   5   5   1        219.16        228.29        13.31 o                         
   6   5   1        232.15        251.11        17.26 o                         
   7   5   1          3.44         11.38        11.05 o                         
  -7   6   1        101.34         69.60        17.27 o                         
  -6   6   1         98.32        112.68        13.45 o                         
  -5   6   1        165.37        167.51        11.38 o                         
  -4   6   1        551.32        566.10        16.63 o                         
  -3   6   1        187.08        188.13         9.14 o                         
  -2   6   1       1436.13       1402.55        39.06 o                         
  -1   6   1        533.52        529.26        10.12 o                         
   0   6   1          3.00          5.62         3.36 o                         
   1   6   1        533.75        516.38         9.57 o                         
   2   6   1       1434.98       1431.85        25.84 o                         
   3   6   1        186.86        174.29        12.17 o                         
   4   6   1        550.78        530.48        13.91 o                         
   5   6   1        165.52        198.65        13.36 o                         
   6   6   1         98.20        127.47        12.98 o                         
   7   6   1        101.22        116.13        18.94 o                         
  -6   7   1          6.50         -9.55        18.51 o                         
  -5   7   1         17.15         18.78         7.60 o                         
  -4   7   1         33.29         33.76         7.18 o                         
  -3   7   1        119.45        120.17        11.48 o                         
  -2   7   1        746.62        776.90        18.32 o                         
  -1   7   1        727.54        714.62        13.02 o                         
   0   7   1        280.15        298.38         8.65 o                         
   1   7   1        728.14        710.20        12.19 o                         
   2   7   1        745.88        747.20        17.37 o                         
   3   7   1        119.60        125.40        10.15 o                         
   4   7   1         33.13         21.21         7.64 o                         
   5   7   1         16.94         16.71         8.56 o                         
   6   7   1          6.46          3.45         9.83 o                         
  -6   8   1        143.45        138.23        35.22 o                         
  -5   8   1         22.21         12.01        10.85 o                         
  -4   8   1        841.67        802.35        20.94 o                         
  -3   8   1        635.90        637.27        16.75 o                         
  -2   8   1         25.27         23.96         5.34 o                         
  -1   8   1        325.70        333.53        12.99 o                         
   0   8   1          2.07         -3.00         4.23 o                         
   1   8   1        326.27        318.66         8.04 o                         
   2   8   1         25.41         30.02         7.03 o                         
   3   8   1        637.10        609.89        17.25 o                         
   4   8   1        841.67        831.43        22.78 o                         
   5   8   1         22.23         14.62         8.52 o                         
   6   8   1        143.78        170.90        28.34 o                         
  -6   9   1        104.62        138.59        19.91 o                         
  -5   9   1          7.16         15.75         8.37 o                         
  -4   9   1        100.62         99.05        16.35 o                         
  -3   9   1        597.37        581.54        16.29 o                         
  -2   9   1         95.49         81.49         7.21 o                         
  -1   9   1         16.58         22.70         5.16 o                         
   0   9   1        238.23        255.88        10.08 o                         
   1   9   1         16.59         18.57         3.63 o                         
   2   9   1         95.86        104.77         8.02 o                         
   3   9   1        597.54        546.38        16.84 o                         
   4   9   1        100.48        103.22        10.40 o                         
   5   9   1          7.05         23.22         9.16 o                         
   6   9   1        104.64         80.75        17.82 o                         
  -5  10   1         73.83         49.64        18.24 o                         
  -4  10   1         10.13         11.42        10.52 o                         
  -3  10   1         81.01         93.77        11.35 o                         
  -2  10   1       1161.24       1090.48        22.95 o                         
  -1  10   1        272.44        272.69        13.97 o                         
   0  10   1        239.68        237.20        11.71 o                         
   1  10   1        272.67        274.41         9.11 o                         
   2  10   1       1163.19       1096.56        25.21 o                         
   3  10   1         80.84         93.35         9.91 o                         
   4  10   1          9.99         10.18         7.63 o                         
   5  10   1         73.83         65.78        11.58 o                         
  -5  11   1         24.25         18.01        13.54 o                         
  -4  11   1         17.85         23.53         8.48 o                         
  -3  11   1        460.06        419.25        23.34 o                         
  -2  11   1         54.94         54.85         7.23 o                         
  -1  11   1        146.03        149.77         9.21 o                         
   0  11   1          3.14          4.40         5.26 o                         
   1  11   1        146.06        150.14        12.77 o                         
   2  11   1         55.17         63.82         8.08 o                         
   3  11   1        460.79        385.25        22.26 o                         
   4  11   1         17.86         23.38         8.31 o                         
   5  11   1         24.41         19.29        11.67 o                         
  -5  12   1         11.55         -1.92        13.01 o                         
  -4  12   1         74.19         78.49        15.73 o                         
  -3  12   1        208.85        194.63        15.77 o                         
  -2  12   1        218.37        212.40        11.55 o                         
  -1  12   1         62.40         66.18        10.23 o                         
   0  12   1        122.52        140.39         9.24 o                         
   1  12   1         62.06         63.28         8.16 o                         
   2  12   1        218.62        236.89        20.10 o                         
   3  12   1        208.87        190.57        12.77 o                         
   4  12   1         74.14         80.82        12.45 o                         
   5  12   1         11.54         28.83        14.89 o                         
  -4  13   1        193.66        204.80        21.32 o                         
  -3  13   1        110.82         98.85        11.21 o                         
  -2  13   1         85.05         94.62         9.22 o                         
  -1  13   1         99.42        115.54         9.43 o                         
   0  13   1         40.91         23.46         7.43 o                         
   1  13   1         99.87        122.05        11.85 o                         
   2  13   1         84.95         87.43         9.72 o                         
   3  13   1        110.58        117.98        11.15 o                         
   4  13   1        193.69        162.16        15.75 o                         
  -3  14   1        133.92        153.18        21.41 o                         
  -2  14   1         42.43         45.74         9.75 o                         
  -1  14   1         20.93         34.27         9.05 o                         
   0  14   1        155.68        171.02        12.04 o                         
   1  14   1         21.07          5.88         7.60 o                         
   2  14   1         42.44         35.15         8.60 o                         
   3  14   1        134.07        128.58        16.22 o                         
  -2  15   1         82.02        113.53        12.75 o                         
  -1  15   1        129.62        130.42        11.64 o                         
   0  15   1          2.43          7.88         7.88 o                         
   1  15   1        129.81        117.18        11.48 o                         
   2  15   1         82.43         80.83        12.06 o                         
  -1  16   1          4.83         11.56        15.17 o                         
   0  16   1         21.16         31.97        12.77 o                         
   1  16   1          4.76         18.96        15.89 o                         
   0   0   2          1.16         -1.22         1.22 o                         
   1   0   2         89.72         57.66         2.68 o                         
   2   0   2          6.49          0.25         2.72 o                         
   3   0   2        168.82        215.02         9.85 o                         
   4   0   2         57.18         36.52         9.15 o                         
   5   0   2        138.90        142.20        10.41 o                         
   6   0   2         38.59         36.28         8.84 o                         
   7   0   2         54.95         61.82        11.09 o                         
  -7   1   2         76.00         52.61        11.35 o                         
  -6   1   2        223.10        238.91        11.91 o                         
  -5   1   2        318.92        334.96        12.28 o                         
  -4   1   2         37.44         36.73         5.91 o                         
  -3   1   2          0.92         -3.28         3.94 o                         
  -2   1   2        397.63        416.17         7.54 o                         
  -1   1   2       1661.15       1552.55        15.89 o                         
   0   1   2         86.70         79.20         1.80 o                         
   1   1   2       1659.82       1585.68        16.69 o                         
   2   1   2        397.28        414.16         8.23 o                         
   3   1   2          0.96         -3.76         3.76 o                         
   4   1   2         37.42         40.74         6.04 o                         
   5   1   2        319.27        334.27        22.52 o                         
   6   1   2        223.03        216.26        13.52 o                         
   7   1   2         76.09         95.77        10.02 o                         
  -7   2   2         92.29        100.16        12.39 o                         
  -6   2   2         23.09         36.68        10.17 o                         
  -5   2   2        487.23        479.94        14.45 o                         
  -4   2   2        205.44        226.90        13.01 o                         
  -3   2   2       1157.29       1170.06        19.54 o                         
  -2   2   2       1034.80       1053.56        14.14 o                         
  -1   2   2        931.02        890.20         9.90 o                         
   0   2   2        557.23        491.60         6.12 o                         
   1   2   2        929.28        896.44         9.81 o                         
   2   2   2       1034.09       1062.47        16.63 o                         
   3   2   2       1157.96       1165.76        21.84 o                         
   4   2   2        205.75        226.24        10.76 o                         
   5   2   2        487.03        499.55        17.85 o                         
   6   2   2         23.22         20.87         8.56 o                         
   7   2   2         92.18        112.86        12.22 o                         
  -7   3   2        117.59        146.01        19.64 o                         
  -6   3   2        381.67        397.88        17.69 o                         
  -5   3   2        388.49        423.61        15.06 o                         
  -4   3   2         18.90         11.35         5.61 o                         
  -3   3   2        317.39        318.48         8.73 o                         
  -2   3   2        304.75        284.06         7.67 o                         
  -1   3   2         81.72         80.75         2.97 o                         
   0   3   2       2962.21       2892.96        29.57 o                         
   1   3   2         81.52         84.29         3.65 o                         
   2   3   2        305.33        285.87         7.88 o                         
   3   3   2        317.12        306.88        10.26 o                         
   4   3   2         18.76         11.28         5.53 o                         
   5   3   2        388.34        362.85        22.21 o                         
   6   3   2        381.23        389.44        16.26 o                         
   7   3   2        117.63        111.82        15.81 o                         
  -7   4   2         33.37         48.72        12.05 o                         
  -6   4   2         27.46         21.53        10.62 o                         
  -5   4   2         35.59         41.03         6.76 o                         
  -4   4   2        186.45        200.02        12.45 o                         
  -3   4   2         32.48         44.18         6.88 o                         
  -2   4   2       1112.22       1173.41        19.80 o                         
  -1   4   2         72.84         72.99         3.54 o                         
   0   4   2         13.16          7.01         2.38 o                         
   1   4   2         72.76         68.83         2.79 o                         
   2   4   2       1111.31       1173.06        16.77 o                         
   3   4   2         32.47         34.51         5.19 o                         
   4   4   2        186.95        187.26        10.38 o                         
   5   4   2         35.58         28.61         7.11 o                         
   6   4   2         27.64         28.31         9.79 o                         
   7   4   2         33.47         21.18        10.86 o                         
  -7   5   2          1.19         -9.06        13.32 o                         
  -6   5   2        181.62        182.84        14.17 o                         
  -5   5   2        258.83        247.30        12.67 o                         
  -4   5   2        547.48        537.33        13.17 o                         
  -3   5   2         44.35         36.35         5.60 o                         
  -2   5   2        500.13        503.42        11.14 o                         
  -1   5   2       1001.54        997.23        15.34 o                         
   0   5   2        866.56        869.84        14.32 o                         
   1   5   2       1000.25        965.69        13.00 o                         
   2   5   2        499.64        514.19        11.06 o                         
   3   5   2         44.45         52.08         4.74 o                         
   4   5   2        547.35        545.13        14.81 o                         
   5   5   2        258.45        261.09        12.08 o                         
   6   5   2        181.77        176.84        15.65 o                         
   7   5   2          1.16         -1.42        10.54 o                         
  -7   6   2         86.36         67.53        14.72 o                         
  -6   6   2         26.06         30.19        12.43 o                         
  -5   6   2        433.74        480.31        25.88 o                         
  -4   6   2         65.67         48.97         7.25 o                         
  -3   6   2        465.44        459.43        15.09 o                         
  -2   6   2        335.16        321.74         8.28 o                         
  -1   6   2        943.00        950.15        15.41 o                         
   0   6   2         87.02        104.11         5.57 o                         
   1   6   2        943.93        945.57        13.86 o                         
   2   6   2        335.00        315.04         9.06 o                         
   3   6   2        465.19        462.19        10.46 o                         
   4   6   2         65.79         69.54         6.29 o                         
   5   6   2        434.41        419.70        18.78 o                         
   6   6   2         26.07         30.39         9.99 o                         
   7   6   2         86.57        103.06        15.38 o                         
  -6   7   2          7.35         16.34        11.82 o                         
  -5   7   2        173.03        179.57        13.09 o                         
  -4   7   2        325.94        354.49        14.55 o                         
  -3   7   2        135.44        140.11         8.35 o                         
  -2   7   2       1007.62       1035.04        17.50 o                         
  -1   7   2         72.93         74.54         4.49 o                         
   0   7   2         79.79         91.77         5.79 o                         
   1   7   2         73.28         76.79         3.95 o                         
   2   7   2       1007.40       1019.50        19.35 o                         
   3   7   2        134.96        133.78        11.21 o                         
   4   7   2        326.10        314.19        15.07 o                         
   5   7   2        172.91        172.55        13.38 o                         
   6   7   2          7.31        -11.11        12.28 o                         
  -6   8   2        167.73        149.78        20.05 o                         
  -5   8   2          0.03          0.15         7.60 o                         
  -4   8   2        387.03        365.07        29.64 o                         
  -3   8   2        379.46        365.25        12.67 o                         
  -2   8   2        397.34        381.34        13.29 o                         
  -1   8   2         64.36         66.29         5.82 o                         
   0   8   2        173.39        163.49         7.63 o                         
   1   8   2         64.42         77.16         4.19 o                         
   2   8   2        397.71        385.09        10.94 o                         
   3   8   2        379.46        398.23        20.04 o                         
   4   8   2        387.20        358.79        20.02 o                         
   5   8   2          0.04          6.00         8.08 o                         
   6   8   2        167.69        176.99        17.84 o                         
  -6   9   2        169.20        178.88        21.14 o                         
  -5   9   2          3.05         -4.93        10.49 o                         
  -4   9   2        126.31        122.09        11.05 o                         
  -3   9   2         78.00         82.41         7.58 o                         
  -2   9   2        497.25        482.32        13.56 o                         
  -1   9   2        324.11        327.96        11.07 o                         
   0   9   2        113.56        125.47         8.39 o                         
   1   9   2        323.62        327.30         7.99 o                         
   2   9   2        496.89        466.14        12.65 o                         
   3   9   2         77.77         77.24        11.77 o                         
   4   9   2        126.64        138.79        11.64 o                         
   5   9   2          3.05         17.35        10.56 o                         
   6   9   2        169.42        163.38        16.48 o                         
  -5  10   2         43.38         34.09        12.77 o                         
  -4  10   2        392.81        400.25        27.32 o                         
  -3  10   2        207.58        203.06        10.78 o                         
  -2  10   2        125.37        129.65         8.41 o                         
  -1  10   2         79.01         80.61         8.93 o                         
   0  10   2          1.44         -2.34         4.91 o                         
   1  10   2         79.04         91.53         8.66 o                         
   2  10   2        125.07        130.61         9.70 o                         
   3  10   2        207.65        217.18        12.58 o                         
   4  10   2        392.69        400.99        17.85 o                         
   5  10   2         43.41         37.18        11.45 o                         
  -5  11   2         70.20         56.75        16.00 o                         
  -4  11   2          0.93          6.05        10.80 o                         
  -3  11   2         16.73         25.31         7.79 o                         
  -2  11   2         27.20         24.81         6.87 o                         
  -1  11   2         84.62         91.53         7.71 o                         
   0  11   2          0.32         -0.04         5.87 o                         
   1  11   2         84.71         82.96         7.55 o                         
   2  11   2         27.14         32.73         7.30 o                         
   3  11   2         16.84         33.35        14.60 o                         
   4  11   2          0.94          4.48         7.61 o                         
   5  11   2         70.30         77.14        13.05 o                         
  -5  12   2         25.84         21.50        15.47 o                         
  -4  12   2        128.75         85.65        15.44 o                         
  -3  12   2        183.63        175.16        17.94 o                         
  -2  12   2         23.73         29.09         7.10 o                         
  -1  12   2         27.05         22.30         8.28 o                         
   0  12   2         43.49         50.51         6.33 o                         
   1  12   2         27.18         22.13         7.20 o                         
   2  12   2         23.64         14.83         8.57 o                         
   3  12   2        183.99        175.65        17.65 o                         
   4  12   2        128.86        117.44        13.50 o                         
   5  12   2         25.79         40.85        12.77 o                         
  -4  13   2         69.08         67.17        14.70 o                         
  -3  13   2         18.24         20.92        11.22 o                         
  -2  13   2        138.19        125.08        11.11 o                         
  -1  13   2         66.66         60.17         8.10 o                         
   0  13   2         71.34         86.77         8.65 o                         
   1  13   2         66.78         62.62        12.23 o                         
   2  13   2        138.76        134.02        11.17 o                         
   3  13   2         18.12         19.35         8.42 o                         
   4  13   2         69.13         61.28        16.15 o                         
  -3  14   2        408.87        381.49        24.64 o                         
  -2  14   2          4.41          2.15        12.80 o                         
  -1  14   2          7.77         12.40         6.78 o                         
   0  14   2          0.00          5.88         7.15 o                         
   1  14   2          7.68         14.18         7.84 o                         
   2  14   2          4.47          6.47         7.65 o                         
   3  14   2        408.74        359.06        33.12 o                         
  -2  15   2          6.17         13.34         9.45 o                         
  -1  15   2         38.78         52.77        11.87 o                         
   0  15   2          6.93         20.82         8.36 o                         
   1  15   2         38.76         26.26         8.73 o                         
   2  15   2          6.21         20.99         9.07 o                         
   0  16   2         15.55         18.93         8.85 o                         
   1   0   3          5.96          3.29         1.87 o                         
   2   0   3       2521.00       2649.82        31.42 o                         
   3   0   3       1539.54       1590.47        24.94 o                         
   4   0   3          4.90          8.75         5.08 o                         
   5   0   3        655.75        635.30        16.29 o                         
   6   0   3        472.54        462.09        18.56 o                         
   7   0   3         39.71         48.44         9.76 o                         
  -7   1   3        200.47        243.35        21.85 o                         
  -6   1   3        123.25        117.40         9.12 o                         
  -5   1   3         76.90        101.75         8.93 o                         
  -4   1   3        269.49        302.95        10.43 o                         
  -3   1   3        510.15        554.15        11.73 o                         
  -2   1   3        103.91        116.40         4.23 o                         
  -1   1   3       1143.42       1059.55        12.10 o                         
   0   1   3       5436.36       5156.38        46.62 o                         
   1   1   3       1144.16       1073.42        12.14 o                         
   2   1   3        103.98        113.77         4.64 o                         
   3   1   3        510.20        530.21        12.08 o                         
   4   1   3        269.48        267.61        11.38 o                         
   5   1   3         76.68         98.40        10.85 o                         
   6   1   3        123.28         92.79        10.36 o                         
   7   1   3        200.53        218.08        15.30 o                         
  -7   2   3         79.79         82.83        11.59 o                         
  -6   2   3        102.76        105.84        10.96 o                         
  -5   2   3         79.83        100.11         7.43 o                         
  -4   2   3        269.86        293.54        10.05 o                         
  -3   2   3        138.36        143.12         8.99 o                         
  -2   2   3        507.01        486.40         7.44 o                         
  -1   2   3        650.76        633.73         8.92 o                         
   0   2   3        448.77        434.80         5.56 o                         
   1   2   3        650.60        633.07         9.25 o                         
   2   2   3        506.71        474.58        10.59 o                         
   3   2   3        138.46        145.56        14.05 o                         
   4   2   3        269.69        267.45        17.09 o                         
   5   2   3         79.91         83.24         8.97 o                         
   6   2   3        102.91        132.59        11.24 o                         
   7   2   3         79.77         72.39        12.22 o                         
  -7   3   3          8.15         38.01        19.24 o                         
  -6   3   3        162.10        163.58        10.84 o                         
  -5   3   3         66.17         75.74         8.13 o                         
  -4   3   3        278.62        293.37        11.98 o                         
  -3   3   3        847.73        882.71        13.33 o                         
  -2   3   3        659.67        648.91         9.43 o                         
  -1   3   3        373.43        368.44         6.02 o                         
   0   3   3          4.50          1.26         2.22 o                         
   1   3   3        373.24        370.17         6.02 o                         
   2   3   3        659.43        660.90        13.70 o                         
   3   3   3        846.47        863.74        18.03 o                         
   4   3   3        278.82        273.98        12.27 o                         
   5   3   3         66.40         77.36         9.72 o                         
   6   3   3        162.22        141.77        11.41 o                         
   7   3   3          8.11         11.34        15.08 o                         
  -7   4   3         75.99        100.65        14.65 o                         
  -6   4   3         57.26         56.10         9.14 o                         
  -5   4   3        233.62        229.38        11.93 o                         
  -4   4   3        353.93        351.33        12.82 o                         
  -3   4   3        195.08        202.88         6.58 o                         
  -2   4   3       1115.59       1122.16        17.73 o                         
  -1   4   3        173.42        173.01         4.47 o                         
   0   4   3       3741.72       3694.61        42.19 o                         
   1   4   3        174.12        171.71         4.64 o                         
   2   4   3       1115.27       1124.34        16.10 o                         
   3   4   3        194.57        198.65         7.77 o                         
   4   4   3        354.24        335.18        12.42 o                         
   5   4   3        234.27        240.20        14.88 o                         
   6   4   3         57.33         51.58        13.40 o                         
   7   4   3         76.21         78.01        21.03 o                         
  -7   5   3         92.07         98.78        15.22 o                         
  -6   5   3          0.73         -9.67         9.67 o                         
  -5   5   3         58.23         65.97         9.65 o                         
  -4   5   3        313.45        295.53        11.70 o                         
  -3   5   3        183.11        175.23         6.30 o                         
  -2   5   3          0.72         -0.20         2.98 o                         
  -1   5   3         86.58         98.04         4.24 o                         
   0   5   3       1673.83       1702.63        22.90 o                         
   1   5   3         86.57         95.69         3.69 o                         
   2   5   3          0.75         -0.08         2.62 o                         
   3   5   3        183.08        183.19        11.09 o                         
   4   5   3        313.49        285.71        11.62 o                         
   5   5   3         58.28         56.21         7.78 o                         
   6   5   3          0.70          3.34        11.21 o                         
   7   5   3         92.10        101.08        15.82 o                         
  -7   6   3        112.53        103.49        22.94 o                         
  -6   6   3         18.75         24.63        12.33 o                         
  -5   6   3          4.27          9.61         7.52 o                         
  -4   6   3         89.56         90.24         8.01 o                         
  -3   6   3          1.65         11.43         4.93 o                         
  -2   6   3         44.42         62.22         4.33 o                         
  -1   6   3        811.87        864.92        14.24 o                         
   0   6   3       1166.15       1183.64        18.57 o                         
   1   6   3        811.71        837.50        12.25 o                         
   2   6   3         44.43         56.98         5.92 o                         
   3   6   3          1.67         11.98         4.35 o                         
   4   6   3         89.78         92.16         7.31 o                         
   5   6   3          4.33          0.13         8.04 o                         
   6   6   3         18.69         19.38         9.60 o                         
   7   6   3        112.56        132.39        21.85 o                         
  -6   7   3         58.69         70.58        14.42 o                         
  -5   7   3         27.38         21.26         8.20 o                         
  -4   7   3         36.13         41.71         6.68 o                         
  -3   7   3        103.81        115.13         8.46 o                         
  -2   7   3         33.00         32.05         4.07 o                         
  -1   7   3        734.63        728.86        15.05 o                         
   0   7   3        199.76        220.04         9.12 o                         
   1   7   3        733.81        738.90        12.09 o                         
   2   7   3         32.87         27.20         4.74 o                         
   3   7   3        103.94        110.21        10.44 o                         
   4   7   3         36.29         43.37         8.44 o                         
   5   7   3         27.37         28.64         9.18 o                         
   6   7   3         58.54         49.49        11.71 o                         
  -6   8   3         12.70         18.04        12.49 o                         
  -5   8   3         62.52         78.21        13.70 o                         
  -4   8   3         19.07         28.46         7.42 o                         
  -3   8   3        240.82        237.89        10.14 o                         
  -2   8   3         82.43         84.76         5.61 o                         
  -1   8   3        364.34        378.55        11.94 o                         
   0   8   3        425.76        446.59        10.66 o                         
   1   8   3        364.16        346.39        11.44 o                         
   2   8   3         81.99         79.36         6.22 o                         
   3   8   3        240.70        221.89         8.89 o                         
   4   8   3         19.13         32.48         8.27 o                         
   5   8   3         62.50         72.99        10.98 o                         
   6   8   3         12.68         11.18        14.94 o                         
  -6   9   3         25.49         55.33        14.60 o                         
  -5   9   3        110.98         94.67        15.29 o                         
  -4   9   3          4.01          5.37         7.05 o                         
  -3   9   3        121.65        129.86         8.76 o                         
  -2   9   3         32.34         32.00         6.12 o                         
  -1   9   3        269.31        262.06        11.87 o                         
   0   9   3        344.88        379.36        10.57 o                         
   1   9   3        269.35        272.48         7.53 o                         
   2   9   3         32.41         31.54         5.61 o                         
   3   9   3        121.50        144.60        11.26 o                         
   4   9   3          3.99         11.97        13.31 o                         
   5   9   3        110.92        102.08        11.99 o                         
   6   9   3         25.40         35.45        12.51 o                         
  -5  10   3         21.49         20.63        23.81 o                         
  -4  10   3         58.13         65.00        15.92 o                         
  -3  10   3         89.89         78.83         7.88 o                         
  -2  10   3          0.01          3.56         6.19 o                         
  -1  10   3         14.24         17.20         5.26 o                         
   0  10   3         58.88         71.37         6.22 o                         
   1  10   3         14.21         19.65         5.91 o                         
   2  10   3          0.01         -0.30         6.09 o                         
   3  10   3         89.55         97.62         9.70 o                         
   4  10   3         58.14         66.75        11.18 o                         
   5  10   3         21.60         20.20         9.91 o                         
  -5  11   3         11.78         -6.78        11.83 o                         
  -4  11   3          0.02         -7.33        15.73 o                         
  -3  11   3        161.76        167.68        11.71 o                         
  -2  11   3        316.21        290.93        17.01 o                         
  -1  11   3        158.52        163.66        11.40 o                         
   0  11   3         84.20         82.29         6.74 o                         
   1  11   3        159.00        153.46         9.27 o                         
   2  11   3        316.19        303.43        14.25 o                         
   3  11   3        161.40        149.22        11.70 o                         
   4  11   3          0.02         18.81         9.08 o                         
   5  11   3         11.78         -2.41         9.67 o                         
  -5  12   3         32.81         33.78        18.60 o                         
  -4  12   3        310.96        290.87        21.73 o                         
  -3  12   3        108.69        114.78        24.40 o                         
  -2  12   3        229.73        225.41        11.40 o                         
  -1  12   3         30.02         29.68         5.89 o                         
   0  12   3         66.73         73.00         6.87 o                         
   1  12   3         30.09         37.43         7.48 o                         
   2  12   3        229.63        232.61        17.26 o                         
   3  12   3        108.36         98.21        10.74 o                         
   4  12   3        311.10        308.01        17.04 o                         
   5  12   3         32.82         41.54        13.67 o                         
  -4  13   3          8.87         14.13        12.42 o                         
  -3  13   3         79.36         82.68        19.02 o                         
  -2  13   3          7.12         10.51         7.03 o                         
  -1  13   3         53.98         57.81         7.18 o                         
   0  13   3         36.21         38.22         7.89 o                         
   1  13   3         53.99         68.84         9.20 o                         
   2  13   3          7.05          2.88         7.22 o                         
   3  13   3         79.37         67.07        10.34 o                         
   4  13   3          8.87          9.65        10.20 o                         
  -3  14   3         16.70          4.12        10.92 o                         
  -2  14   3          9.29          6.30         7.35 o                         
  -1  14   3        158.89        167.90        11.62 o                         
   0  14   3         85.10         95.04        10.07 o                         
   1  14   3        158.84        186.31        15.96 o                         
   2  14   3          9.31          6.74         8.13 o                         
   3  14   3         16.66         30.82         9.83 o                         
  -2  15   3         31.17         36.00        13.15 o                         
  -1  15   3         41.97         38.90         9.73 o                         
   0  15   3         36.78         43.67         8.96 o                         
   1  15   3         42.00         50.66         9.84 o                         
   2  15   3         31.29         44.53        10.05 o                         
   0  16   3         14.69         45.07        11.60 o                         
   0   0   4        697.48        604.29        11.19 o                         
   1   0   4         75.79         91.55         2.76 o                         
   2   0   4        330.00        326.38         6.95 o                         
   3   0   4        391.25        427.97        10.54 o                         
   4   0   4        115.86        123.51         9.11 o                         
   5   0   4         14.73         19.79         6.58 o                         
   6   0   4         16.76         17.14         8.09 o                         
   7   0   4          1.29         21.39        10.87 o                         
  -7   1   4         49.00         73.69        15.28 o                         
  -6   1   4         56.60         62.73        10.80 o                         
  -5   1   4        365.49        390.08        13.63 o                         
  -4   1   4         42.42         51.07         6.58 o                         
  -3   1   4        928.58        966.93        19.12 o                         
  -2   1   4        476.70        471.42         9.46 o                         
  -1   1   4        655.65        638.90         8.31 o                         
   0   1   4       3290.27       3083.40        29.89 o                         
   1   1   4        654.60        632.70         9.45 o                         
   2   1   4        475.32        470.55         7.45 o                         
   3   1   4        928.21        980.76        15.92 o                         
   4   1   4         42.18         46.09         5.89 o                         
   5   1   4        366.25        343.49        12.28 o                         
   6   1   4         56.61         60.77         9.53 o                         
   7   1   4         49.02         60.58        14.30 o                         
  -7   2   4        174.27        176.63        14.50 o                         
  -6   2   4        308.41        322.71        13.17 o                         
  -5   2   4         14.62         14.94         6.19 o                         
  -4   2   4        327.27        331.61         9.90 o                         
  -3   2   4        270.44        287.39         7.72 o                         
  -2   2   4       1384.96       1435.19        18.15 o                         
  -1   2   4       1162.01       1205.50        17.95 o                         
   0   2   4        498.75        467.36         5.92 o                         
   1   2   4       1163.35       1229.47        22.34 o                         
   2   2   4       1384.99       1420.72        21.42 o                         
   3   2   4        269.95        289.27         8.58 o                         
   4   2   4        326.98        376.25        13.52 o                         
   5   2   4         14.58         13.94         8.37 o                         
   6   2   4        307.97        296.10        15.30 o                         
   7   2   4        174.45        172.66        21.35 o                         
  -7   3   4         62.23         54.87        11.34 o                         
  -6   3   4         22.37         43.41         9.81 o                         
  -5   3   4        622.90        567.79        16.68 o                         
  -4   3   4         12.57         15.85         4.66 o                         
  -3   3   4        209.09        216.51         6.41 o                         
  -2   3   4        468.58        483.92         8.84 o                         
  -1   3   4        355.10        335.72         6.62 o                         
   0   3   4        503.06        455.28         6.95 o                         
   1   3   4        355.31        343.11         6.77 o                         
   2   3   4        468.58        475.79         9.44 o                         
   3   3   4        208.80        215.60         7.40 o                         
   4   3   4         12.64          5.16         5.76 o                         
   5   3   4        622.96        554.55        17.55 o                         
   6   3   4         22.40         41.45         8.04 o                         
   7   3   4         62.35         54.80        14.45 o                         
  -7   4   4         92.10         95.51        13.02 o                         
  -6   4   4        448.73        429.72        22.27 o                         
  -5   4   4         30.91         25.66         8.12 o                         
  -4   4   4        156.70        144.94         8.57 o                         
  -3   4   4         31.39         37.81         3.45 o                         
  -2   4   4        210.87        209.36         6.04 o                         
  -1   4   4       1524.66       1559.46        20.77 o                         
   0   4   4       1173.11       1211.94        16.71 o                         
   1   4   4       1523.42       1590.96        19.34 o                         
   2   4   4        211.06        226.73         9.61 o                         
   3   4   4         31.34         39.16         3.84 o                         
   4   4   4        156.92        158.48         9.36 o                         
   5   4   4         30.74         27.49         7.27 o                         
   6   4   4        448.96        422.12        18.14 o                         
   7   4   4         91.95         84.37        15.39 o                         
  -7   5   4        100.59         95.70        14.77 o                         
  -6   5   4         20.76         -2.05        11.65 o                         
  -5   5   4        263.94        260.31        20.30 o                         
  -4   5   4         23.63         19.78         5.87 o                         
  -3   5   4        227.13        231.33         6.09 o                         
  -2   5   4        603.56        598.18        10.58 o                         
  -1   5   4         18.18         19.14         3.37 o                         
   0   5   4        486.90        531.93         9.63 o                         
   1   5   4         18.03         22.10         2.65 o                         
   2   5   4        603.76        594.30         9.34 o                         
   3   5   4        227.03        226.57         7.99 o                         
   4   5   4         23.76         13.50         5.91 o                         
   5   5   4        263.27        268.42        17.92 o                         
   6   5   4         20.68         17.89        11.24 o                         
   7   5   4        100.44         76.32        15.94 o                         
  -6   6   4        296.09        288.50        18.37 o                         
  -5   6   4         57.26         71.00        11.72 o                         
  -4   6   4         74.48         70.04         6.97 o                         
  -3   6   4         25.92         39.06         4.73 o                         
  -2   6   4        338.51        322.75         8.94 o                         
  -1   6   4        243.79        248.74         7.69 o                         
   0   6   4         27.02         22.31         3.72 o                         
   1   6   4        244.16        245.75         6.12 o                         
   2   6   4        338.88        328.02        10.47 o                         
   3   6   4         26.08         38.39         6.80 o                         
   4   6   4         74.70         68.08         8.20 o                         
   5   6   4         57.33         45.38         9.77 o                         
   6   6   4        296.46        302.41        18.30 o                         
  -6   7   4         47.93         35.41        11.18 o                         
  -5   7   4          7.66         -8.24        11.27 o                         
  -4   7   4        225.27        236.31        12.49 o                         
  -3   7   4         21.98         29.84         5.40 o                         
  -2   7   4         47.99         65.64         5.15 o                         
  -1   7   4        716.36        715.58        13.70 o                         
   0   7   4         45.34         50.20         4.63 o                         
   1   7   4        716.07        731.04        12.28 o                         
   2   7   4         48.04         52.05         5.86 o                         
   3   7   4         22.03         15.89         4.91 o                         
   4   7   4        225.46        232.06        12.30 o                         
   5   7   4          7.56         13.73         9.18 o                         
   6   7   4         48.01         44.62        11.59 o                         
  -6   8   4         47.05         38.19        11.73 o                         
  -5   8   4          7.84         -8.76         8.76 o                         
  -4   8   4         21.08         23.81         7.20 o                         
  -3   8   4        214.19        192.52         8.97 o                         
  -2   8   4        334.26        343.98        13.07 o                         
  -1   8   4        161.48        164.33         9.45 o                         
   0   8   4          4.73          8.43         4.11 o                         
   1   8   4        161.74        174.24         7.05 o                         
   2   8   4        334.22        357.55        14.37 o                         
   3   8   4        214.47        225.18        14.49 o                         
   4   8   4         21.01         28.31         8.57 o                         
   5   8   4          7.79         13.48         9.36 o                         
   6   8   4         47.02         65.47        12.25 o                         
  -6   9   4         21.67         39.25        12.20 o                         
  -5   9   4         22.86         23.79        11.73 o                         
  -4   9   4         50.71         60.75        19.06 o                         
  -3   9   4         80.69         84.00         8.36 o                         
  -2   9   4         37.80         39.76         5.67 o                         
  -1   9   4        342.70        344.31        10.27 o                         
   0   9   4          8.54          3.74         4.28 o                         
   1   9   4        342.12        347.41        11.17 o                         
   2   9   4         37.94         44.62         6.17 o                         
   3   9   4         80.75         67.83         8.94 o                         
   4   9   4         50.53         65.39        10.05 o                         
   5   9   4         23.09         41.45        15.20 o                         
   6   9   4         21.62         12.52        11.86 o                         
  -5  10   4         18.20         30.80        10.90 o                         
  -4  10   4         68.87         87.54        13.56 o                         
  -3  10   4        181.27        185.58        20.73 o                         
  -2  10   4         33.45         37.53         5.81 o                         
  -1  10   4         72.58         77.99         6.85 o                         
   0  10   4         61.56         68.15         6.01 o                         
   1  10   4         72.21         66.71         5.67 o                         
   2  10   4         33.50         37.06         6.33 o                         
   3  10   4        181.63        191.36        12.49 o                         
   4  10   4         68.84         89.43        11.61 o                         
   5  10   4         18.09         31.56        10.45 o                         
  -5  11   4         97.76        101.60        17.60 o                         
  -4  11   4         91.06         96.84        22.95 o                         
  -3  11   4         17.42         16.74         7.73 o                         
  -2  11   4        248.37        249.89        10.44 o                         
  -1  11   4         50.62         58.15         6.19 o                         
   0  11   4        108.37        103.83         7.35 o                         
   1  11   4         50.66         57.75         7.17 o                         
   2  11   4        248.08        258.07        13.78 o                         
   3  11   4         17.40         16.61        13.50 o                         
   4  11   4         91.04         91.76        12.44 o                         
   5  11   4         97.57        139.88        26.83 o                         
  -4  12   4         25.22         23.74        10.95 o                         
  -3  12   4          9.75         15.07         9.28 o                         
  -2  12   4         42.40         49.35         7.37 o                         
  -1  12   4         21.84         18.58         5.62 o                         
   0  12   4        459.76        453.51        16.52 o                         
   1  12   4         21.88         24.38         7.11 o                         
   2  12   4         42.42         54.62        12.30 o                         
   3  12   4          9.74         17.22         8.31 o                         
   4  12   4         25.41         20.25        14.83 o                         
  -4  13   4        202.95        210.96        28.52 o                         
  -3  13   4         56.46         49.78        10.99 o                         
  -2  13   4         37.78         26.38         7.01 o                         
  -1  13   4        100.95         96.42         8.12 o                         
   0  13   4         16.48         17.75         6.80 o                         
   1  13   4        100.84        107.19        10.36 o                         
   2  13   4         37.87         31.32         8.51 o                         
   3  13   4         56.44         39.80        14.52 o                         
   4  13   4        202.96        175.95        14.65 o                         
  -3  14   4        123.89         95.90        13.34 o                         
  -2  14   4         57.86         50.13        10.75 o                         
  -1  14   4          2.08          7.34         7.31 o                         
   0  14   4          2.02          0.15         7.09 o                         
   1  14   4          2.05         11.88         7.84 o                         
   2  14   4         57.87         68.25         9.93 o                         
   3  14   4        123.84        123.95        15.46 o                         
  -2  15   4         78.43         75.82        16.21 o                         
  -1  15   4         12.39          5.55        10.08 o                         
   0  15   4         27.92         40.23         9.74 o                         
   1  15   4         12.41          6.25        10.77 o                         
   2  15   4         78.50         90.17        12.67 o                         
   1   0   5       1138.34       1108.82        14.18 o                         
   2   0   5         95.16        104.40         4.85 o                         
   3   0   5        406.47        402.40        10.22 o                         
   4   0   5         16.82         22.76         7.44 o                         
   5   0   5        399.47        398.28        13.29 o                         
   6   0   5        202.66        212.14        13.97 o                         
   7   0   5         21.71         37.61        13.40 o                         
  -7   1   5         69.82         77.87        14.52 o                         
  -6   1   5         61.06         58.20        11.04 o                         
  -5   1   5         32.72         37.63         6.58 o                         
  -4   1   5         89.49         92.88         7.16 o                         
  -3   1   5         12.80         13.40         4.63 o                         
  -2   1   5       1161.17       1181.76        19.39 o                         
  -1   1   5         45.18         44.92         2.98 o                         
   0   1   5        593.13        484.71         7.59 o                         
   1   1   5         45.22         39.74         3.54 o                         
   2   1   5       1162.14       1177.90        15.35 o                         
   3   1   5         13.01         15.24         4.17 o                         
   4   1   5         89.41        100.65         6.77 o                         
   5   1   5         32.93         34.74         8.35 o                         
   6   1   5         61.25         63.59         9.11 o                         
   7   1   5         69.87         56.63        14.95 o                         
  -7   2   5         70.96         70.43        11.22 o                         
  -6   2   5         21.16         10.13         7.24 o                         
  -5   2   5        166.75        169.56        11.17 o                         
  -4   2   5         26.56         42.22         6.42 o                         
  -3   2   5        790.22        880.06        15.96 o                         
  -2   2   5        280.19        315.98         7.76 o                         
  -1   2   5        469.55        463.42         9.05 o                         
   0   2   5       1916.17       1986.42        22.33 o                         
   1   2   5        469.14        459.42        10.10 o                         
   2   2   5        279.78        318.18         9.82 o                         
   3   2   5        790.92        863.03        13.16 o                         
   4   2   5         26.79         25.01         5.42 o                         
   5   2   5        166.99        182.80        10.72 o                         
   6   2   5         21.11         15.28         9.84 o                         
   7   2   5         70.76         48.24        17.76 o                         
  -7   3   5          1.71          1.25        10.82 o                         
  -6   3   5         89.48        101.96        10.64 o                         
  -5   3   5        314.37        318.44        12.64 o                         
  -4   3   5         58.74         68.99         7.07 o                         
  -3   3   5        182.77        197.48         5.75 o                         
  -2   3   5       1086.62       1132.17        18.31 o                         
  -1   3   5        764.46        833.28        13.91 o                         
   0   3   5         35.21         33.33         2.97 o                         
   1   3   5        764.98        835.58        15.06 o                         
   2   3   5       1087.91       1131.32        20.43 o                         
   3   3   5        182.58        200.85        10.66 o                         
   4   3   5         58.78         66.84         7.74 o                         
   5   3   5        314.00        339.91        12.31 o                         
   6   3   5         89.30         71.30        16.27 o                         
   7   3   5          1.67         -0.08        25.78 o                         
  -7   4   5        175.97        185.16        14.77 o                         
  -6   4   5         49.10         57.54        10.73 o                         
  -5   4   5         23.62         21.03         8.97 o                         
  -4   4   5         86.85        103.21         6.98 o                         
  -3   4   5        178.59        173.69         6.15 o                         
  -2   4   5        566.80        598.00        13.06 o                         
  -1   4   5        157.93        158.00         5.08 o                         
   0   4   5         21.76         24.44         2.85 o                         
   1   4   5        157.69        160.08         7.56 o                         
   2   4   5        566.86        613.40        26.06 o                         
   3   4   5        178.22        192.44         6.55 o                         
   4   4   5         86.65         95.48        11.77 o                         
   5   4   5         23.63         27.95         6.80 o                         
   6   4   5         49.15         37.93         9.52 o                         
   7   4   5        176.33        177.28        19.65 o                         
  -7   5   5         26.32         19.49        14.08 o                         
  -6   5   5        266.13        264.47        20.05 o                         
  -5   5   5         57.72         41.00         9.28 o                         
  -4   5   5        321.02        294.43        10.34 o                         
  -3   5   5         31.64         35.08         6.47 o                         
  -2   5   5        518.06        552.81        11.70 o                         
  -1   5   5         88.66         93.61         5.58 o                         
   0   5   5         69.87         87.22         7.03 o                         
   1   5   5         88.77         91.76         3.72 o                         
   2   5   5        518.00        564.27         9.93 o                         
   3   5   5         31.72         27.67         3.49 o                         
   4   5   5        321.74        329.67        11.35 o                         
   5   5   5         57.60         42.27         8.05 o                         
   6   5   5        266.47        282.38        18.14 o                         
   7   5   5         26.44         29.35        13.77 o                         
  -6   6   5        146.01        135.52        14.17 o                         
  -5   6   5          7.82         11.50         8.54 o                         
  -4   6   5        235.70        235.93        11.53 o                         
  -3   6   5        166.00        173.12        10.29 o                         
  -2   6   5        870.54        852.42        17.44 o                         
  -1   6   5       1464.04       1508.35        23.99 o                         
   0   6   5        348.46        328.97         8.46 o                         
   1   6   5       1463.14       1478.94        20.89 o                         
   2   6   5        871.33        875.58        13.79 o                         
   3   6   5        166.19        179.66         7.17 o                         
   4   6   5        234.95        216.78        12.69 o                         
   5   6   5          7.77          1.04         8.44 o                         
   6   6   5        146.10        128.42        14.21 o                         
  -6   7   5        155.60        178.72        22.24 o                         
  -5   7   5         59.96         57.85        10.78 o                         
  -4   7   5         25.56         22.90         7.82 o                         
  -3   7   5        187.67        177.41        12.85 o                         
  -2   7   5        147.65        144.47         6.11 o                         
  -1   7   5        338.58        327.10         8.77 o                         
   0   7   5        155.08        177.88         7.04 o                         
   1   7   5        338.17        338.61         8.10 o                         
   2   7   5        147.84        143.30         7.74 o                         
   3   7   5        187.51        200.47         9.50 o                         
   4   7   5         25.44         18.77         6.00 o                         
   5   7   5         59.90         38.94        10.13 o                         
   6   7   5        156.10        130.14        14.69 o                         
  -6   8   5          0.05          4.57        10.36 o                         
  -5   8   5         41.67         49.00        10.50 o                         
  -4   8   5         84.65         71.11        14.94 o                         
  -3   8   5         14.30         17.51         6.81 o                         
  -2   8   5        104.69        112.13         6.98 o                         
  -1   8   5        272.38        264.23         8.51 o                         
   0   8   5          1.03          4.49         4.11 o                         
   1   8   5        272.51        278.88         8.98 o                         
   2   8   5        104.63        113.28         8.49 o                         
   3   8   5         14.22         13.42         5.53 o                         
   4   8   5         84.65         75.51        10.32 o                         
   5   8   5         41.49         28.02        10.02 o                         
   6   8   5          0.05          5.14        10.02 o                         
  -6   9   5         10.21         18.14        11.71 o                         
  -5   9   5         11.88         10.56         9.71 o                         
  -4   9   5         22.32         27.10         9.35 o                         
  -3   9   5        121.16        114.46         8.41 o                         
  -2   9   5         83.95         86.72         6.00 o                         
  -1   9   5        330.66        322.29         9.96 o                         
   0   9   5        856.02        876.55        16.79 o                         
   1   9   5        330.69        332.12         9.75 o                         
   2   9   5         83.99         74.95         7.06 o                         
   3   9   5        121.17        120.12        10.88 o                         
   4   9   5         22.23         25.24         8.92 o                         
   5   9   5         12.09         15.12         9.57 o                         
   6   9   5         10.18         14.29        12.30 o                         
  -5  10   5          4.11          4.35        10.16 o                         
  -4  10   5         96.98        102.77        19.03 o                         
  -3  10   5        147.45        144.69        13.72 o                         
  -2  10   5         30.31         35.83         5.44 o                         
  -1  10   5        311.88        292.87        11.55 o                         
   0  10   5         60.45         53.04         6.37 o                         
   1  10   5        311.55        312.28        16.53 o                         
   2  10   5         30.42         44.85         9.58 o                         
   3  10   5        147.45        152.95        11.86 o                         
   4  10   5         96.72         79.50        10.98 o                         
   5  10   5          4.14          7.79         9.98 o                         
  -5  11   5         21.31         18.89        12.31 o                         
  -4  11   5         12.89         19.80        10.23 o                         
  -3  11   5        152.30        130.19        12.81 o                         
  -2  11   5         91.86         90.28         7.85 o                         
  -1  11   5         10.36         23.50         5.32 o                         
   0  11   5         32.64         47.95         6.13 o                         
   1  11   5         10.36         12.45         5.82 o                         
   2  11   5         91.71         97.44        12.49 o                         
   3  11   5        152.38        138.69        11.77 o                         
   4  11   5         12.87         22.66         9.96 o                         
   5  11   5         21.26         12.32        13.85 o                         
  -4  12   5          3.32         16.31        17.28 o                         
  -3  12   5         38.07         42.31        10.49 o                         
  -2  12   5         31.31         30.02         6.69 o                         
  -1  12   5         70.64         57.23         7.48 o                         
   0  12   5         78.41         75.11         7.13 o                         
   1  12   5         70.32         68.98        10.74 o                         
   2  12   5         31.41         28.15        11.50 o                         
   3  12   5         38.02         61.45        10.23 o                         
   4  12   5          3.37         31.45        11.08 o                         
  -4  13   5         10.74         23.57        14.21 o                         
  -3  13   5         48.05         61.35        11.39 o                         
  -2  13   5         52.36         49.68        10.08 o                         
  -1  13   5         75.46         81.83         8.36 o                         
   0  13   5         29.75         39.40         7.24 o                         
   1  13   5         75.65         63.30         9.07 o                         
   2  13   5         52.42         57.42         9.88 o                         
   3  13   5         48.03         59.22        10.33 o                         
   4  13   5         10.59         35.77        10.85 o                         
  -3  14   5          6.06        -10.84        15.28 o                         
  -2  14   5         27.33         44.57        14.55 o                         
  -1  14   5        111.60        143.18        11.82 o                         
   0  14   5          6.79         10.88        10.09 o                         
   1  14   5        111.98        114.18        11.01 o                         
   2  14   5         27.29         33.84         9.09 o                         
   3  14   5          6.03         -2.22         8.92 o                         
  -2  15   5         11.77         -5.46        10.94 o                         
  -1  15   5         64.58         59.01        20.59 o                         
   0  15   5         37.27         30.79         9.88 o                         
   1  15   5         64.49         67.27        10.61 o                         
   2  15   5         11.70         16.80         9.21 o                         
   0   0   6          3.69          2.56         2.99 o                         
   1   0   6        916.78        948.43        12.82 o                         
   2   0   6        318.72        313.08         8.19 o                         
   3   0   6       1034.19       1059.17        18.52 o                         
   4   0   6        432.64        403.53        11.73 o                         
   5   0   6         26.23         11.67         5.94 o                         
   6   0   6          1.22         -6.36         6.36 o                         
   7   0   6         20.07         20.34        12.78 o                         
  -7   1   6         11.17          8.38        11.90 o                         
  -6   1   6         44.69         39.29         7.67 o                         
  -5   1   6        328.51        328.56        14.60 o                         
  -4   1   6         30.52         35.10         5.62 o                         
  -3   1   6        522.67        500.42        11.90 o                         
  -2   1   6       1804.23       1857.58        25.11 o                         
  -1   1   6       1457.87       1473.01        19.06 o                         
   0   1   6       2311.90       2263.55        26.83 o                         
   1   1   6       1456.85       1508.26        18.69 o                         
   2   1   6       1803.60       1853.70        23.24 o                         
   3   1   6        522.67        494.60         9.82 o                         
   4   1   6         30.46         30.21         5.23 o                         
   5   1   6        327.98        313.14        17.52 o                         
   6   1   6         44.83         19.95        10.70 o                         
   7   1   6         11.14          6.22        12.69 o                         
  -7   2   6         21.72         38.22        12.82 o                         
  -6   2   6          6.12          8.72         7.84 o                         
  -5   2   6         31.93         35.53         6.27 o                         
  -4   2   6        104.25        104.93         7.58 o                         
  -3   2   6        294.92        283.33         8.56 o                         
  -2   2   6        316.86        322.25         9.45 o                         
  -1   2   6         31.13         36.49         4.20 o                         
   0   2   6        192.74        171.30         4.74 o                         
   1   2   6         31.36         27.40         3.59 o                         
   2   2   6        317.19        355.19        13.01 o                         
   3   2   6        295.15        280.84         7.46 o                         
   4   2   6        104.50        115.22         8.00 o                         
   5   2   6         31.94         27.28         7.19 o                         
   6   2   6          6.04          0.99         9.50 o                         
   7   2   6         21.97         13.87        13.25 o                         
  -7   3   6         18.30         17.89        10.77 o                         
  -6   3   6        127.75        143.72        11.81 o                         
  -5   3   6        275.33        276.85        12.18 o                         
  -4   3   6        161.37        169.62         8.62 o                         
  -3   3   6        270.27        289.25         8.11 o                         
  -2   3   6        701.63        759.27        18.74 o                         
  -1   3   6        235.69        226.95         7.86 o                         
   0   3   6         64.75         61.65         5.18 o                         
   1   3   6        236.05        226.44         8.55 o                         
   2   3   6        702.37        759.53        15.71 o                         
   3   3   6        269.92        279.74        11.25 o                         
   4   3   6        161.55        168.04         8.04 o                         
   5   3   6        275.60        253.33        11.60 o                         
   6   3   6        127.70        134.39        15.21 o                         
   7   3   6         18.31         11.12        13.67 o                         
  -7   4   6         48.25         50.95        14.16 o                         
  -6   4   6         15.41          9.45         9.04 o                         
  -5   4   6          2.36         14.48         8.09 o                         
  -4   4   6        166.62        168.46         9.00 o                         
  -3   4   6        513.72        504.75        14.23 o                         
  -2   4   6        446.66        450.79        12.48 o                         
  -1   4   6       1634.66       1644.20        25.21 o                         
   0   4   6       1197.41       1227.64        17.14 o                         
   1   4   6       1633.28       1600.50        24.03 o                         
   2   4   6        445.88        451.33        14.44 o                         
   3   4   6        513.91        528.89        16.68 o                         
   4   4   6        166.61        194.51        13.89 o                         
   5   4   6          2.35         -0.99         6.94 o                         
   6   4   6         15.44          7.46         9.03 o                         
   7   4   6         48.28         58.91        27.08 o                         
  -6   5   6         35.45         50.24        18.93 o                         
  -5   5   6        113.21        133.64        12.43 o                         
  -4   5   6        368.58        353.78        11.97 o                         
  -3   5   6        202.85        204.01         8.73 o                         
  -2   5   6        456.89        421.99        11.43 o                         
  -1   5   6        551.32        574.61        12.98 o                         
   0   5   6          0.64          5.03         3.29 o                         
   1   5   6        551.41        580.61        14.46 o                         
   2   5   6        456.89        433.15        12.56 o                         
   3   5   6        202.84        202.41         8.22 o                         
   4   5   6        369.39        314.56        11.26 o                         
   5   5   6        113.19        116.93        10.09 o                         
   6   5   6         35.15         21.58        10.54 o                         
  -6   6   6         97.40        107.15        13.02 o                         
  -5   6   6         27.71         13.60         8.75 o                         
  -4   6   6         14.03         10.38         7.78 o                         
  -3   6   6         84.48         96.85         6.27 o                         
  -2   6   6        144.76        142.44         5.74 o                         
  -1   6   6        321.93        333.57         8.21 o                         
   0   6   6        312.53        344.49         8.78 o                         
   1   6   6        322.64        343.86         7.55 o                         
   2   6   6        144.73        143.21         7.90 o                         
   3   6   6         84.99        101.88         7.69 o                         
   4   6   6         14.05         13.06         6.16 o                         
   5   6   6         27.72         32.64         9.50 o                         
   6   6   6         97.32        128.41        14.81 o                         
  -6   7   6         98.02         83.38        12.88 o                         
  -5   7   6         49.13         25.51         9.81 o                         
  -4   7   6        250.67        234.71        14.57 o                         
  -3   7   6        312.32        340.53        12.41 o                         
  -2   7   6        191.42        180.94         7.97 o                         
  -1   7   6         31.90         27.50         3.91 o                         
   0   7   6         47.93         46.23         4.83 o                         
   1   7   6         31.95         36.43         4.51 o                         
   2   7   6        191.71        204.13         6.28 o                         
   3   7   6        311.77        334.38        15.66 o                         
   4   7   6        250.77        238.57        11.22 o                         
   5   7   6         49.46         49.46        10.91 o                         
   6   7   6         97.57        107.30        18.43 o                         
  -6   8   6         88.61         68.51        13.33 o                         
  -5   8   6         17.52          8.47        11.80 o                         
  -4   8   6        257.26        246.76        15.39 o                         
  -3   8   6         57.74         69.37         6.59 o                         
  -2   8   6        233.91        218.24         9.24 o                         
  -1   8   6        208.83        212.81         7.78 o                         
   0   8   6         95.96         90.71         5.91 o                         
   1   8   6        209.19        220.31         7.96 o                         
   2   8   6        233.51        246.26        12.18 o                         
   3   8   6         57.75         63.48         7.01 o                         
   4   8   6        257.88        244.38        17.31 o                         
   5   8   6         17.49         26.85        10.90 o                         
   6   8   6         88.64         80.41        13.23 o                         
  -6   9   6         24.01        -13.37        15.89 o                         
  -5   9   6         14.35         15.57        10.18 o                         
  -4   9   6         14.11         26.89        11.58 o                         
  -3   9   6         15.33         22.55         8.30 o                         
  -2   9   6         34.33         41.08         4.85 o                         
  -1   9   6        301.18        266.79         9.46 o                         
   0   9   6         60.93         60.07         5.65 o                         
   1   9   6        301.32        294.06        12.61 o                         
   2   9   6         34.66         31.35         6.30 o                         
   3   9   6         15.36         12.46         7.87 o                         
   4   9   6         14.18         18.92        11.30 o                         
   5   9   6         14.25         24.88        10.62 o                         
   6   9   6         24.00          9.21        20.05 o                         
  -5  10   6         24.72         25.79        12.54 o                         
  -4  10   6         67.13         58.19        11.10 o                         
  -3  10   6        247.82        219.54        14.43 o                         
  -2  10   6         90.92         99.76         7.71 o                         
  -1  10   6        128.99        137.81         7.55 o                         
   0  10   6         41.65         56.49         5.88 o                         
   1  10   6        129.20        132.38         7.21 o                         
   2  10   6         90.94         97.11         8.12 o                         
   3  10   6        247.77        234.37        14.34 o                         
   4  10   6         66.95         63.70        10.89 o                         
   5  10   6         24.64         12.11        10.41 o                         
  -5  11   6         36.91         55.13        12.32 o                         
  -4  11   6         56.01         48.49        12.59 o                         
  -3  11   6         78.56         63.48        10.95 o                         
  -2  11   6        128.96        126.02        10.96 o                         
  -1  11   6        123.37        122.78         8.29 o                         
   0  11   6        166.34        166.25         8.63 o                         
   1  11   6        123.48        119.91         8.83 o                         
   2  11   6        128.79        118.61        10.76 o                         
   3  11   6         78.61         90.79        10.64 o                         
   4  11   6         56.16         53.65        10.90 o                         
   5  11   6         36.55         52.86        15.30 o                         
  -4  12   6        111.30        106.61        13.93 o                         
  -3  12   6        219.96        214.00        15.81 o                         
  -2  12   6        106.85         93.17        15.29 o                         
  -1  12   6         63.92         64.67         7.54 o                         
   0  12   6        194.47        184.12        10.70 o                         
   1  12   6         63.83         71.62         8.06 o                         
   2  12   6        106.79         95.35        10.74 o                         
   3  12   6        219.99        198.09        14.16 o                         
   4  12   6        111.32        120.80        12.82 o                         
  -4  13   6         21.45         25.11        17.52 o                         
  -3  13   6         10.31         11.31        10.14 o                         
  -2  13   6          2.94         12.46         9.00 o                         
  -1  13   6         24.83         28.28         6.68 o                         
   0  13   6         16.44         15.15         6.76 o                         
   1  13   6         24.75         12.86         7.69 o                         
   2  13   6          3.02          8.31         8.32 o                         
   3  13   6         10.33         13.97         9.26 o                         
   4  13   6         21.53         23.81        13.15 o                         
  -3  14   6        141.77        101.80        13.33 o                         
  -2  14   6         74.05         83.54        12.14 o                         
  -1  14   6         38.97         34.26        10.96 o                         
   0  14   6          3.19          0.42         7.83 o                         
   1  14   6         38.88         41.24         9.32 o                         
   2  14   6         73.93         82.84        11.19 o                         
   3  14   6        141.63        150.90        14.15 o                         
  -1  15   6          8.06         11.01        12.70 o                         
   0  15   6        151.32        155.27        14.05 o                         
   1  15   6          7.97          2.32         8.30 o                         
   1   0   7        852.95        828.84        11.84 o                         
   2   0   7          6.19          0.36         2.65 o                         
   3   0   7        361.77        388.05        10.00 o                         
   4   0   7         46.19         48.94         5.79 o                         
   5   0   7         57.63         50.60         6.84 o                         
   6   0   7          8.43         28.25        12.70 o                         
   7   0   7         54.32         53.96        14.02 o                         
  -7   1   7         50.56         22.87        13.41 o                         
  -6   1   7        101.30         89.49         9.04 o                         
  -5   1   7         19.92         30.62         6.51 o                         
  -4   1   7        174.10        183.71        12.36 o                         
  -3   1   7        467.19        475.81        13.22 o                         
  -2   1   7         67.21         70.58         4.45 o                         
  -1   1   7       1957.51       2075.22        25.18 o                         
   0   1   7        700.60        715.88        13.02 o                         
   1   1   7       1956.22       2076.09        27.04 o                         
   2   1   7         67.20         82.05         3.98 o                         
   3   1   7        466.61        447.04         9.24 o                         
   4   1   7        174.20        190.55         8.33 o                         
   5   1   7         19.80         27.59         6.59 o                         
   6   1   7        101.84         86.18        12.88 o                         
   7   1   7         50.56         73.43        17.39 o                         
  -7   2   7         57.38         49.30        15.33 o                         
  -6   2   7          2.63         14.59         7.74 o                         
  -5   2   7        172.12        184.83        13.69 o                         
  -4   2   7        171.45        200.84         9.58 o                         
  -3   2   7        167.24        176.18         6.77 o                         
  -2   2   7         94.26        101.52         5.79 o                         
  -1   2   7        192.52        203.49         6.73 o                         
   0   2   7       5635.64       5780.39        65.15 o                         
   1   2   7        192.43        215.14         7.69 o                         
   2   2   7         94.31         93.71         5.07 o                         
   3   2   7        167.26        150.40         8.31 o                         
   4   2   7        171.53        190.78        11.51 o                         
   5   2   7        171.58        178.99        11.42 o                         
   6   2   7          2.71          0.72         9.59 o                         
   7   2   7         57.25         35.38        27.59 o                         
  -7   3   7         56.67         52.23        15.45 o                         
  -6   3   7        147.79        135.41        11.84 o                         
  -5   3   7        186.75        178.85        10.54 o                         
  -4   3   7         98.73        111.64         7.37 o                         
  -3   3   7        294.69        293.93        14.08 o                         
  -2   3   7        762.88        763.79        17.72 o                         
  -1   3   7        233.57        254.69         8.01 o                         
   0   3   7       2226.25       2265.61        27.37 o                         
   1   3   7        233.29        236.14        15.28 o                         
   2   3   7        763.52        774.60        16.25 o                         
   3   3   7        294.49        296.90        12.55 o                         
   4   3   7         98.83         99.03         6.73 o                         
   5   3   7        186.75        205.53        20.28 o                         
   6   3   7        147.44        145.71        29.87 o                         
   7   3   7         56.55         68.36        16.84 o                         
  -6   4   7         20.90         20.21         9.25 o                         
  -5   4   7        264.58        244.58        13.02 o                         
  -4   4   7         23.36         27.04         7.92 o                         
  -3   4   7        502.27        480.59        13.86 o                         
  -2   4   7        236.92        246.05        11.19 o                         
  -1   4   7        527.66        513.22        12.19 o                         
   0   4   7          5.13         10.16         2.92 o                         
   1   4   7        528.36        510.80        13.12 o                         
   2   4   7        237.77        232.81        10.91 o                         
   3   4   7        502.23        499.64        13.88 o                         
   4   4   7         23.53         19.58         6.74 o                         
   5   4   7        265.04        267.34        18.01 o                         
   6   4   7         20.75         13.14         9.86 o                         
   7   4   7          4.71         15.35        20.23 o                         
  -6   5   7        173.97        164.22        14.38 o                         
  -5   5   7         24.70         36.78        11.97 o                         
  -4   5   7        207.62        194.18        12.33 o                         
  -3   5   7         19.48         20.32         6.59 o                         
  -2   5   7        366.41        362.68        13.08 o                         
  -1   5   7        747.84        791.33        14.25 o                         
   0   5   7         66.81         70.86         4.65 o                         
   1   5   7        748.89        771.18        12.19 o                         
   2   5   7        365.33        373.81         9.75 o                         
   3   5   7         19.48         20.10         4.86 o                         
   4   5   7        207.80        208.70        12.36 o                         
   5   5   7         24.65         29.01         8.81 o                         
   6   5   7        173.81        165.47        18.51 o                         
  -6   6   7         16.97         15.98        10.09 o                         
  -5   6   7         19.03         36.98        12.83 o                         
  -4   6   7        261.72        230.15        13.75 o                         
  -3   6   7          5.77         12.34         6.85 o                         
  -2   6   7         52.79         50.36         7.43 o                         
  -1   6   7       1009.67        992.69        14.95 o                         
   0   6   7        140.47        155.19         6.48 o                         
   1   6   7       1008.50        967.64        15.31 o                         
   2   6   7         52.82         65.63         4.98 o                         
   3   6   7          5.81         14.22         4.54 o                         
   4   6   7        261.35        263.08        12.08 o                         
   5   6   7         19.09         37.73         8.54 o                         
   6   6   7         16.94          4.36        10.65 o                         
  -6   7   7         17.26         11.74        10.34 o                         
  -5   7   7         39.73         34.22        11.00 o                         
  -4   7   7         73.21         82.73        10.35 o                         
  -3   7   7         83.52         89.24         9.70 o                         
  -2   7   7        560.06        574.14        14.68 o                         
  -1   7   7        211.63        225.64         8.53 o                         
   0   7   7         38.99         44.43         5.16 o                         
   1   7   7        211.51        227.59         9.64 o                         
   2   7   7        559.81        549.85        10.76 o                         
   3   7   7         83.37         98.46         7.89 o                         
   4   7   7         73.17         88.57         8.31 o                         
   5   7   7         39.75         40.86        16.74 o                         
   6   7   7         17.39         21.35        11.53 o                         
  -6   8   7        179.94        195.43        16.79 o                         
  -5   8   7         70.15         81.60        11.89 o                         
  -4   8   7        153.29        141.71        18.61 o                         
  -3   8   7        218.04        217.56        13.41 o                         
  -2   8   7        170.83        170.26         8.02 o                         
  -1   8   7        216.52        200.56         7.47 o                         
   0   8   7          1.77          2.31         4.15 o                         
   1   8   7        216.91        211.62         8.08 o                         
   2   8   7        170.50        183.61         7.32 o                         
   3   8   7        217.33        235.52        11.16 o                         
   4   8   7        153.34        141.17        13.09 o                         
   5   8   7         70.06         86.89        12.28 o                         
   6   8   7        180.11        189.05        16.78 o                         
  -5   9   7          3.10         -7.00         9.34 o                         
  -4   9   7         33.54         22.96         9.45 o                         
  -3   9   7        442.66        414.39        26.77 o                         
  -2   9   7         74.47         74.66         6.38 o                         
  -1   9   7        109.53        115.77         7.67 o                         
   0   9   7        215.05        220.35         8.85 o                         
   1   9   7        109.41        111.93         6.98 o                         
   2   9   7         74.44         83.44         7.79 o                         
   3   9   7        442.39        450.92        29.70 o                         
   4   9   7         33.49         31.21         9.35 o                         
   5   9   7          3.07         19.66        10.21 o                         
  -5  10   7         27.49         32.30        10.88 o                         
  -4  10   7        146.37        133.80        13.55 o                         
  -3  10   7         25.34         10.80         8.49 o                         
  -2  10   7          1.92         -0.27         4.89 o                         
  -1  10   7         34.37         32.87         5.14 o                         
   0  10   7         12.31         20.20         5.10 o                         
   1  10   7         34.38         30.88         5.08 o                         
   2  10   7          1.93          2.26         5.84 o                         
   3  10   7         25.33         37.03        10.37 o                         
   4  10   7        146.50        118.88        12.84 o                         
   5  10   7         27.73         22.35        13.39 o                         
  -5  11   7         35.87         49.77        14.68 o                         
  -4  11   7         24.15         32.53        10.37 o                         
  -3  11   7         33.32         33.19         9.45 o                         
  -2  11   7         92.50        101.58        12.15 o                         
  -1  11   7         53.59         68.83         7.16 o                         
   0  11   7         23.82         35.14         5.83 o                         
   1  11   7         53.69         59.81         8.44 o                         
   2  11   7         92.58         83.35        14.13 o                         
   3  11   7         33.09         39.49         9.23 o                         
   4  11   7         24.04         51.85        10.76 o                         
   5  11   7         35.91         55.39        13.74 o                         
  -4  12   7        120.92        130.83        14.69 o                         
  -3  12   7          3.04         13.41        14.34 o                         
  -2  12   7        192.26        209.18        15.62 o                         
  -1  12   7         56.28         53.29         7.79 o                         
   0  12   7         63.82         70.11         8.36 o                         
   1  12   7         56.43         65.59         8.06 o                         
   2  12   7        192.05        212.56        13.84 o                         
   3  12   7          2.96          2.64         8.53 o                         
   4  12   7        120.70        123.41        16.29 o                         
  -3  13   7         40.58         46.06        10.84 o                         
  -2  13   7         26.91         24.39         9.17 o                         
  -1  13   7        208.35        210.66        14.48 o                         
   0  13   7         44.13         50.15        12.64 o                         
   1  13   7        208.29        215.59        13.63 o                         
   2  13   7         26.96         26.75        10.30 o                         
   3  13   7         40.82         53.12        11.61 o                         
  -2  14   7         22.07         25.14        10.15 o                         
  -1  14   7         53.34         47.79        12.76 o                         
   0  14   7         95.16         99.17        11.72 o                         
   1  14   7         53.50         71.56        10.13 o                         
   2  14   7         22.12         20.29         9.25 o                         
  -1  15   7          9.06         17.37        13.16 o                         
   0  15   7         15.53          2.28        20.77 o                         
   1  15   7          9.00         25.92        17.82 o                         
   0   0   8       1628.49       1740.54        35.96 o                         
   1   0   8        888.40        875.88        13.45 o                         
   2   0   8         77.51         75.92         3.94 o                         
   3   0   8        358.62        353.28         9.82 o                         
   4   0   8        203.38        191.78         8.60 o                         
   5   0   8          0.59          1.14         7.30 o                         
   6   0   8          6.35         20.02        11.00 o                         
   7   0   8          3.28        -11.60        11.60 o                         
  -7   1   8         94.32        101.37        15.75 o                         
  -6   1   8         21.15         13.60         9.46 o                         
  -5   1   8         18.46         24.66         6.26 o                         
  -4   1   8         29.09         34.79         5.77 o                         
  -3   1   8         29.80         31.52         4.93 o                         
  -2   1   8        379.72        351.35         9.58 o                         
  -1   1   8        607.20        637.69        10.04 o                         
   0   1   8        325.84        346.09         7.75 o                         
   1   1   8        607.08        635.22        11.85 o                         
   2   1   8        380.39        359.13         9.91 o                         
   3   1   8         29.92         32.70         3.29 o                         
   4   1   8         28.98         27.93         4.85 o                         
   5   1   8         18.61         20.01         7.67 o                         
   6   1   8         21.03         33.59        11.08 o                         
   7   1   8         94.35        102.29        17.24 o                         
  -7   2   8         31.26         14.02        13.65 o                         
  -6   2   8          3.72          9.86         9.37 o                         
  -5   2   8          2.53         11.48         6.16 o                         
  -4   2   8         22.26         24.66         5.74 o                         
  -3   2   8        384.31        379.09         9.85 o                         
  -2   2   8        418.07        417.52         9.27 o                         
  -1   2   8       1147.10       1187.92        15.79 o                         
   0   2   8       1415.43       1449.13        20.11 o                         
   1   2   8       1145.95       1163.18        23.44 o                         
   2   2   8        417.88        418.53        13.20 o                         
   3   2   8        384.27        369.48        11.06 o                         
   4   2   8         22.20         24.57         4.29 o                         
   5   2   8          2.48          4.61         8.75 o                         
   6   2   8          3.73         11.19         9.71 o                         
   7   2   8         31.05         34.23        18.71 o                         
  -6   3   8          4.05          1.81         7.29 o                         
  -5   3   8         25.73         40.44         9.24 o                         
  -4   3   8         80.13         91.42         7.71 o                         
  -3   3   8        229.42        219.25         9.21 o                         
  -2   3   8         71.23         69.63         5.62 o                         
  -1   3   8        249.95        255.63        12.43 o                         
   0   3   8        209.21        235.44         6.40 o                         
   1   3   8        248.99        249.00         6.71 o                         
   2   3   8         71.06         56.77         6.30 o                         
   3   3   8        229.38        231.85        16.50 o                         
   4   3   8         80.56         83.21         9.79 o                         
   5   3   8         25.65         15.84        10.43 o                         
   6   3   8          4.16         -3.93        12.57 o                         
  -6   4   8         47.04         55.31         9.84 o                         
  -5   4   8        190.28        192.30        13.65 o                         
  -4   4   8         29.71         21.70         6.52 o                         
  -3   4   8         58.55         61.27         6.83 o                         
  -2   4   8        239.96        234.49        13.01 o                         
  -1   4   8        176.63        161.89         7.64 o                         
   0   4   8         99.96        126.15         6.92 o                         
   1   4   8        176.67        174.48         7.91 o                         
   2   4   8        240.01        215.75         8.85 o                         
   3   4   8         58.72         55.43         6.75 o                         
   4   4   8         29.57         27.01         7.77 o                         
   5   4   8        189.41        199.12        16.33 o                         
   6   4   8         47.02         23.09        13.01 o                         
  -6   5   8         18.58         24.46        11.95 o                         
  -5   5   8         43.47         38.14         9.09 o                         
  -4   5   8         52.00         43.91         8.20 o                         
  -3   5   8        109.43        132.73        11.57 o                         
  -2   5   8        570.61        584.89        17.06 o                         
  -1   5   8          4.89          2.43         3.33 o                         
   0   5   8        707.12        743.76        20.30 o                         
   1   5   8          4.91          4.64         3.72 o                         
   2   5   8        569.57        577.00        13.90 o                         
   3   5   8        109.64        131.16         8.24 o                         
   4   5   8         52.07         58.13         7.57 o                         
   5   5   8         43.46         35.26         9.30 o                         
   6   5   8         18.64         20.14        13.31 o                         
  -6   6   8         14.31         13.38        12.85 o                         
  -5   6   8         50.74         42.60         9.92 o                         
  -4   6   8        926.47        849.95        24.50 o                         
  -3   6   8        107.97         96.71        11.16 o                         
  -2   6   8         82.49         90.14         8.38 o                         
  -1   6   8        594.86        583.07        14.09 o                         
   0   6   8         85.28         89.89         5.42 o                         
   1   6   8        594.31        584.63        10.61 o                         
   2   6   8         82.94         87.03         5.85 o                         
   3   6   8        108.45        101.10         6.79 o                         
   4   6   8        925.71        891.13        21.79 o                         
   5   6   8         51.00         63.80         9.15 o                         
   6   6   8         14.20          4.34        12.40 o                         
  -6   7   8         20.74         12.08        12.75 o                         
  -5   7   8         30.46         31.87         9.90 o                         
  -4   7   8          4.75          4.66        11.65 o                         
  -3   7   8        349.28        333.45        16.02 o                         
  -2   7   8        314.82        287.55        13.36 o                         
  -1   7   8         49.08         51.19         4.25 o                         
   0   7   8         49.11         59.89         6.38 o                         
   1   7   8         49.08         52.78         7.50 o                         
   2   7   8        316.00        303.70         9.75 o                         
   3   7   8        349.76        333.24        16.38 o                         
   4   7   8          4.85         15.15         6.67 o                         
   5   7   8         30.60         39.41        11.00 o                         
   6   7   8         20.73         32.07        13.55 o                         
  -6   8   8        170.97        156.82        32.78 o                         
  -5   8   8        186.50        191.47        15.18 o                         
  -4   8   8         17.93         24.94        10.47 o                         
  -3   8   8         39.40         30.15         9.57 o                         
  -2   8   8         29.89         37.62         5.93 o                         
  -1   8   8         25.64         25.85         4.21 o                         
   0   8   8          6.98          9.93         5.69 o                         
   1   8   8         25.65         29.92         4.82 o                         
   2   8   8         29.81         38.84         4.77 o                         
   3   8   8         39.40         49.95         7.07 o                         
   4   8   8         18.04         27.21         9.37 o                         
   5   8   8        186.35        191.09        15.81 o                         
   6   8   8        171.11        210.16        24.16 o                         
  -5   9   8        180.99        188.89        16.97 o                         
  -4   9   8         31.05         36.70        10.14 o                         
  -3   9   8        235.05        224.80        24.84 o                         
  -2   9   8        234.64        210.74        13.88 o                         
  -1   9   8        680.54        663.06        14.12 o                         
   0   9   8          0.37          4.11         4.54 o                         
   1   9   8        680.90        659.93        15.86 o                         
   2   9   8        234.79        251.72        11.44 o                         
   3   9   8        235.63        241.52        11.90 o                         
   4   9   8         31.03         42.43        10.20 o                         
   5   9   8        180.83        200.88        27.38 o                         
  -5  10   8         53.01         49.82        11.95 o                         
  -4  10   8         17.03         18.10         9.79 o                         
  -3  10   8          7.92         13.33         8.12 o                         
  -2  10   8         30.09         21.64         8.04 o                         
  -1  10   8         24.27         34.05         5.61 o                         
   0  10   8         55.96         50.69         5.87 o                         
   1  10   8         24.04         38.71         5.42 o                         
   2  10   8         30.21         36.10         7.02 o                         
   3  10   8          7.94          4.46         7.84 o                         
   4  10   8         17.03         10.23         9.53 o                         
   5  10   8         53.06         50.78        15.85 o                         
  -4  11   8        176.89        166.11        16.19 o                         
  -3  11   8         32.38         36.46         9.76 o                         
  -2  11   8          9.88          5.60         8.16 o                         
  -1  11   8         43.34         41.70         6.25 o                         
   0  11   8         15.61          9.68         5.16 o                         
   1  11   8         43.31         46.80         7.48 o                         
   2  11   8          9.90         17.27        12.21 o                         
   3  11   8         32.50         38.13        10.79 o                         
   4  11   8        176.74        159.34        14.54 o                         
  -4  12   8         25.97         37.53        11.46 o                         
  -3  12   8          1.99          6.40         9.23 o                         
  -2  12   8        131.20        134.77        12.74 o                         
  -1  12   8          5.06          9.93         8.14 o                         
   0  12   8        308.14        321.02        13.92 o                         
   1  12   8          5.12          5.98         6.39 o                         
   2  12   8        131.56        136.49        19.64 o                         
   3  12   8          1.99         27.45         9.26 o                         
   4  12   8         26.09         31.70        10.74 o                         
  -3  13   8         34.21         29.94        10.46 o                         
  -2  13   8         17.74         25.80         9.70 o                         
  -1  13   8         22.15         13.44         9.84 o                         
   0  13   8        190.02        207.80        18.41 o                         
   1  13   8         22.17         25.60         8.25 o                         
   2  13   8         17.72         13.83         8.97 o                         
   3  13   8         34.12         39.01         9.91 o                         
  -2  14   8         16.81         24.32        10.79 o                         
  -1  14   8         72.38         62.12        13.39 o                         
   0  14   8          4.26         14.25        12.38 o                         
   1  14   8         72.65         58.49        10.85 o                         
   2  14   8         16.93         20.18         9.24 o                         
   0  15   8          2.23          5.24        12.47 o                         
   1   0   9          4.84          8.93         2.74 o                         
   2   0   9         13.76         13.33         2.91 o                         
   3   0   9         54.48         50.55         4.80 o                         
   4   0   9        256.01        259.39         9.72 o                         
   5   0   9          1.91         -4.64         7.08 o                         
   6   0   9         38.58         25.11        11.53 o                         
  -6   1   9        146.73        137.98        24.32 o                         
  -5   1   9        190.20        187.95        10.18 o                         
  -4   1   9        246.33        266.37        10.34 o                         
  -3   1   9        665.76        659.08        14.34 o                         
  -2   1   9         24.26         21.47         3.02 o                         
  -1   1   9         55.64         67.83         3.73 o                         
   0   1   9        627.44        659.93        12.65 o                         
   1   1   9         55.78         69.53         4.53 o                         
   2   1   9         24.34         26.93         3.19 o                         
   3   1   9        664.96        649.20        12.97 o                         
   4   1   9        246.73        258.95        18.96 o                         
   5   1   9        190.26        164.68        19.57 o                         
   6   1   9        146.43        124.62        20.86 o                         
  -6   2   9         12.71         20.92        10.27 o                         
  -5   2   9        102.28        112.06         8.82 o                         
  -4   2   9        165.73        183.27         9.42 o                         
  -3   2   9         63.87         55.54         5.28 o                         
  -2   2   9         67.02         65.04         4.93 o                         
  -1   2   9          9.66          8.89         3.77 o                         
   0   2   9          0.24         -2.56         3.29 o                         
   1   2   9          9.68          2.58         3.00 o                         
   2   2   9         66.98         73.43         7.25 o                         
   3   2   9         63.73         71.43        10.09 o                         
   4   2   9        165.99        166.27        13.12 o                         
   5   2   9        102.22         95.48        14.17 o                         
   6   2   9         12.67         19.14        10.96 o                         
  -6   3   9          3.54         -4.39        10.48 o                         
  -5   3   9         51.44         44.40         7.30 o                         
  -4   3   9        173.58        143.15         8.88 o                         
  -3   3   9        129.68        123.69         9.94 o                         
  -2   3   9        150.81        163.00         7.84 o                         
  -1   3   9        408.57        398.07        11.95 o                         
   0   3   9        100.96        125.09         5.99 o                         
   1   3   9        408.69        409.47         9.17 o                         
   2   3   9        150.21        159.69         9.19 o                         
   3   3   9        129.68        134.85        13.35 o                         
   4   3   9        173.47        180.12        13.40 o                         
   5   3   9         51.53         26.64        10.00 o                         
   6   3   9          3.58        -12.13        12.13 o                         
  -6   4   9         46.54         42.03         9.97 o                         
  -5   4   9        250.40        248.42        19.42 o                         
  -4   4   9        114.08        110.14         9.46 o                         
  -3   4   9        324.16        304.78        11.35 o                         
  -2   4   9        448.18        450.85        12.09 o                         
  -1   4   9        128.93        150.62         7.18 o                         
   0   4   9        123.37        139.80         7.40 o                         
   1   4   9        129.53        144.73        10.59 o                         
   2   4   9        447.51        460.35        13.85 o                         
   3   4   9        324.06        305.81        12.98 o                         
   4   4   9        113.75        119.14        10.70 o                         
   5   4   9        250.75        230.56        27.86 o                         
   6   4   9         46.74         42.07        13.92 o                         
  -6   5   9          6.04          2.56         8.77 o                         
  -5   5   9         55.71         59.42         9.50 o                         
  -4   5   9         74.26         70.31         9.08 o                         
  -3   5   9         13.40         11.20         6.70 o                         
  -2   5   9         34.01         30.90         6.60 o                         
  -1   5   9         92.63         83.53         4.94 o                         
   0   5   9         85.36         91.59         6.62 o                         
   1   5   9         92.67         85.16         6.60 o                         
   2   5   9         33.94         31.17         5.38 o                         
   3   5   9         13.27         15.14         5.62 o                         
   4   5   9         74.33         73.45         8.92 o                         
   5   5   9         55.91         95.33        12.84 o                         
   6   5   9          6.03          5.91        17.34 o                         
  -6   6   9         24.31         34.01        10.06 o                         
  -5   6   9         25.90         19.04         9.09 o                         
  -4   6   9         90.38         96.96        10.32 o                         
  -3   6   9        121.51        120.85        10.32 o                         
  -2   6   9         21.14         13.36         6.47 o                         
  -1   6   9        173.18        181.68         7.88 o                         
   0   6   9         61.49         72.75         5.92 o                         
   1   6   9        173.33        190.35         5.84 o                         
   2   6   9         21.22         18.51         4.73 o                         
   3   6   9        121.69        129.61         7.76 o                         
   4   6   9         90.83         95.33         9.72 o                         
   5   6   9         25.77         26.39        10.98 o                         
   6   6   9         24.33         10.17        13.44 o                         
  -6   7   9        170.64        174.71        22.37 o                         
  -5   7   9         40.29         43.99        10.16 o                         
  -4   7   9         72.16         72.01        10.11 o                         
  -3   7   9         41.61         31.52        11.05 o                         
  -2   7   9        191.91        186.10        11.76 o                         
  -1   7   9        356.89        341.79        10.90 o                         
   0   7   9         15.90         10.48         4.43 o                         
   1   7   9        356.02        341.73         9.03 o                         
   2   7   9        192.19        186.03         8.11 o                         
   3   7   9         41.76         33.40         6.81 o                         
   4   7   9         72.02         71.61         8.48 o                         
   5   7   9         40.08         24.40        18.46 o                         
   6   7   9        170.40        137.83        18.49 o                         
  -5   8   9        102.00         98.84        12.58 o                         
  -4   8   9        292.41        308.83        17.11 o                         
  -3   8   9         91.70        103.28        10.56 o                         
  -2   8   9        133.01        129.05        10.63 o                         
  -1   8   9        358.69        341.71        21.39 o                         
   0   8   9         48.85         46.66         5.34 o                         
   1   8   9        358.25        357.17        12.24 o                         
   2   8   9        132.51        132.30         7.71 o                         
   3   8   9         91.84         94.44         8.61 o                         
   4   8   9        292.62        298.60        17.31 o                         
   5   8   9        102.31        100.78        13.45 o                         
  -5   9   9        114.93        111.12        17.86 o                         
  -4   9   9        102.88        102.85        12.19 o                         
  -3   9   9         35.75         27.80         8.69 o                         
  -2   9   9         24.88         21.36         7.73 o                         
  -1   9   9         78.59         96.01         8.28 o                         
   0   9   9         41.85         33.13         6.52 o                         
   1   9   9         78.66         86.30         6.34 o                         
   2   9   9         24.83         28.05         6.72 o                         
   3   9   9         35.96         32.48         7.30 o                         
   4   9   9        102.88        106.99        12.55 o                         
   5   9   9        115.11         82.76        13.43 o                         
  -5  10   9         19.19         26.56        13.87 o                         
  -4  10   9         74.03         78.44        11.99 o                         
  -3  10   9        182.98        185.83        14.02 o                         
  -2  10   9         34.61         27.33         8.55 o                         
  -1  10   9        164.53        161.83         8.78 o                         
   0  10   9         32.20         42.06         5.76 o                         
   1  10   9        164.53        168.97         8.98 o                         
   2  10   9         34.79         41.79         7.34 o                         
   3  10   9        183.17        167.76        13.44 o                         
   4  10   9         74.09         80.80        15.43 o                         
   5  10   9         19.16         24.64        21.98 o                         
  -4  11   9         47.27         56.76        11.35 o                         
  -3  11   9        109.16        118.22        12.50 o                         
  -2  11   9        108.76         99.61        11.38 o                         
  -1  11   9         87.04         86.76        10.54 o                         
   0  11   9        403.71        366.14        12.00 o                         
   1  11   9         87.05         83.91         8.45 o                         
   2  11   9        108.73        105.63        13.24 o                         
   3  11   9        109.27         93.06        11.40 o                         
   4  11   9         47.23         50.22        11.21 o                         
  -4  12   9          5.78          5.68        10.01 o                         
  -3  12   9         57.83         59.72        11.29 o                         
  -2  12   9        203.91        180.87        24.24 o                         
  -1  12   9         42.14         51.06        11.94 o                         
   0  12   9          0.96         13.91         7.34 o                         
   1  12   9         42.31         38.17         7.68 o                         
   2  12   9        204.07        173.97        16.79 o                         
   3  12   9         57.71         57.80        10.79 o                         
   4  12   9          5.80         -3.03        10.42 o                         
  -3  13   9          1.14          1.97         9.93 o                         
  -2  13   9         54.62         54.41        10.85 o                         
  -1  13   9         18.39         32.78        11.55 o                         
   0  13   9          1.37          5.84         9.94 o                         
   1  13   9         18.44         16.41         9.04 o                         
   2  13   9         54.71         53.19        13.71 o                         
   3  13   9          1.15          6.66        11.33 o                         
  -2  14   9          4.19         26.37        14.52 o                         
  -1  14   9        116.16         93.05        14.90 o                         
   0  14   9         64.07         76.02        16.68 o                         
   1  14   9        116.18        108.91        12.79 o                         
   2  14   9          4.23         11.92         9.40 o                         
   0   0  10        548.72        580.25        17.03 o                         
   1   0  10        138.05        147.10        10.70 o                         
   2   0  10        224.73        217.59         6.81 o                         
   3   0  10         56.75         55.31         5.14 o                         
   4   0  10         44.56         41.83         7.68 o                         
   5   0  10        299.47        286.66        28.70 o                         
   6   0  10        152.12        148.69        15.45 o                         
  -6   1  10         21.58         19.89        11.56 o                         
  -5   1  10         85.96         54.94         9.25 o                         
  -4   1  10        225.71        241.71         9.91 o                         
  -3   1  10        206.86        216.79         8.75 o                         
  -2   1  10         39.59         46.11         5.38 o                         
  -1   1  10        167.50        158.93         7.60 o                         
   0   1  10        137.15        136.95         6.24 o                         
   1   1  10        167.82        159.01         9.37 o                         
   2   1  10         39.43         42.57         3.89 o                         
   3   1  10        206.66        206.23         9.81 o                         
   4   1  10        225.46        241.35        15.93 o                         
   5   1  10         85.93         68.01        11.97 o                         
   6   1  10         21.68          1.97        12.02 o                         
  -6   2  10         88.30         72.77        13.88 o                         
  -5   2  10         73.31         66.33         7.74 o                         
  -4   2  10        259.01        255.30        11.62 o                         
  -3   2  10        535.44        548.88        23.03 o                         
  -2   2  10        221.71        213.51         7.51 o                         
  -1   2  10         82.67         93.51         4.26 o                         
   0   2  10         46.70         44.31         4.64 o                         
   1   2  10         82.71        104.70         8.01 o                         
   2   2  10        221.04        224.05         8.46 o                         
   3   2  10        535.51        528.99        27.39 o                         
   4   2  10        259.00        267.95        15.00 o                         
   5   2  10         73.33         63.58        11.51 o                         
   6   2  10         88.51         66.86        15.99 o                         
  -6   3  10         54.56         67.51        12.55 o                         
  -5   3  10         86.67         81.67         8.61 o                         
  -4   3  10        669.86        659.57        16.52 o                         
  -3   3  10         18.11         23.62         5.37 o                         
  -2   3  10        346.26        354.68        10.88 o                         
  -1   3  10        327.65        309.74         7.48 o                         
   0   3  10        377.48        386.87         9.95 o                         
   1   3  10        327.62        311.01         8.90 o                         
   2   3  10        346.60        342.65        21.92 o                         
   3   3  10         18.09         10.51         7.02 o                         
   4   3  10        669.43        621.57        26.49 o                         
   5   3  10         86.70         56.14        11.11 o                         
   6   3  10         54.30         52.04        16.94 o                         
  -6   4  10         25.14         27.19        12.62 o                         
  -5   4  10         93.61         89.85         9.08 o                         
  -4   4  10        110.47        132.62        14.15 o                         
  -3   4  10        104.64        109.59         7.89 o                         
  -2   4  10         38.63         46.77         5.91 o                         
  -1   4  10         73.35         66.27         5.91 o                         
   0   4  10        148.73        150.50         7.97 o                         
   1   4  10         73.31         74.17         7.16 o                         
   2   4  10         38.74         41.61         6.42 o                         
   3   4  10        104.53        118.61        10.53 o                         
   4   4  10        110.29        139.60        17.68 o                         
   5   4  10         93.63         84.22        15.12 o                         
   6   4  10         25.04         59.65        20.38 o                         
  -6   5  10         34.56          7.58        12.69 o                         
  -5   5  10         28.12         26.50         8.59 o                         
  -4   5  10        205.16        205.27        11.06 o                         
  -3   5  10         39.78         32.98         6.46 o                         
  -2   5  10        215.77        222.24         9.84 o                         
  -1   5  10        193.75        201.14         9.87 o                         
   0   5  10         95.42         93.75         5.91 o                         
   1   5  10        193.34        204.48         6.93 o                         
   2   5  10        215.68        215.77        14.08 o                         
   3   5  10         39.79         45.70         9.05 o                         
   4   5  10        205.39        199.85        12.48 o                         
   5   5  10         28.16         36.00        11.21 o                         
   6   5  10         34.69         37.76        14.31 o                         
  -6   6  10         19.18         26.68        18.07 o                         
  -5   6  10        250.08        228.89        14.33 o                         
  -4   6  10         14.66          3.10         8.14 o                         
  -3   6  10        456.17        443.15        16.99 o                         
  -2   6  10         42.86         44.98         7.19 o                         
  -1   6  10        254.31        246.91         7.46 o                         
   0   6  10         69.28         73.95         5.85 o                         
   1   6  10        254.12        263.10        10.86 o                         
   2   6  10         42.80         39.07         5.89 o                         
   3   6  10        454.93        445.58        13.99 o                         
   4   6  10         14.73         11.32         7.82 o                         
   5   6  10        250.25        236.18        15.08 o                         
   6   6  10         19.05        -13.91        25.93 o                         
  -5   7  10         37.37         27.05         9.90 o                         
  -4   7  10          1.36         -5.82         7.66 o                         
  -3   7  10        174.40        169.79        11.91 o                         
  -2   7  10         80.46         79.56         9.06 o                         
  -1   7  10         12.27         12.12         6.52 o                         
   0   7  10        315.87        310.28        10.01 o                         
   1   7  10         12.36          8.70         4.87 o                         
   2   7  10         80.27         82.76         7.63 o                         
   3   7  10        174.54        176.09        10.62 o                         
   4   7  10          1.37          5.94         7.00 o                         
   5   7  10         37.50         30.34        12.64 o                         
  -5   8  10         40.36         35.74        10.77 o                         
  -4   8  10         40.06         32.36         9.43 o                         
  -3   8  10         10.94         15.37         7.72 o                         
  -2   8  10         63.59         52.00         8.69 o                         
  -1   8  10         52.08         61.59         9.70 o                         
   0   8  10        211.51        233.60        10.55 o                         
   1   8  10         52.12         55.92         5.85 o                         
   2   8  10         63.68         65.61         6.04 o                         
   3   8  10         11.01         12.47         8.20 o                         
   4   8  10         40.07         26.10         9.93 o                         
   5   8  10         40.23         53.12        13.81 o                         
  -5   9  10         46.25         54.54        12.03 o                         
  -4   9  10         87.33         70.67        11.26 o                         
  -3   9  10         49.02         29.07         8.92 o                         
  -2   9  10        285.26        263.29        14.63 o                         
  -1   9  10        378.69        377.96        21.12 o                         
   0   9  10          2.95         -1.28         4.61 o                         
   1   9  10        378.95        365.49        12.81 o                         
   2   9  10        284.60        304.98        16.08 o                         
   3   9  10         48.88         56.07         8.12 o                         
   4   9  10         86.97         91.77        12.09 o                         
   5   9  10         46.18         57.61        12.88 o                         
  -4  10  10         15.59         18.76        10.29 o                         
  -3  10  10         14.73         19.51         8.98 o                         
  -2  10  10         40.92         32.91         8.81 o                         
  -1  10  10         45.65         36.21         8.61 o                         
   0  10  10          7.50          7.32         5.01 o                         
   1  10  10         45.70         32.41         6.81 o                         
   2  10  10         40.66         50.68         7.82 o                         
   3  10  10         14.73          6.05         8.40 o                         
   4  10  10         15.61         -3.52         9.65 o                         
  -4  11  10          2.19         -9.19         9.19 o                         
  -3  11  10          2.23         -5.08         8.58 o                         
  -2  11  10         71.58         65.32        10.51 o                         
  -1  11  10         36.39         48.71         9.28 o                         
   0  11  10        151.94        158.19        10.49 o                         
   1  11  10         36.18         46.73         7.35 o                         
   2  11  10         71.55         67.19         9.77 o                         
   3  11  10          2.21          6.44        12.28 o                         
   4  11  10          2.19         -2.87         9.81 o                         
  -3  12  10          5.71         -0.88         9.58 o                         
  -2  12  10         23.52         10.54         9.34 o                         
  -1  12  10         82.52         92.70        23.38 o                         
   0  12  10         40.35         33.09        10.76 o                         
   1  12  10         82.50         98.91         9.46 o                         
   2  12  10         23.50         15.94         8.38 o                         
   3  12  10          5.61          7.81         9.19 o                         
  -2  13  10         19.39         11.48         9.87 o                         
  -1  13  10         98.66        107.90        14.30 o                         
   0  13  10          7.00         -0.95         9.66 o                         
   1  13  10         98.99         91.64        12.13 o                         
   2  13  10         19.41          7.31         9.15 o                         
  -1  14  10         91.62         98.62        14.98 o                         
   0  14  10          8.90         11.32        12.44 o                         
   1  14  10         91.60         99.54        18.27 o                         
   1   0  11          6.47         11.86         4.03 o                         
   2   0  11        503.32        519.67        12.17 o                         
   3   0  11        278.57        276.80        15.12 o                         
   4   0  11        609.63        585.16        18.38 o                         
   5   0  11         29.52         23.43        12.36 o                         
   6   0  11        174.89        201.83        28.00 o                         
  -6   1  11         67.01         62.67        13.59 o                         
  -5   1  11         41.21         36.17        12.71 o                         
  -4   1  11        453.00        421.03        16.87 o                         
  -3   1  11        820.61        816.03        17.07 o                         
  -2   1  11        145.85        151.06         5.75 o                         
  -1   1  11        190.62        189.06         6.48 o                         
   0   1  11       1381.21       1332.13        21.81 o                         
   1   1  11        191.18        206.36         7.48 o                         
   2   1  11        146.33        142.38         6.27 o                         
   3   1  11        820.69        805.92        20.08 o                         
   4   1  11        453.65        451.69        24.38 o                         
   5   1  11         41.07         39.92        11.04 o                         
   6   1  11         66.81         41.19        13.62 o                         
  -6   2  11          4.70         -3.19        12.55 o                         
  -5   2  11        108.50         99.28        11.54 o                         
  -4   2  11        136.20        128.57        12.54 o                         
  -3   2  11        161.34        167.34        11.64 o                         
  -2   2  11         23.71         21.94         4.54 o                         
  -1   2  11        965.08        944.57        17.31 o                         
   0   2  11          2.47          4.24         6.46 o                         
   1   2  11        964.25        936.21        16.63 o                         
   2   2  11         23.83         26.15         5.06 o                         
   3   2  11        160.99        163.81         8.31 o                         
   4   2  11        136.50        129.83        12.10 o                         
   5   2  11        108.30        124.45        15.67 o                         
   6   2  11          4.62        -11.39        12.88 o                         
  -6   3  11         65.54         62.23        14.45 o                         
  -5   3  11        378.35        324.33        21.15 o                         
  -4   3  11         55.60         60.79         7.84 o                         
  -3   3  11        424.62        443.19        15.79 o                         
  -2   3  11         29.05         29.18         5.30 o                         
  -1   3  11         25.15         26.73         5.07 o                         
   0   3  11          1.93          0.62         3.96 o                         
   1   3  11         25.17         25.97         3.53 o                         
   2   3  11         29.03         30.23         6.56 o                         
   3   3  11        424.53        394.23        17.50 o                         
   4   3  11         55.43         50.64         9.61 o                         
   5   3  11        378.35        348.35        28.99 o                         
   6   3  11         65.78         53.68        15.31 o                         
  -6   4  11         98.91         88.27        15.17 o                         
  -5   4  11         31.37         48.95         8.27 o                         
  -4   4  11         69.43         74.07         8.12 o                         
  -3   4  11        407.24        409.18        13.04 o                         
  -2   4  11         19.04         10.03         5.11 o                         
  -1   4  11        378.29        377.86        12.57 o                         
   0   4  11         38.80         40.09         5.03 o                         
   1   4  11        378.74        358.63         9.55 o                         
   2   4  11         18.89         25.49         6.57 o                         
   3   4  11        407.08        403.12        15.55 o                         
   4   4  11         69.32         75.37        15.15 o                         
   5   4  11         31.65         27.91        13.90 o                         
   6   4  11         98.95         69.90        16.15 o                         
  -6   5  11         46.81         43.11        14.23 o                         
  -5   5  11        118.01        109.61        11.08 o                         
  -4   5  11        193.77        177.03        10.66 o                         
  -3   5  11        607.93        588.03        15.80 o                         
  -2   5  11        885.43        831.20        17.97 o                         
  -1   5  11        163.34        173.97         6.59 o                         
   0   5  11        634.72        610.94        13.45 o                         
   1   5  11        163.66        159.78         7.18 o                         
   2   5  11        885.88        817.14        20.78 o                         
   3   5  11        607.55        582.49        18.64 o                         
   4   5  11        194.13        189.29        12.73 o                         
   5   5  11        118.13        132.70        18.11 o                         
   6   5  11         46.84         50.22        15.63 o                         
  -5   6  11         43.82         44.77        10.21 o                         
  -4   6  11         16.55         16.34         7.59 o                         
  -3   6  11         58.21         55.40         8.30 o                         
  -2   6  11        747.67        730.38        19.02 o                         
  -1   6  11        396.57        409.72        13.74 o                         
   0   6  11         53.82         57.16         5.61 o                         
   1   6  11        396.73        394.37        12.24 o                         
   2   6  11        747.56        709.25        18.47 o                         
   3   6  11         57.90         59.26         8.91 o                         
   4   6  11         16.55         17.54        10.85 o                         
   5   6  11         43.69         34.92        16.46 o                         
   6   6  11         70.88         47.00        17.03 o                         
  -5   7  11         80.99         83.66        11.37 o                         
  -4   7  11        149.32        144.93        12.52 o                         
  -3   7  11          9.94          6.79         7.53 o                         
  -2   7  11        129.26        127.63        10.71 o                         
  -1   7  11        105.51        114.99        10.85 o                         
   0   7  11         33.50         27.80         6.17 o                         
   1   7  11        105.24        111.10        10.89 o                         
   2   7  11        129.24        131.53         8.29 o                         
   3   7  11         10.01          5.87         7.26 o                         
   4   7  11        149.41        182.48        20.99 o                         
   5   7  11         80.83         99.02        15.71 o                         
  -5   8  11         73.20         83.85        23.88 o                         
  -4   8  11        115.18        111.12        12.27 o                         
  -3   8  11         46.83         36.88         9.04 o                         
  -2   8  11        401.52        376.75        16.70 o                         
  -1   8  11        353.38        372.18        15.61 o                         
   0   8  11        226.15        242.32        12.09 o                         
   1   8  11        353.51        348.27        12.25 o                         
   2   8  11        400.86        403.30        15.89 o                         
   3   8  11         47.09         50.87        13.21 o                         
   4   8  11        114.88        132.77        15.52 o                         
   5   8  11         73.05         82.26        16.49 o                         
  -5   9  11         13.97         18.35        10.80 o                         
  -4   9  11          1.62         -0.78         8.88 o                         
  -3   9  11          3.78          4.25         8.39 o                         
  -2   9  11         58.64         52.56         9.31 o                         
  -1   9  11        306.47        310.01        15.33 o                         
   0   9  11        126.32        148.21         9.84 o                         
   1   9  11        306.62        315.35        11.11 o                         
   2   9  11         58.47         67.99         8.22 o                         
   3   9  11          3.85         10.92         7.14 o                         
   4   9  11          1.64         15.09         9.73 o                         
   5   9  11         13.87         33.19        13.60 o                         
  -4  10  11         91.96         74.87        20.00 o                         
  -3  10  11         37.49         38.98         9.93 o                         
  -2  10  11         58.92         61.92        10.51 o                         
  -1  10  11         33.52         38.95         9.01 o                         
   0  10  11        464.50        468.15        14.56 o                         
   1  10  11         33.40         41.72         7.08 o                         
   2  10  11         59.07         55.55         8.13 o                         
   3  10  11         37.48         39.96        10.12 o                         
   4  10  11         91.53        109.02        13.16 o                         
  -4  11  11         47.50         58.31        12.43 o                         
  -3  11  11         55.69         59.50        11.13 o                         
  -2  11  11         33.61         39.13         9.92 o                         
  -1  11  11        109.46        101.84        11.16 o                         
   0  11  11         24.24         30.62         8.70 o                         
   1  11  11        109.49        130.69         9.89 o                         
   2  11  11         33.84         41.80         8.50 o                         
   3  11  11         55.56         61.79        13.25 o                         
   4  11  11         47.55         36.15        14.23 o                         
  -3  12  11          5.16         -3.91         9.62 o                         
  -2  12  11         61.01         76.86        11.40 o                         
  -1  12  11        194.13        206.12        14.73 o                         
   0  12  11         30.37         50.40        11.89 o                         
   1  12  11        193.91        185.29        13.09 o                         
   2  12  11         60.96         61.23        10.11 o                         
   3  12  11          5.18         12.28         9.06 o                         
  -2  13  11        131.34        150.34        25.31 o                         
  -1  13  11         40.63         33.25        15.29 o                         
   0  13  11         41.84         54.23        12.57 o                         
   1  13  11         40.62         40.30        14.70 o                         
   2  13  11        131.14        139.95        14.96 o                         
   0  14  11          0.05         27.63        17.70 o                         
   0   0  12        457.10        459.66        16.07 o                         
   1   0  12        364.44        339.12         9.83 o                         
   2   0  12       1135.45       1067.22        19.43 o                         
   3   0  12        332.27        365.19        11.41 o                         
   4   0  12        127.04        132.01        10.89 o                         
   5   0  12          9.85         11.48        10.56 o                         
   6   0  12        158.98        182.22        25.91 o                         
  -6   1  12         45.97         38.71        17.10 o                         
  -5   1  12         87.36        109.70        13.75 o                         
  -4   1  12        170.62        167.29        21.26 o                         
  -3   1  12        250.30        258.43        12.40 o                         
  -2   1  12        267.56        273.08         8.02 o                         
  -1   1  12        109.54         98.07         6.31 o                         
   0   1  12         34.99         53.15         5.36 o                         
   1   1  12        109.42         97.06         7.53 o                         
   2   1  12        268.25        274.07        11.69 o                         
   3   1  12        250.56        245.58        11.94 o                         
   4   1  12        170.14        178.30        14.42 o                         
   5   1  12         87.61         95.28        17.99 o                         
   6   1  12         45.90         40.29        15.12 o                         
  -6   2  12          1.85         11.63        11.72 o                         
  -5   2  12         54.94         38.70        12.17 o                         
  -4   2  12          0.33         -3.26         5.27 o                         
  -3   2  12       1044.94       1018.87        20.32 o                         
  -2   2  12       1115.13       1058.23        20.01 o                         
  -1   2  12        332.75        312.93         9.89 o                         
   0   2  12          7.26         11.66         4.73 o                         
   1   2  12        332.10        328.16         9.31 o                         
   2   2  12       1115.29       1061.80        25.48 o                         
   3   2  12       1044.74       1014.77        28.34 o                         
   4   2  12          0.32         10.91         8.79 o                         
   5   2  12         54.84         58.62        12.13 o                         
   6   2  12          1.77          1.32        13.51 o                         
  -6   3  12         14.15         15.04        13.30 o                         
  -5   3  12         19.67         16.11         9.45 o                         
  -4   3  12        145.15        130.84         9.04 o                         
  -3   3  12         65.95         64.52         6.75 o                         
  -2   3  12        514.53        513.96        13.40 o                         
  -1   3  12       1045.43       1001.36        16.52 o                         
   0   3  12          3.45         14.93         4.57 o                         
   1   3  12       1045.89        993.32        17.67 o                         
   2   3  12        514.19        506.03        16.33 o                         
   3   3  12         66.42         54.89         8.79 o                         
   4   3  12        145.13        136.15        13.05 o                         
   5   3  12         19.60         15.11         9.79 o                         
   6   3  12         14.02         16.72        16.41 o                         
  -6   4  12         14.37        -10.16        19.24 o                         
  -5   4  12        151.11        171.08        14.95 o                         
  -4   4  12         38.86         61.81        10.36 o                         
  -3   4  12        806.02        770.88        24.68 o                         
  -2   4  12        104.39        121.63        10.23 o                         
  -1   4  12        207.88        214.48         9.60 o                         
   0   4  12        630.49        638.88        14.12 o                         
   1   4  12        207.10        187.46         8.98 o                         
   2   4  12        104.44         95.13         8.97 o                         
   3   4  12        807.34        783.42        43.56 o                         
   4   4  12         38.98         47.77         9.60 o                         
   5   4  12        150.49        185.29        18.95 o                         
   6   4  12         14.45          7.40        13.66 o                         
  -5   5  12         27.85         24.65         8.76 o                         
  -4   5  12        121.89        114.57         9.53 o                         
  -3   5  12         39.81         51.97         7.17 o                         
  -2   5  12        611.65        584.50        15.31 o                         
  -1   5  12        624.91        604.48        20.14 o                         
   0   5  12        257.29        250.37         9.38 o                         
   1   5  12        624.16        578.63        26.74 o                         
   2   5  12        611.70        600.62        17.83 o                         
   3   5  12         39.90         40.81         7.82 o                         
   4   5  12        121.57        106.16        13.68 o                         
   5   5  12         28.09          0.51        13.59 o                         
  -5   6  12          3.24         10.99         8.76 o                         
  -4   6  12         14.56         21.72         7.98 o                         
  -3   6  12         59.03         54.99         8.52 o                         
  -2   6  12        586.68        591.86        17.30 o                         
  -1   6  12        360.75        339.49        14.67 o                         
   0   6  12        609.58        624.72        14.26 o                         
   1   6  12        360.46        347.72        11.91 o                         
   2   6  12        587.30        533.86        15.14 o                         
   3   6  12         58.75         60.32         7.43 o                         
   4   6  12         14.42         18.39         8.67 o                         
   5   6  12          3.20          5.26         9.46 o                         
  -5   7  12         12.44          6.21         9.06 o                         
  -4   7  12          2.85          5.98         7.78 o                         
  -3   7  12        116.82        123.14        10.67 o                         
  -2   7  12        300.74        295.12        13.93 o                         
  -1   7  12         43.89         51.78        13.43 o                         
   0   7  12        678.69        659.54        14.88 o                         
   1   7  12         43.92         50.24         6.87 o                         
   2   7  12        301.22        308.99        17.75 o                         
   3   7  12        117.25        115.35        11.04 o                         
   4   7  12          2.87         -0.88         8.01 o                         
   5   7  12         12.59         12.67        12.91 o                         
  -5   8  12         16.40         13.57         9.79 o                         
  -4   8  12         51.83         68.97        13.36 o                         
  -3   8  12         45.66         54.63         9.66 o                         
  -2   8  12        297.57        280.13        15.01 o                         
  -1   8  12        186.84        199.20        11.73 o                         
   0   8  12         68.51         88.96         7.85 o                         
   1   8  12        186.85        201.60         9.97 o                         
   2   8  12        297.63        289.28        16.34 o                         
   3   8  12         45.35         44.07         9.14 o                         
   4   8  12         51.87         35.93        10.12 o                         
   5   8  12         16.22         19.72        14.30 o                         
  -4   9  12         70.05         71.04        11.33 o                         
  -3   9  12         36.50         43.00        12.17 o                         
  -2   9  12         66.29         47.86         9.34 o                         
  -1   9  12        473.27        468.44        33.60 o                         
   0   9  12         52.94         52.30        10.39 o                         
   1   9  12        473.22        479.07        14.40 o                         
   2   9  12         66.09         59.06        14.81 o                         
   3   9  12         36.58         49.09         9.93 o                         
   4   9  12         70.16         98.94        15.22 o                         
  -4  10  12          9.76         -2.46         9.70 o                         
  -3  10  12         57.66         46.74        10.41 o                         
  -2  10  12         13.46          8.54         8.57 o                         
  -1  10  12        131.46        130.82        12.90 o                         
   0  10  12        369.80        334.52        23.33 o                         
   1  10  12        131.35        134.64        10.92 o                         
   2  10  12         13.67          5.52         6.79 o                         
   3  10  12         57.59         64.00        11.15 o                         
   4  10  12          9.82         23.30        11.82 o                         
  -3  11  12          6.88         25.49        10.08 o                         
  -2  11  12         39.37         45.04        10.19 o                         
  -1  11  12        636.34        624.72        22.77 o                         
   0  11  12        205.74        205.51        24.10 o                         
   1  11  12        636.03        630.64        27.52 o                         
   2  11  12         39.23         32.05         7.98 o                         
   3  11  12          6.93          3.21         9.03 o                         
  -3  12  12          2.17         44.07        16.80 o                         
  -2  12  12          2.90         12.55         9.15 o                         
  -1  12  12        146.75        153.40        17.64 o                         
   0  12  12        125.86        121.62        15.13 o                         
   1  12  12        146.97        160.02        16.28 o                         
   2  12  12          2.95          2.12         8.14 o                         
   3  12  12          2.15         10.03        11.57 o                         
  -1  13  12        240.97        244.63        20.28 o                         
   0  13  12        550.34        538.50        29.82 o                         
   1  13  12        241.22        260.57        26.10 o                         
   1   0  13        118.75        123.41         7.09 o                         
   2   0  13       2269.03       2240.46        34.63 o                         
   3   0  13        120.66        127.50         9.80 o                         
   4   0  13         34.09         32.80        10.62 o                         
   5   0  13         48.93         35.55        22.37 o                         
   6   0  13          1.37        -12.13        12.13 o                         
  -6   1  13         19.57         29.01        13.32 o                         
  -5   1  13         28.84         34.56        12.16 o                         
  -4   1  13         21.26         23.26         8.11 o                         
  -3   1  13         45.45         47.62         5.83 o                         
  -2   1  13        441.05        435.64        14.17 o                         
  -1   1  13         44.15         35.56         5.28 o                         
   0   1  13         14.21         15.85         4.89 o                         
   1   1  13         43.87         45.70         6.10 o                         
   2   1  13        440.80        432.47        12.14 o                         
   3   1  13         45.68         56.94         7.50 o                         
   4   1  13         21.45         13.85        13.35 o                         
   5   1  13         28.83         34.00        11.80 o                         
   6   1  13         19.59         22.13        16.06 o                         
  -6   2  13         53.66         56.46        16.50 o                         
  -5   2  13         51.23         32.31        12.04 o                         
  -4   2  13          8.28         13.04         9.51 o                         
  -3   2  13        189.77        192.98         9.28 o                         
  -2   2  13        195.51        193.83         9.09 o                         
  -1   2  13        158.67        168.21         8.31 o                         
   0   2  13        518.10        465.39        12.76 o                         
   1   2  13        158.66        156.26         7.40 o                         
   2   2  13        195.09        193.68         9.43 o                         
   3   2  13        189.88        188.85        13.02 o                         
   4   2  13          8.35         18.41         9.45 o                         
   5   2  13         50.74         44.24        11.63 o                         
   6   2  13         53.78         62.41        16.80 o                         
  -6   3  13         54.49         69.56        17.09 o                         
  -5   3  13         33.26         45.44        12.85 o                         
  -4   3  13        172.62        197.42        12.25 o                         
  -3   3  13        474.61        490.61        14.22 o                         
  -2   3  13        752.09        728.77        16.59 o                         
  -1   3  13        694.31        666.54        15.90 o                         
   0   3  13        165.20        175.54        10.42 o                         
   1   3  13        694.40        669.92        14.08 o                         
   2   3  13        751.78        710.85        20.14 o                         
   3   3  13        474.25        479.18        18.15 o                         
   4   3  13        173.01        147.94        12.95 o                         
   5   3  13         33.35         31.10        13.40 o                         
   6   3  13         54.25         50.92        22.31 o                         
  -5   4  13          9.04         11.04         9.74 o                         
  -4   4  13         45.61         49.84         7.52 o                         
  -3   4  13        221.22        214.08        12.31 o                         
  -2   4  13        318.26        333.64        11.98 o                         
  -1   4  13        140.09        128.76         8.00 o                         
   0   4  13        368.38        340.22        15.32 o                         
   1   4  13        140.20        151.11         8.64 o                         
   2   4  13        318.03        302.40        14.42 o                         
   3   4  13        221.98        202.11        15.75 o                         
   4   4  13         45.44         29.95        12.93 o                         
   5   4  13          9.12         -0.17        12.69 o                         
  -5   5  13         38.57         28.28        10.78 o                         
  -4   5  13          6.43         13.88         6.79 o                         
  -3   5  13         23.51         24.80         6.46 o                         
  -2   5  13         18.64         24.45         6.30 o                         
  -1   5  13        111.68        103.25         7.65 o                         
   0   5  13         37.13         38.58         5.62 o                         
   1   5  13        111.52        114.93         7.99 o                         
   2   5  13         18.63         19.58         7.12 o                         
   3   5  13         23.57         31.05         7.91 o                         
   4   5  13          6.58        -10.89        17.89 o                         
   5   5  13         38.85         22.16        12.41 o                         
  -5   6  13        241.88        246.96        23.44 o                         
  -4   6  13         73.41         92.84        10.25 o                         
  -3   6  13         22.96         14.10         8.85 o                         
  -2   6  13         18.58         21.92         7.17 o                         
  -1   6  13        613.63        573.68        17.01 o                         
   0   6  13        392.60        375.01        12.23 o                         
   1   6  13        613.37        596.40        15.63 o                         
   2   6  13         18.76          9.05         6.23 o                         
   3   6  13         22.90         19.12         7.50 o                         
   4   6  13         73.60         77.78        11.01 o                         
   5   6  13        242.01        276.55        18.64 o                         
  -5   7  13         72.28         62.75        11.01 o                         
  -4   7  13        192.23        180.70        12.98 o                         
  -3   7  13        340.75        312.51        24.49 o                         
  -2   7  13         13.40         13.09         7.16 o                         
  -1   7  13        139.51        133.58        10.17 o                         
   0   7  13         72.01         69.96         6.54 o                         
   1   7  13        139.63        150.62        12.63 o                         
   2   7  13         13.47          7.44         6.04 o                         
   3   7  13        340.66        298.26        15.51 o                         
   4   7  13        192.87        193.91        14.07 o                         
   5   7  13         72.08         77.80        15.76 o                         
  -4   8  13         23.13         28.38         9.28 o                         
  -3   8  13         15.49         22.60         8.45 o                         
  -2   8  13         24.51         25.59         8.09 o                         
  -1   8  13        438.65        435.47        16.07 o                         
   0   8  13         61.91         59.28         8.65 o                         
   1   8  13        438.62        433.66        14.01 o                         
   2   8  13         24.63         21.92         7.95 o                         
   3   8  13         15.48         26.20         8.59 o                         
   4   8  13         23.15         29.86        10.18 o                         
  -4   9  13        113.60        113.01        12.24 o                         
  -3   9  13         42.28         54.34         9.78 o                         
  -2   9  13        173.91        179.49        16.83 o                         
  -1   9  13        294.32        295.26        14.48 o                         
   0   9  13        819.88        748.14        35.12 o                         
   1   9  13        294.79        299.63        12.10 o                         
   2   9  13        173.71        179.45        16.97 o                         
   3   9  13         42.55         53.94         9.74 o                         
   4   9  13        113.61         88.44        15.30 o                         
  -4  10  13         29.00         -3.43        13.37 o                         
  -3  10  13         34.94         65.82        17.22 o                         
  -2  10  13         13.72         42.48        20.36 o                         
  -1  10  13         67.98         73.32        10.46 o                         
   0  10  13         37.88         32.78         8.90 o                         
   1  10  13         68.34         76.83        10.35 o                         
   2  10  13         13.76          2.26         9.12 o                         
   3  10  13         35.04         40.52        11.95 o                         
   4  10  13         29.20         22.19        13.64 o                         
  -3  11  13         53.63         55.89        14.39 o                         
  -2  11  13         23.48         29.89         9.92 o                         
  -1  11  13        144.19        156.60        13.81 o                         
   0  11  13        100.75        124.73        24.08 o                         
   1  11  13        143.89        161.43        16.03 o                         
   2  11  13         23.61         29.40         9.11 o                         
   3  11  13         53.45         51.33        13.80 o                         
  -2  12  13         47.34         51.35        11.27 o                         
  -1  12  13        202.91        221.55        23.18 o                         
   0  12  13        224.03        244.34        34.15 o                         
   1  12  13        202.58        206.17        18.33 o                         
   2  12  13         47.07         57.83        21.93 o                         
   0  13  13        158.31        181.24        18.28 o                         
   0   0  14        152.26        141.88        11.00 o                         
   1   0  14        173.16        182.16         8.36 o                         
   2   0  14        139.62        124.86         7.25 o                         
   3   0  14         58.42         41.95         9.35 o                         
   4   0  14         33.38         35.91        10.80 o                         
   5   0  14        267.41        281.50        19.68 o                         
  -5   1  14         29.78         21.90        14.96 o                         
  -4   1  14         25.65          9.50        10.29 o                         
  -3   1  14        929.82        876.81        21.99 o                         
  -2   1  14        243.95        237.90        11.55 o                         
  -1   1  14         77.27         68.39         6.28 o                         
   0   1  14         16.43         18.73         4.90 o                         
   1   1  14         77.76         82.28         6.29 o                         
   2   1  14        244.09        238.55        11.03 o                         
   3   1  14        929.25        869.74        41.37 o                         
   4   1  14         25.59         53.88        10.95 o                         
   5   1  14         29.87         50.17        12.54 o                         
  -5   2  14         47.45         84.84        16.11 o                         
  -4   2  14         26.63         41.78         9.61 o                         
  -3   2  14        131.87        150.33         8.77 o                         
  -2   2  14        208.29        184.66         9.31 o                         
  -1   2  14         45.79         48.14         6.00 o                         
   0   2  14         80.27         80.23         6.54 o                         
   1   2  14         45.78         65.86         5.76 o                         
   2   2  14        208.28        201.55         9.85 o                         
   3   2  14        131.80        119.69        11.49 o                         
   4   2  14         26.59         35.66        10.28 o                         
   5   2  14         47.80         52.02        12.72 o                         
  -5   3  14        149.89        161.59        33.58 o                         
  -4   3  14        189.44        179.26        13.80 o                         
  -3   3  14        159.75        180.15        13.35 o                         
  -2   3  14        350.50        352.22        14.86 o                         
  -1   3  14          9.17          1.71         4.88 o                         
   0   3  14         90.20         89.17         6.83 o                         
   1   3  14          9.17         10.40         4.36 o                         
   2   3  14        350.80        339.90        15.26 o                         
   3   3  14        159.72        164.85        12.61 o                         
   4   3  14        189.37        194.21        14.59 o                         
   5   3  14        149.67        159.47        17.66 o                         
  -5   4  14         71.48         97.77        15.22 o                         
  -4   4  14        251.62        251.76        15.53 o                         
  -3   4  14         74.71         78.47         7.94 o                         
  -2   4  14        149.46        146.78         9.04 o                         
  -1   4  14         72.39         72.24         6.95 o                         
   0   4  14         20.97         17.39         5.29 o                         
   1   4  14         72.65         80.87         9.58 o                         
   2   4  14        149.17        141.61        10.88 o                         
   3   4  14         74.59         78.03        11.29 o                         
   4   4  14        251.81        281.81        16.14 o                         
   5   4  14         71.52         58.65        14.56 o                         
  -5   5  14         43.90         51.52        12.10 o                         
  -4   5  14         96.45         89.71         9.07 o                         
  -3   5  14         62.75         65.57         7.74 o                         
  -2   5  14        257.19        242.83        11.20 o                         
  -1   5  14         26.93         28.85         6.42 o                         
   0   5  14         70.11         66.45         6.54 o                         
   1   5  14         27.10         30.59         7.57 o                         
   2   5  14        257.07        255.03        14.23 o                         
   3   5  14         62.76         42.58         9.11 o                         
   4   5  14         96.69        102.44        21.17 o                         
   5   5  14         43.78         10.82        28.40 o                         
  -5   6  14        128.11        131.09        16.80 o                         
  -4   6  14        151.13        144.45        12.02 o                         
  -3   6  14        272.60        286.24        14.64 o                         
  -2   6  14        113.62        101.86        10.91 o                         
  -1   6  14        195.57        204.77        11.69 o                         
   0   6  14          5.53          2.40         6.02 o                         
   1   6  14        195.54        182.95        10.05 o                         
   2   6  14        114.23        100.61         8.58 o                         
   3   6  14        273.09        283.78        15.05 o                         
   4   6  14        151.21        148.32        31.84 o                         
   5   6  14        127.91        138.76        14.15 o                         
  -4   7  14         82.92         91.46        11.06 o                         
  -3   7  14          1.93          1.20         7.82 o                         
  -2   7  14          4.76         16.15         7.87 o                         
  -1   7  14          8.91         -4.29         6.64 o                         
   0   7  14         85.92         96.86         9.90 o                         
   1   7  14          8.89         12.82         6.20 o                         
   2   7  14          4.83          5.37         6.53 o                         
   3   7  14          1.93          6.46        10.40 o                         
   4   7  14         82.70         76.06        11.39 o                         
  -4   8  14         15.45         22.82         9.57 o                         
  -3   8  14         50.72         48.49         9.67 o                         
  -2   8  14          0.28          6.83         7.99 o                         
  -1   8  14        138.94        133.46        10.95 o                         
   0   8  14         16.26          2.84        11.76 o                         
   1   8  14        139.20        143.56         9.42 o                         
   2   8  14          0.28         18.56         7.98 o                         
   3   8  14         50.87         69.91        11.73 o                         
   4   8  14         15.56         23.26        14.03 o                         
  -4   9  14        200.35        213.22        15.42 o                         
  -3   9  14         16.52         29.87         9.29 o                         
  -2   9  14        139.91        152.82        13.08 o                         
  -1   9  14         26.54         38.85         9.15 o                         
   0   9  14          2.23         -2.87         7.27 o                         
   1   9  14         26.68         17.62         6.58 o                         
   2   9  14        139.42        144.57        12.15 o                         
   3   9  14         16.39         18.46         8.88 o                         
   4   9  14        200.23        202.18        19.52 o                         
  -3  10  14          3.42          9.92         8.99 o                         
  -2  10  14         35.81         28.28         9.58 o                         
  -1  10  14         14.83         16.95         9.08 o                         
   0  10  14          0.01          8.37         8.12 o                         
   1  10  14         14.84         19.59        10.71 o                         
   2  10  14         36.08         31.04        11.16 o                         
   3  10  14          3.42          9.87        17.64 o                         
  -2  11  14        126.63        135.56        16.61 o                         
  -1  11  14        131.03        125.22        13.01 o                         
   0  11  14         13.21         22.16        11.58 o                         
   1  11  14        131.41        134.08        27.13 o                         
   2  11  14        126.82        143.16        23.89 o                         
  -1  12  14         22.40         20.46        16.06 o                         
   0  12  14        149.65        145.38        24.65 o                         
   1  12  14         22.37         40.97        16.70 o                         
   1   0  15         80.54         66.92         6.29 o                         
   2   0  15         41.33         50.04         7.66 o                         
   3   0  15        141.65        141.01        12.75 o                         
   4   0  15        103.58        120.84        13.79 o                         
   5   0  15         86.61        103.34        15.03 o                         
  -5   1  15         71.10         40.25        29.22 o                         
  -4   1  15         96.92         92.46        12.84 o                         
  -3   1  15        195.62        201.44        18.77 o                         
  -2   1  15         12.82         10.13         4.95 o                         
  -1   1  15        136.63        126.31         8.11 o                         
   0   1  15        387.65        349.03        13.76 o                         
   1   1  15        136.61        136.87         7.74 o                         
   2   1  15         12.87         20.04         6.34 o                         
   3   1  15        195.52        182.34        14.31 o                         
   4   1  15         96.80        112.59        13.60 o                         
   5   1  15         71.07         97.11        25.18 o                         
  -5   2  15         44.22         17.62        22.34 o                         
  -4   2  15          7.87         12.21        16.42 o                         
  -3   2  15        105.29         88.18         9.94 o                         
  -2   2  15        466.39        446.27        18.15 o                         
  -1   2  15         45.55         41.33         6.03 o                         
   0   2  15         68.79         86.30         7.02 o                         
   1   2  15         45.67         45.66         5.51 o                         
   2   2  15        466.57        449.32        17.32 o                         
   3   2  15        105.60        100.51        11.39 o                         
   4   2  15          7.93          3.38        12.29 o                         
   5   2  15         44.38         49.40        12.86 o                         
  -5   3  15          2.84         12.42        12.11 o                         
  -4   3  15        133.56        144.16        14.31 o                         
  -3   3  15          7.61         12.56         5.90 o                         
  -2   3  15        166.32        163.44        10.22 o                         
  -1   3  15          2.39          5.09         5.11 o                         
   0   3  15        112.65        117.15         9.64 o                         
   1   3  15          2.39         -2.01         5.79 o                         
   2   3  15        166.23        175.63        12.15 o                         
   3   3  15          7.61          4.83         8.35 o                         
   4   3  15        133.44        156.42        13.98 o                         
   5   3  15          2.83         -1.89        11.96 o                         
  -5   4  15          0.26         28.41        13.82 o                         
  -4   4  15        168.03        200.75        14.82 o                         
  -3   4  15         79.33         71.20         7.92 o                         
  -2   4  15        256.57        264.19        23.28 o                         
  -1   4  15        100.10         90.71         7.66 o                         
   0   4  15        493.75        458.33        12.94 o                         
   1   4  15        100.27        100.71         9.56 o                         
   2   4  15        256.44        263.58        14.23 o                         
   3   4  15         79.33         81.06        11.34 o                         
   4   4  15        168.18        170.65        24.37 o                         
   5   4  15          0.27        -11.67        11.67 o                         
  -5   5  15         28.17         29.17        13.63 o                         
  -4   5  15         29.24         27.04        10.14 o                         
  -3   5  15        156.36        145.98        10.18 o                         
  -2   5  15         66.56         74.92         7.99 o                         
  -1   5  15         68.53         66.55         7.35 o                         
   0   5  15         19.53         25.10         5.90 o                         
   1   5  15         68.39         83.32         9.59 o                         
   2   5  15         66.62         60.65         9.20 o                         
   3   5  15        156.03        170.07        12.85 o                         
   4   5  15         29.20         42.04        12.22 o                         
   5   5  15         28.10         19.47        13.76 o                         
  -4   6  15         61.60         61.18        11.62 o                         
  -3   6  15        113.34        134.55        16.13 o                         
  -2   6  15          3.04          5.30         7.30 o                         
  -1   6  15         48.70         51.26        11.77 o                         
   0   6  15         99.18        109.64        12.02 o                         
   1   6  15         48.57         36.02         6.83 o                         
   2   6  15          3.08         10.05         9.18 o                         
   3   6  15        113.29        127.86        14.53 o                         
   4   6  15         61.70         55.59        13.09 o                         
  -4   7  15         95.70         93.37        11.48 o                         
  -3   7  15         96.45         91.04        14.03 o                         
  -2   7  15         15.66         10.83         7.84 o                         
  -1   7  15        271.09        260.87        15.87 o                         
   0   7  15          4.26         -3.15         7.06 o                         
   1   7  15        270.86        273.95        17.89 o                         
   2   7  15         15.71         17.51         6.94 o                         
   3   7  15         96.34         77.20        14.36 o                         
   4   7  15         95.54         82.86        11.90 o                         
  -4   8  15        117.81        114.33        12.79 o                         
  -3   8  15         67.68         70.33        10.94 o                         
  -2   8  15         19.95         24.34         8.66 o                         
  -1   8  15          1.66         -7.44         7.44 o                         
   0   8  15         25.80         16.31         7.99 o                         
   1   8  15          1.62         10.97         7.60 o                         
   2   8  15         19.76         26.36         8.80 o                         
   3   8  15         67.87         65.04        10.96 o                         
   4   8  15        117.84        131.75        14.23 o                         
  -3   9  15        145.98        160.50        13.78 o                         
  -2   9  15         48.55         46.98        10.40 o                         
  -1   9  15         31.65         32.16         8.97 o                         
   0   9  15         10.73         13.58         8.17 o                         
   1   9  15         31.61         31.04         9.70 o                         
   2   9  15         48.39         51.01         9.64 o                         
   3   9  15        146.04        152.77        19.05 o                         
  -3  10  15        101.94         99.82        12.70 o                         
  -2  10  15         32.27         32.76        10.63 o                         
  -1  10  15          5.52         17.00         9.13 o                         
   0  10  15         11.18         28.38         9.01 o                         
   1  10  15          5.56          9.35        10.85 o                         
   2  10  15         32.19         47.75        13.12 o                         
   3  10  15        102.08         99.58        20.59 o                         
  -2  11  15          2.32         -4.67        10.15 o                         
  -1  11  15        184.33        178.93        14.80 o                         
   0  11  15        137.84        152.93        16.77 o                         
   1  11  15        183.66        195.30        27.26 o                         
   2  11  15          2.37         -4.33        11.03 o                         
   0   0  16        296.91        268.60        15.11 o                         
   1   0  16         10.59         -0.23         6.25 o                         
   2   0  16         10.35          8.12         6.59 o                         
   3   0  16          6.42          2.30         9.10 o                         
   4   0  16         24.68         43.77        13.92 o                         
   5   0  16        132.12        158.94        21.92 o                         
  -5   1  16        115.70        121.09        16.36 o                         
  -4   1  16         19.70         28.48        19.19 o                         
  -3   1  16         61.36         52.00        13.56 o                         
  -2   1  16         41.63         69.55         9.19 o                         
  -1   1  16        181.11        169.78        11.25 o                         
   0   1  16        349.53        322.65        11.60 o                         
   1   1  16        181.02        176.93         8.92 o                         
   2   1  16         41.34         52.89         9.13 o                         
   3   1  16         61.40         58.51        10.68 o                         
   4   1  16         19.61         42.85        11.27 o                         
   5   1  16        115.81        125.50        16.15 o                         
  -5   2  16        227.30        229.31        20.00 o                         
  -4   2  16        219.69        236.26        28.91 o                         
  -3   2  16         77.35         94.58        10.42 o                         
  -2   2  16         96.29         85.41         7.62 o                         
  -1   2  16         36.04         33.21         6.13 o                         
   0   2  16          9.34          5.86         5.62 o                         
   1   2  16         36.15         33.12         6.89 o                         
   2   2  16         96.47        100.80        10.75 o                         
   3   2  16         77.54         74.32        10.90 o                         
   4   2  16        219.45        253.38        17.07 o                         
   5   2  16        227.65        247.31        19.96 o                         
  -5   3  16         13.60         -7.61        13.80 o                         
  -4   3  16         32.48         33.66        12.02 o                         
  -3   3  16         44.59         40.80         9.68 o                         
  -2   3  16         22.43         32.77         6.62 o                         
  -1   3  16        116.90        107.26        15.29 o                         
   0   3  16        224.41        195.12         9.44 o                         
   1   3  16        116.81         90.71         9.98 o                         
   2   3  16         22.41         24.09        13.06 o                         
   3   3  16         44.82         36.22         9.69 o                         
   4   3  16         32.45         23.49        19.00 o                         
   5   3  16         13.66          4.51        13.03 o                         
  -4   4  16         66.64         91.32        12.83 o                         
  -3   4  16         44.49         36.43         9.43 o                         
  -2   4  16         56.38         62.87         9.94 o                         
  -1   4  16        135.27        118.12         8.74 o                         
   0   4  16         27.64         36.53         8.43 o                         
   1   4  16        135.29        138.85        11.23 o                         
   2   4  16         56.43         53.34         9.28 o                         
   3   4  16         44.28         53.45        11.65 o                         
   4   4  16         66.55         63.70        11.65 o                         
  -4   5  16         27.91         31.69        10.85 o                         
  -3   5  16        119.08        124.98         9.99 o                         
  -2   5  16        186.61        178.47        10.59 o                         
  -1   5  16          4.55          6.98         6.29 o                         
   0   5  16        189.30        194.74        12.78 o                         
   1   5  16          4.55          6.03         7.51 o                         
   2   5  16        186.76        189.66        17.99 o                         
   3   5  16        118.87        138.49        12.82 o                         
   4   5  16         27.87         36.16        19.36 o                         
  -4   6  16         33.09         19.07        13.09 o                         
  -3   6  16         58.87         54.73         9.66 o                         
  -2   6  16         45.00         49.17         8.65 o                         
  -1   6  16         73.88         79.55         9.82 o                         
   0   6  16         33.71         28.68         8.05 o                         
   1   6  16         73.95         70.90         8.08 o                         
   2   6  16         44.99         59.26        10.84 o                         
   3   6  16         58.92         62.30        12.84 o                         
   4   6  16         33.22         25.26        12.56 o                         
  -4   7  16          6.84          7.50        18.85 o                         
  -3   7  16         18.03         14.19         9.09 o                         
  -2   7  16        180.23        170.16        16.15 o                         
  -1   7  16         82.81         71.29        10.20 o                         
   0   7  16          0.05         -6.83         9.85 o                         
   1   7  16         82.79         97.87        12.15 o                         
   2   7  16        180.51        191.13        11.43 o                         
   3   7  16         17.98         13.37        12.23 o                         
   4   7  16          6.86         16.02        10.38 o                         
  -3   8  16         84.04        100.00        13.32 o                         
  -2   8  16         39.81         43.27         9.71 o                         
  -1   8  16         46.35         49.22         9.76 o                         
   0   8  16         64.02         66.95         9.97 o                         
   1   8  16         46.15         57.57        11.69 o                         
   2   8  16         39.85         36.91        13.24 o                         
   3   8  16         83.95         95.79        15.22 o                         
  -3   9  16         26.97         12.70        10.05 o                         
  -2   9  16         40.14         72.32        11.92 o                         
  -1   9  16         70.22         81.08        11.34 o                         
   0   9  16          4.78          6.16         9.43 o                         
   1   9  16         70.06         73.94        19.47 o                         
   2   9  16         40.09         73.84        13.80 o                         
   3   9  16         27.28         32.59        10.24 o                         
  -2  10  16         30.45         16.68        10.70 o                         
  -1  10  16          5.04         13.73         9.43 o                         
   0  10  16          0.53          7.35        12.50 o                         
   1  10  16          5.11         25.64        12.47 o                         
   2  10  16         30.39         45.53        17.24 o                         
  -1  11  16         10.48          1.99        14.99 o                         
   0  11  16          0.01         12.63        11.46 o                         
   1  11  16         10.48         28.36        18.24 o                         
   1   0  17        265.04        252.73        10.79 o                         
   2   0  17        113.69         97.46        11.11 o                         
   3   0  17         21.22         32.93        10.67 o                         
   4   0  17        224.53        244.70        18.31 o                         
  -4   1  17         43.32         57.49        12.94 o                         
  -3   1  17         10.11         12.89         9.65 o                         
  -2   1  17         63.38         68.30         9.06 o                         
  -1   1  17          5.81         12.96         5.48 o                         
   0   1  17        194.45        199.19         9.83 o                         
   1   1  17          5.88         17.14         7.46 o                         
   2   1  17         63.41         63.63         9.82 o                         
   3   1  17         10.11         17.16         9.40 o                         
   4   1  17         43.42         54.65        12.10 o                         
  -4   2  17         14.77         11.67        11.75 o                         
  -3   2  17          2.02          8.32        10.10 o                         
  -2   2  17         11.60         20.54         8.00 o                         
  -1   2  17        183.72        150.39         9.22 o                         
   0   2  17          9.94         12.66         5.81 o                         
   1   2  17        183.30        178.89        13.12 o                         
   2   2  17         11.63         12.39         8.37 o                         
   3   2  17          1.99         -2.04         8.79 o                         
   4   2  17         14.67         34.09        10.95 o                         
  -4   3  17         41.51         53.45        13.62 o                         
  -3   3  17         62.69         61.73        10.51 o                         
  -2   3  17         47.46         56.10         7.73 o                         
  -1   3  17         55.03         61.24         7.69 o                         
   0   3  17          5.40         19.15         7.30 o                         
   1   3  17         55.19         62.71         9.39 o                         
   2   3  17         47.31         50.83         9.74 o                         
   3   3  17         62.60         64.19        14.02 o                         
   4   3  17         41.67         35.67        11.53 o                         
  -4   4  17         45.10         46.02        26.23 o                         
  -3   4  17         19.96         19.09         9.16 o                         
  -2   4  17         83.99         84.48         8.46 o                         
  -1   4  17        152.49        148.91         9.56 o                         
   0   4  17        176.97        171.54        11.29 o                         
   1   4  17        152.47        153.35        11.96 o                         
   2   4  17         84.19         94.57        11.28 o                         
   3   4  17         19.83         24.29        10.09 o                         
   4   4  17         45.02         39.51        42.33 o                         
  -4   5  17        132.84        158.20        17.65 o                         
  -3   5  17         55.36         83.56        13.15 o                         
  -2   5  17         24.36         25.70        12.88 o                         
  -1   5  17          9.30         16.56         6.62 o                         
   0   5  17        189.21        170.24        18.74 o                         
   1   5  17          9.28         29.55         8.42 o                         
   2   5  17         24.27         38.47         9.11 o                         
   3   5  17         55.10         69.94        11.18 o                         
   4   5  17        132.99        184.54        18.51 o                         
  -4   6  17          6.31        -21.49        25.65 o                         
  -3   6  17         40.35         46.19        10.49 o                         
  -2   6  17         23.06         18.41        17.09 o                         
  -1   6  17         28.03         22.97        13.72 o                         
   0   6  17        162.62        150.41        13.13 o                         
   1   6  17         28.04         21.14         9.07 o                         
   2   6  17         23.03         30.27         8.00 o                         
   3   6  17         40.23         51.15        13.02 o                         
   4   6  17          6.28         44.25        22.04 o                         
  -3   7  17          3.59         -8.37         8.37 o                         
  -2   7  17         35.18         25.31        17.31 o                         
  -1   7  17         42.99         34.79         9.18 o                         
   0   7  17        119.83        113.18        11.47 o                         
   1   7  17         43.18         64.28        10.14 o                         
   2   7  17         35.02         36.63         8.50 o                         
   3   7  17          3.58          9.88         9.72 o                         
  -3   8  17         30.35         28.03        17.00 o                         
  -2   8  17         31.77         45.35        11.29 o                         
  -1   8  17          5.38          5.10         8.92 o                         
   0   8  17          0.05         -6.50         8.07 o                         
   1   8  17          5.30         11.16         8.60 o                         
   2   8  17         31.89         43.52        12.39 o                         
   3   8  17         30.16         25.92        10.29 o                         
  -2   9  17          8.93         25.03        10.25 o                         
  -1   9  17         44.17         53.57        10.85 o                         
   0   9  17         11.84         25.45        13.32 o                         
   1   9  17         44.34         40.25        12.62 o                         
   2   9  17          8.97         33.00        12.36 o                         
  -1  10  17        132.50        128.90        13.57 o                         
   0  10  17         22.85         50.72        13.43 o                         
   1  10  17        132.65        160.77        17.49 o                         
   0   0  18        369.74        383.23        25.51 o                         
   1   0  18        171.39        176.59        13.01 o                         
   2   0  18          2.21         -2.96         9.10 o                         
   3   0  18          3.62          7.24        12.07 o                         
   4   0  18        206.18        221.60        17.56 o                         
  -4   1  18        145.53        177.68        17.32 o                         
  -3   1  18         77.79         82.83        12.13 o                         
  -2   1  18          2.89          4.42         8.65 o                         
  -1   1  18         57.49         51.10         8.43 o                         
   0   1  18         92.04         95.94        10.55 o                         
   1   1  18         57.47         55.86         8.42 o                         
   2   1  18          2.86         -3.01         9.50 o                         
   3   1  18         77.73         69.22        11.89 o                         
   4   1  18        145.68        161.82        22.21 o                         
  -4   2  18         79.66         88.96        14.40 o                         
  -3   2  18         64.20         52.90        12.01 o                         
  -2   2  18         86.98         83.27         9.81 o                         
  -1   2  18          4.27          6.46         5.77 o                         
   0   2  18        415.53        386.97        15.47 o                         
   1   2  18          4.26          0.06         7.60 o                         
   2   2  18         86.93         83.44        11.13 o                         
   3   2  18         64.16         51.52        11.33 o                         
   4   2  18         79.44        101.10        21.04 o                         
  -4   3  18        117.94        125.19        25.84 o                         
  -3   3  18        175.51        219.51        29.40 o                         
  -2   3  18         54.04         63.19         9.89 o                         
  -1   3  18         24.23         24.32        10.21 o                         
   0   3  18        431.68        458.31        16.40 o                         
   1   3  18         24.21         16.03         8.31 o                         
   2   3  18         54.20         77.67        11.06 o                         
   3   3  18        175.25        189.00        19.99 o                         
   4   3  18        118.28        135.59        15.49 o                         
  -4   4  18         20.08         10.93        12.81 o                         
  -3   4  18         21.56         15.40         9.75 o                         
  -2   4  18          1.05          3.85         8.15 o                         
  -1   4  18         18.93         17.59         8.46 o                         
   0   4  18         31.74         19.27        14.84 o                         
   1   4  18         18.82         22.26         9.98 o                         
   2   4  18          1.06          2.53         8.26 o                         
   3   4  18         21.50         39.12        11.05 o                         
   4   4  18         20.06          1.71        13.60 o                         
  -3   5  18         87.76         92.22        20.63 o                         
  -2   5  18         25.93         18.71         7.43 o                         
  -1   5  18         14.29          3.39         8.29 o                         
   0   5  18         36.64         38.32         9.10 o                         
   1   5  18         14.37         20.83        10.69 o                         
   2   5  18         25.95         15.69         9.39 o                         
   3   5  18         87.81         90.43        14.43 o                         
  -3   6  18         20.38          4.98        26.02 o                         
  -2   6  18         39.17         39.97        11.48 o                         
  -1   6  18         73.65         74.51        10.77 o                         
   0   6  18         15.89         13.06         8.69 o                         
   1   6  18         73.69         89.19        10.98 o                         
   2   6  18         38.94         36.85         8.75 o                         
   3   6  18         20.41         21.99        12.82 o                         
  -3   7  18        129.97        106.02        28.36 o                         
  -2   7  18          1.60          7.51         9.00 o                         
  -1   7  18        109.50        119.72        12.38 o                         
   0   7  18         10.46         27.73        11.99 o                         
   1   7  18        109.40        152.50        14.91 o                         
   2   7  18          1.61         17.51        12.38 o                         
   3   7  18        129.73        137.98        19.78 o                         
  -2   8  18        100.04        105.48        14.62 o                         
  -1   8  18         22.70         21.29         9.63 o                         
   0   8  18         44.72         49.33        10.38 o                         
   1   8  18         22.64         34.34         9.81 o                         
   2   8  18        100.14        102.85        15.24 o                         
  -1   9  18         41.35         36.65        15.02 o                         
   0   9  18         96.64        107.86        12.94 o                         
   1   9  18         41.21         48.78        14.39 o                         
   1   0  19         29.73         31.45         8.05 o                         
   2   0  19        218.98        203.04        14.98 o                         
   3   0  19         46.56         31.51        11.30 o                         
  -3   1  19         61.25         55.26        12.51 o                         
  -2   1  19         65.04         41.57        10.99 o                         
  -1   1  19         81.42        115.31        12.81 o                         
   0   1  19        250.63        269.01        19.48 o                         
   1   1  19         81.56         99.60        19.73 o                         
   2   1  19         65.36         62.45        20.23 o                         
   3   1  19         61.17         69.75        15.15 o                         
  -3   2  19         41.53         39.21        12.08 o                         
  -2   2  19          5.24         12.13         9.35 o                         
  -1   2  19        139.31        131.13        18.78 o                         
   0   2  19         20.31         33.87         8.27 o                         
   1   2  19        138.44        137.76        12.29 o                         
   2   2  19          5.24         11.85         9.19 o                         
   3   2  19         41.59         57.57        15.77 o                         
  -3   3  19        145.97        151.54        15.52 o                         
  -2   3  19         37.03         22.02        11.31 o                         
  -1   3  19          8.43         11.88         9.19 o                         
   0   3  19          6.66         24.77         9.99 o                         
   1   3  19          8.34         -1.43         8.28 o                         
   2   3  19         37.14         47.94        10.42 o                         
   3   3  19        145.98        152.07        15.20 o                         
  -3   4  19          0.05          2.27        14.52 o                         
  -2   4  19        146.92        164.92        13.22 o                         
  -1   4  19         46.19         48.33        15.18 o                         
   0   4  19         22.75         31.61         9.11 o                         
   1   4  19         46.21         80.71        11.06 o                         
   2   4  19        146.81        189.60        14.38 o                         
   3   4  19          0.05         21.82        10.48 o                         
  -3   5  19        121.22        142.21        14.14 o                         
  -2   5  19         85.81         86.76        13.08 o                         
  -1   5  19        108.71         99.17        11.36 o                         
   0   5  19        111.20        147.13        12.72 o                         
   1   5  19        108.44         98.07        11.83 o                         
   2   5  19         86.14         72.68        14.70 o                         
   3   5  19        121.74        122.73        20.16 o                         
  -2   6  19         37.35         40.82        12.04 o                         
  -1   6  19         67.18         76.75        11.31 o                         
   0   6  19          9.51         23.42         9.51 o                         
   1   6  19         67.01         71.11        11.29 o                         
   2   6  19         37.24         59.54        19.45 o                         
  -2   7  19        102.57        105.59        12.47 o                         
  -1   7  19        139.99        134.24        15.25 o                         
   0   7  19         82.57        107.53        12.14 o                         
   1   7  19        139.81        140.88        13.45 o                         
   2   7  19        102.77        116.30        17.66 o                         
  -1   8  19         26.87         26.75        14.89 o                         
   0   8  19         35.97         31.84        10.26 o                         
   1   8  19         26.84         63.59        22.14 o                         
   0   0  20          0.01         14.46        40.73 o                         
   1   0  20        178.13        175.11        13.66 o                         
   2   0  20        170.02        178.60        14.80 o                         
   3   0  20         90.81         77.74        18.51 o                         
  -3   1  20         31.97         23.78        18.07 o                         
  -2   1  20          2.61          2.10         9.14 o                         
  -1   1  20         66.82         81.74        11.47 o                         
   0   1  20         13.53         34.56        13.03 o                         
   1   1  20         67.18         79.10        11.01 o                         
   2   1  20          2.59         -2.72        13.50 o                         
   3   1  20         32.31         32.39        18.25 o                         
  -3   2  20         15.06          2.41        13.56 o                         
  -2   2  20        210.00        170.86        15.20 o                         
  -1   2  20         79.80         98.70        12.60 o                         
   0   2  20         46.15         71.83        10.18 o                         
   1   2  20         79.94         94.71        13.30 o                         
   2   2  20        210.01        207.93        15.46 o                         
   3   2  20         14.94         37.68        11.63 o                         
  -3   3  20          0.86        -15.71        15.71 o                         
  -2   3  20         19.20         17.76        10.34 o                         
  -1   3  20          0.04          1.88        12.17 o                         
   0   3  20        476.56        492.51        19.42 o                         
   1   3  20          0.05         17.72        11.84 o                         
   2   3  20         19.29         20.63        10.00 o                         
   3   3  20          0.89        -14.45        17.34 o                         
  -2   4  20         90.56         84.61        13.62 o                         
  -1   4  20        219.72        223.28        18.19 o                         
   0   4  20         72.30         98.12        11.78 o                         
   1   4  20        219.46        223.58        15.47 o                         
   2   4  20         90.75        107.49        13.71 o                         
  -2   5  20          5.74         -0.07        13.98 o                         
  -1   5  20         30.11         35.82         9.65 o                         
   0   5  20         43.93         53.69        11.05 o                         
   1   5  20         29.96         35.99        10.40 o                         
   2   5  20          5.74         -2.83         9.49 o                         
  -1   6  20         14.47         36.46        10.45 o                         
   0   6  20         13.06         43.37        10.42 o                         
   1   6  20         14.49         22.06        12.90 o                         
   0   7  20        143.18        193.24        64.03 o                         
   1   0  21          2.78         36.23        18.71 o                         
   2   0  21        198.06        201.95        15.77 o                         
  -2   1  21         23.31         31.14        11.12 o                         
  -1   1  21         36.24         64.53        14.02 o                         
   0   1  21         17.45         31.15        29.18 o                         
   1   1  21         36.11         75.06        12.70 o                         
   2   1  21         23.41         28.56        10.60 o                         
  -2   2  21         66.32         71.44        15.44 o                         
  -1   2  21          1.92          3.75        11.16 o                         
   0   2  21        153.22        156.17        31.57 o                         
   1   2  21          1.92          3.17         9.26 o                         
   2   2  21         66.14         62.99        12.20 o                         
  -2   3  21         86.37         39.67        25.29 o                         
  -1   3  21          1.88          8.09        15.46 o                         
   0   3  21          3.23         41.50        32.34 o                         
   1   3  21          1.83          5.44         9.43 o                         
   2   3  21         86.62        123.20        13.48 o                         
  -1   4  21         34.09         24.17        12.34 o                         
   0   4  21         34.09         42.84        14.34 o                         
   1   4  21         34.35         49.19        11.36 o                         
   0   5  21         37.06         48.45        10.89 o                         
   1   5  21        147.49        178.09        27.63 o                         
   0   0  22         10.90          9.21        18.96 o                         
   1   0  22         34.76         56.85        21.53 o                         
   0   1  22         15.56         17.40        13.71 o                         
   0   2  22         16.22         15.71        14.05 o                         
                                                                                
